# Supplementary material for: Exploring the Mechanisms of n-Butanol Extract from Tibetan Medicine Biebersteinia heterostemon in Improving Type 2 Diabetes Based on Network Pharmacology and Cellular Experiments
Source: Int J Mol Sci. 2025 Oct 10;26(20):9866. doi: 10.3390/ijms26209866 (PMC12564757; doi:10.3390/ijms26209866)
Supplement: Supplementary file 1 [file ijms-26-09866-s001.zip › Table S1.xlsx]

## Sheet: Table S1
Table S1 Qualitative Analysis of Chemical constituents in BHBE
No.	Adducts	Formula	Mass Error (ppm)	Metabolites	Fragment Ions	m/z	Retention time (min)	Ion mode	M-mean (ratio of peak area %)	category	Subclass
M0001	M-H, 2M-H	C17H20O9	1.06	5-Feruloylquinic acid	134.0375, 193.0508, 367.1047	367.104	4.17	NEG	1.24225	Phenylpropanoids	Simple phenylpropanoids
M0002	M-H	C17H14O6	0.94	Cirsimaritin	73.0269, 203.0829, 206.1919, 206.2036, 283.0249, 292.9798, 297.0398, 298.048, 312.9949, 313.0721	313.072	8.06	NEG	0.00088205	Flavonoids	Flavones
M0003	M-H, M+FA-H	C16H20O9	1.47	Cis-Ferulic acid 4-O-beta-D-glucopyranoside	134.0375, 149.061, 178.0274, 193.0508, 355.103	355.104	4.22	NEG	0.0191016	Carbohydrates and Glycosides	Glycosides
M0004	M-H	C9H10O5	2.05	3-(3,4-Dihydroxyphenyl)lactic acid	129.9760, 135.0453, 141.9128, 153.0197, 153.9008, 154.0870, 179.0352, 196.9114, 197.0210, 197.0462	197.046	2.81	NEG	0.00313796	Organic acids and derivatives
M0005	M-H2O-H, M-H	C9H10O3	1.48	3-(3-Hydroxyphenyl)propanoic acid	72.9932, 119.0503, 147.0453, 165.0559	165.056	4.92	NEG	0.0269465	Organic acids and derivatives
M0006	M-H	C15H14O6	0.69	Epicatechin	70.0925, 109.0296, 125.0254, 203.0709, 205.0507, 229.097, 245.0815, 289.0719	289.072	4.35	NEG	0.00300729	Flavonoids	Flavanols
M0007	M-H	C4H6N4O3	1.29	Allantoin	96.9601, 97.0044, 113.0358, 113.0605, 114.0309, 114.0560, 116.0721, 121.0444, 140.0104, 157.0372	157.037	0.76	NEG	0.00552501	Others
M0008	M-H	C6H8O7	1.72	Citric acid	61.9883, 85.0296, 87.0088, 111.0089, 129.0195, 191.0202	191.02	1.14	NEG	0.0180534	Organic acids and derivatives
M0009	M-H, M+FA-H	C12H16O7	1.42	Arbutin	66.6389, 69.4434, 69.5049, 108.0217, 109.0294, 112.9857, 161.0455, 180.9733, 248.9606, 271.0828	317.088	1.38	NEG	0.00380657	Carbohydrates and Glycosides	Glycosides
M0010	M-H	C9H17NO5	1.68	Pantothenic acid	71.0139, 88.0405, 146.0824, 218.1035	218.104	2.87	NEG	0.0691163	Amino Acids, Peptides and derivatives	Peptides
M0011	M+H	C21H18O13	0.55	Miquelianin	303.0494, 479.082	479.082	4.64	POS	0.546412	Flavonoids	Flavones
M0012	M-H	C5H8O5	1.75	L-2-Hydroxyglutaric acid	70.0127, 73.0567, 73.0708, 73.0874, 79.8473, 85.0295, 101.0245, 103.0402, 129.0195, 147.0301	147.03	1.14	NEG	0.00517765	Organic acids and derivatives
M0013	M-H	C12H22O4	0.83	Dodecanedioic acid	92.9281, 102.9568, 167.1444, 188.9966, 206.2, 208.9855, 211.1339, 228.9893, 229.1446	229.145	7.6	NEG	0.000531951	Fatty Acyls	Fatty acid and derivatives
M0014	M-H	C10H18O4	2.3	Sebacic acid	139.1129, 183.1027, 201.1134	201.114	5.98	NEG	0.00199905	Fatty Acyls	Fatty acid and derivatives
M0015	M+H	C28H32O15	1.55	Diosmin	301.0702, 463.1233, 609.1806	609.182	4.96	POS	0.130888	Flavonoids	Flavones
M0016	M-H	C10H18O5	1.32	3-Hydroxysebacic acid	59.0139, 67.309, 67.4204, 155.1079, 157.0871, 199.0978, 217.1084	217.108	4.69	NEG	0.00196673	Organic acids and derivatives
M0017	M+NH4	C18H30O2	0.23	Punicic acid	75.6235, 75.6574, 81.0704, 83.0860, 153.1274, 206.2127, 238.0183, 261.2205, 279.2318, 296.2611	296.259	10.75	POS	0.00241658	Fatty Acyls	Fatty acid and derivatives
M0018	M+H	C21H18O12	0.59	Scutellarin	287.0546, 463.0865	463.087	4.76	POS	1.76052	Flavonoids	Flavones
M0019	M+Na	C22H30O14	0.96	Sibiricose A5	379.0998, 541.1525	541.153	4.07	POS	0.0963237	Carbohydrates and Glycosides	Glycosides
M0020	M+H	C22H22O11	0.84	Pratensein 7-O-glucopyranoside	287.0546, 301.0703, 463.1249	463.124	5.11	POS	0.165042	Flavonoids	Isoflavones
M0021	M-H, 2M-H	C4H6O4	1.38	Succinic acid	73.0295, 99.0088, 117.0194	117.019	1.32	NEG	0.133094	Organic acids and derivatives
M0022	M+FA-H	C27H34O11	2.48	Styraxlignolide F	69.6962, 69.7172, 69.7342, 69.7853, 72.6943, 72.7805, 83.0138, 371.1508, 417.0613, 579.2072	579.21	5.73	NEG	0.00769949	Phenylpropanoids	Lignans
M0023	M+H, M+Na	C27H30O17	1.05	6-Hydroxykaempferol 3,6-diglucoside	303.0496, 465.1024, 627.1547	627.156	4.38	POS	1.52505	Flavonoids	Flavonols
M0024	M+H	C18H16O7	0.45	Eupatilin	330.0733, 345.0964	345.097	8.66	POS	0.00924849	Flavonoids	Flavones
M0025	M+H, M+Na	C27H30O14	1.51	Kaempferitrin	271.0598, 433.1126, 579.1707	579.172	4.86	POS	0.549557	Flavonoids	Flavonols
M0026	M-H, 2M-H, M-H2O-H	C4H6O5	1.51	Malic acid	71.0139, 72.9932, 89.0245, 115.0038, 133.0144	133.014	0.77	NEG	0.602604	Organic acids and derivatives
M0027	M+H	C15H16O9	0.92	Cichoriin	179.0338, 341.0863	341.087	3.85	POS	0.0754056	Phenylpropanoids	Coumarins
M0028	M+FA-H	C16H18O9	1.39	Magnolioside	176.0118, 191.0352	399.094	4.08	NEG	0.0551271	Phenylpropanoids	Coumarins
M0029	M-H	C20H18O10	1.89	Kaempferol 3-arabinofuranoside	59.0138, 71.0139, 89.0252, 161.0465, 206.1994, 284.0324, 285.0406, 417.0827	417.084	5.25	NEG	0.00386615	Flavonoids	Flavones
M0030	M+H	C7H9N3O2	1.15	Spinacine	95.0608, 105.9634, 124.0871, 168.0769	168.077	0.65	POS	0.00220496	Others
M0031	M+H	C27H30O15	0.69	Kaempferol 3-neohesperidoside	271.0597, 287.0546, 449.1074, 595.165	595.166	4.72	POS	2.61632	Flavonoids	Flavones
M0032	M+H	C27H30O16	0.98	Sophoraflavonoloside	287.0546, 303.0495, 449.1073, 465.1024, 611.1601	611.161	4.52	POS	5.32266	Flavonoids	Flavones
M0033	M-H	C10H14N2O6	1.29	2′-O-Methyluridine	76.6465, 79.2096, 82.9367, 121.9441, 124.0404, 144.9436, 206.2108, 213.0890, 214.0723, 257.0783	257.078	1.91	NEG	0.00309586	Others
M0034	M+H	C33H40O20	1.1	Kaempferol-3-o-(2"-o-beta-d- glucopyl)-beta-d–rutinoside	85.0288, 271.0597, 287.0545, 449.1072, 611.1606, 757.2174	757.219	4.37	POS	0.209272	Flavonoids	Flavones
M0035	M+FA-H, 2M-H, M-H	C15H16O8	1.31	Skimmin	161.0246, 369.0794	369.083	3.94	NEG	1.14652	Phenylpropanoids	Coumarins
M0036	M-H, 2M-H	C15H10O6	1.21	Luteolin	285.0404	285.041	6.02	NEG	0.116375	Flavonoids	Flavones
M0037	M+H	C22H20O12	1.1	DiosMetin 7-O-beta-D-Glucuronide	301.0702, 477.1023	477.103	5.13	POS	0.131044	Flavonoids	Flavones
M0038	M+H	C17H21NO4	0.68	Scopolamine	121.065, 124.0871, 138.0913, 156.1019, 304.1563	304.154	4.06	POS	0.0295834	Alkaloids
M0039	M+H	C6H14N4O2	1	L-Arginine	60.0563, 70.0658, 112.0871, 116.0708, 130.0974, 158.0925, 175.119	175.119	0.67	POS	0.02527	Amino Acids, Peptides and derivatives	Amino Acids
M0040	M-H, 2M-H	C16H16O8	1.4	5-O-Caffeoylshikimic acid	135.0454, 161.0247, 335.0776	335.078	4.61	NEG	0.124745	Phenylpropanoids	Simple phenylpropanoids
M0041	M-H	C8H8O4	1.84	Methyl protocatechuate	152.0116, 167.0351	167.035	4.88	NEG	0.00240203	Carboxylic acid and derivatives
M0042	M+H, M+Na	C11H16O2	0.38	Dihydroactinidiolide	107.0857, 121.1013, 135.1167, 163.1115, 181.1221	181.122	8.04	POS	0.0131	Terpenes	Carotenoids
M0043	M+H	C21H20O12	0.5	7-[(beta-D-Glucopyranosyl)oxy]-3',4',5,8-tetrahydroxyflavone	303.0495, 465.1025	465.103	4.64	POS	5.02031	Flavonoids	Flavones
M0044	M-H	C10H10O3	2.22	Methyl p-coumarate	92.9958, 113.0023, 121.0297, 145.0298, 162.0324, 176.9958, 177.056	177.056	6.5	NEG	0.00103616	Phenylpropanoids	Simple phenylpropanoids
M0045	M+H	C20H18O11	0.87	Reynoutrin	303.0494, 435.092	435.093	4.93	POS	2.05029	Flavonoids	Flavones
M0046	M+FA-H	C12H22O11	1.28	Alpha-Lactose	59.0139, 71.0137, 89.0245, 101.0248, 119.0352, 179.0562, 341.1092	387.115	0.74	NEG	0.0266884	Carbohydrates and Glycosides	Carbohydrates
M0047	M+H	C18H39NO3	0.64	Phytosphingosine	60.045, 282.279, 300.2894, 318.3002	318.3	9.38	POS	0.00609806	Sphingolipids
M0048	M-H, 2M-H	C18H16O8	1.31	6-Methoxytricin	254.9865, 314.0072, 329.0306, 344.0541, 359.0776	359.078	7.38	NEG	0.0696056	Flavonoids	Flavones
M0049	M+H	C12H23NO10	0.36	6-(alpha-D-Glucosaminyl)-1D-myo-inositol	162.0762, 174.0757, 179.9822, 240.0866, 288.1077, 306.1182, 324.1288, 342.1393	342.14	0.7	POS	0.0623065	Carbohydrates and Glycosides	Carbohydrates
M0050	M+H	C7H14N2O4	0.47	Diaminopimelic acid	62.0606, 74.0718, 84.0448, 118.0864, 128.0707, 130.0499, 173.092, 174.076, 191.1024	191.103	0.73	POS	0.0124149	Amino Acids, Peptides and derivatives	Amino Acids
M0051	M+H	C10H13N5O3	0.05	Deoxyadenosine	136.0617, 252.1089	252.109	1.33	POS	0.0784021	Nucleotides and derivatives	Purine nucleosides
M0052	M-H	C7H10O7	1.73	Methyl citrate	73.3199, 76.5696, 87.0088, 103.9207, 111.0088, 119.9470, 120.9910, 140.9975, 143.0352, 205.0322	205.036	1.95	NEG	0.00066907	Others
M0053	M+H	C27H28O17	1.59	6-hydroxyapigenin-6-O-beta-D-glucoside-7-O-beta-D-glucuronide	287.0546, 463.0868, 625.139	625.141	4.46	POS	0.244941	Flavonoids	Flavones
M0054	M-H, M+FA-H, 2M-H	C21H20O12	1.13	6-Hydroxyluteolin 7-glucoside	300.0277, 301.0356, 463.0885	463.089	4.65	NEG	1.4381	Flavonoids	Flavones
M0055	M+H	C33H40O19	1.84	Robinin	85.0289, 271.06, 433.1132, 595.1655, 741.2125, 741.2297	741.225	4.56	POS	0.0900835	Flavonoids	Flavonols
M0056	M+FA-H	C20H28O10	1.23	Rosarin	149.0459, 161.0460, 179.0361, 179.0561, 206.2016, 233.0660, 293.0876, 311.0411, 427.1607, 473.1019	473.167	4.86	NEG	0.00694617	Phenylpropanoids	Simple phenylpropanoids
M0057	M+FA-H	C19H30O8	1.3	Roseoside	71.0138, 89.0245, 101.0248, 153.0922, 161.0457, 179.0564, 223.1342, 385.1872, 431.1924	431.193	4.29	NEG	1.40822	Terpenes	Carotenoids
M0058	M+FA-H	C32H44O16	4.03	ClemastaninB	491.1924, 503.1923, 521.203, 683.2587	729.264	4.35	NEG	0.0634991	Phenylpropanoids	Lignans
M0059	M+H, M+K, M+Na	C4H8N2O3	0.96	L-Asparagine	74.0242, 87.0558, 88.0397, 116.0345, 133.0607	133.061	0.7	POS	0.0928044	Amino Acids, Peptides and derivatives	Amino Acids
M0060	M+H-H2O	C5H9NO4	0.95	L-Glutamic acid	70.0657, 84.0448, 84.0812, 130.0499	130.05	0.8	POS	0.129302	Amino Acids, Peptides and derivatives	Amino Acids
M0061	M-H	C6H9N3O2	1.81	L-Histidine	93.0459, 110.0724, 136.0516, 137.0359, 154.0624	154.062	0.66	NEG	0.00157271	Amino Acids, Peptides and derivatives	Amino Acids
M0062	M+H	C6H13NO2	0.42	L-Leucine	69.0704, 86.0968	132.102	1.3	POS	0.963023	Amino Acids, Peptides and derivatives	Amino Acids
M0063	M-H	C6H11NO3	2.02	4-Acetamidobutanoic acid	58.0298, 83.0502, 100.0769, 101.0608, 102.0561, 126.0564, 144.0461, 144.0667	144.067	1.54	NEG	0.014661	Amino Acids, Peptides and derivatives	Amino Acids
M0064	M+H, M+Na	C9H11NO2	0.3	L-Phenylalanine	120.0809, 166.0851	166.086	2.12	POS	7.46622	Amino Acids, Peptides and derivatives	Amino Acids
M0065	M+H	C20H15NO4	0.31	Dihydrosanguinarine	69.4207, 69.4981, 69.5620, 71.7937, 72.6115, 186.1276, 206.2064, 318.0762, 319.0836, 334.1067	334.108	11.22	POS	0.00138383	Alkaloids
M0066	M+Na	C12H22O11	0.18	Sucrose	185.0421, 203.0526, 365.1054	365.106	1.04	POS	0.537934	Carbohydrates and Glycosides	Carbohydrates
M0067	M+H	C5H9NO2	2.07	L-Proline	70.0657, 116.0708	116.071	0.74	POS	2.13614	Amino Acids, Peptides and derivatives	Amino Acids
M0068	M-H, 2M-H	C17H20O9	1.35	4-Feruloylquinic acid	93.0346, 134.0376, 173.0457, 191.0564, 193.0509, 367.1039	367.104	4.51	NEG	0.616555	Phenylpropanoids	Simple phenylpropanoids
M0069	M-H	C11H12N2O2	1.17	L-Tryptophan	72.0091, 74.0248, 116.0507, 142.0664, 159.0929, 203.0828	203.083	3.59	NEG	0.00525296	Indoles and derivatives
M0070	M-H	C9H11NO3	1.89	L-Tyrosine	72.0091, 93.0346, 119.0503, 163.0403, 180.0667	180.067	1.18	NEG	0.00625004	Amino Acids, Peptides and derivatives	Amino Acids
M0071	M+FA-H, 2M-H, M-H	C15H18O8	1.32	4-O-beta-Glucopyranosyl-cis-coumaric acid	119.0503, 163.0403, 209.0465, 325.0939	371.099	3.75	NEG	0.232043	Carbohydrates and Glycosides	Glycosides
M0072	M-H	C8H9NO4	1.86	4-Pyridoxic acid	108.0456, 138.0562, 182.0461	182.046	1.54	NEG	0.0149901	Pyridines and derivatives
M0073	M-H	C18H16O8	2.02	Rosmarinic acid	72.993, 135.0455, 161.0246, 179.0351, 197.0456, 359.0774	359.078	5.17	NEG	0.00785705	Organic acids and derivatives
M0074	M+H, M+Na	C21H18O11	0.02	Apigenin-7-glucuronide	271.0597, 447.0916	447.092	5.04	POS	4.60687	Flavonoids	Flavones
M0075	M-H	C7H6O3	2.23	Salicylic acid	93.0346, 137.0247	137.025	5.62	NEG	0.0068004	Organic acids and derivatives
M0076	M-H	C6H12O3	1.84	2-Hydroxy-3-methylpentanoic acid	85.0659, 131.0715	131.072	4.59	NEG	0.0275095	Fatty Acyls	Fatty acid and derivatives
M0077	M+H	C18H16O7	0.42	Eupatorin	330.0731, 345.0966	345.097	8.12	POS	0.012152	Flavonoids	Flavones
M0078	M+H	C5H11NO3S	0.54	Methionine sulfoxide	56.0502, 74.0242, 102.0554, 149.0267, 166.0532	166.053	0.72	POS	0.0312306	Amino Acids, Peptides and derivatives	Amino Acids
M0079	M+FA-H	C27H30O15	3.41	Biorobin	269.0456, 593.152	639.159	4.72	NEG	0.129758	Flavonoids	Flavonols
M0080	M+H	C4H4N2O2	2.78	Uracil	70.0293, 96.0083, 113.0001, 113.0242, 113.0347	113.035	0.8	POS	0.0149394	Organoheterocyclic compounds
M0081	M-H	C11H20O4	1.32	Undecanedioic acid	153.1285, 194.9881, 197.1183, 215.0117, 215.129	215.129	6.78	NEG	0.001594	Fatty Acyls	Fatty acid and derivatives
M0082	M-H	C6H12O6	1.53	Glucose	87.0088, 89.0245, 99.0088, 101.0244, 113.0245, 117.0194, 125.0245, 143.0355, 161.0456, 179.0562	179.056	0.76	NEG	0.0182815	Carbohydrates and Glycosides	Carbohydrates
M0083	M+H-H2O, M+H, M+Na, M+K	C6H13NO5	1.04	Glucosamine	96.0448, 97.0288, 98.0604, 102.0555, 114.0552, 115.0393, 126.0552, 127.0390, 144.0655, 162.0760	218.043	0.67	POS	0.204681	Carbohydrates and Glycosides	Carbohydrates
M0084	M-H, 2M-H, M+FA-H	C20H18O11	1.06	Hypoletin-7-O-beta-D-xylopyranoside	300.0276, 301.0355, 433.0779	433.078	4.93	NEG	0.451613	Flavonoids	Flavones
M0085	M+NH4	C6H6N2O	0.25	Niacinamide	98.0604, 123.0554, 140.0817	140.082	1.38	POS	0.294126	Pyridines and derivatives
M0086	M-H, M+FA-H	C12H22O11	1.45	Turanose	113.0246, 116.0714, 119.0351, 143.0351, 161.0458, 179.0563, 180.0679, 188.0932, 278.1252, 341.1093	387.115	1.04	NEG	0.074472	Carbohydrates and Glycosides	Carbohydrates
M0087	M-H	C8H15NO3	2.21	N-Acetylleucine	128.1083, 130.0875, 172.0981	172.098	4.45	NEG	0.0362276	Amino Acids, Peptides and derivatives	Peptides
M0088	M+FA-H	C16H10N2O2	2.11	Indigotin	102.9569, 205.0769, 233.0721, 263.0826, 307.0725	307.073	6.25	NEG	0.00666888	Alkaloids
M0089	M+H	C11H11NO3	0.75	Indolelactic acid	118.0652, 120.0809, 146.06, 188.0704, 206.0809	206.081	4.73	POS	0.0535428	Indoles and derivatives
M0090	M-H	C10H12N4O5	0.67	Inosine	135.0314, 267.0736	267.074	1.36	NEG	0.00428349	Nucleotides and derivatives	Purine nucleosides
M0091	M-H	C5H10O3	1.56	2-Hydroxy-3-methylbutyric acid	71.0502, 73.0296, 116.9287, 117.0558	117.056	3.55	NEG	0.0330855	Fatty Acyls	Fatty acid and derivatives
M0092	M+H, M+Na	C18H15O4P	-0.04	Triphenyl phosphate	98.9845, 153.0697, 174.9921, 233.0363, 251.0003, 327.0776	327.078	10.67	POS	0.0127915	Others
M0093	M+H	C24H26O13	1.87	Iridin	345.0598, 346.0681, 361.0915, 523.1442	523.146	5.41	POS	0.0234175	Flavonoids	Isoflavones
M0094	M-H	C14H18O8	1.46	Glucovanillin	151.0403, 313.093	313.093	3.79	NEG	0.0622357	Carbohydrates and Glycosides	Glycosides
M0095	M-H	C5H8O4	1.93	Glutaric acid	69.0346, 87.0452, 113.0246, 131.0352	131.035	1.91	NEG	0.00961518	Organic acids and derivatives
M0096	M+H, M+Na	C27H30O15	1.03	Vicenin 2	475.1228, 481.1126, 499.1228, 511.1235, 523.1235, 529.1338, 541.1333, 559.1445, 577.1548, 595.1650	595.166	4.2	POS	0.263994	Flavonoids	Flavones
M0097	M+H	C22H22O12	1.15	Nepitrin	302.0419, 317.0651, 479.1187	479.119	5.01	POS	0.204488	Flavonoids	Flavones
M0098	M+H-H2O, M+H	C9H8O4	0.56	Caffeic acid	117.0337, 131.0494, 135.044, 145.0284, 163.0389	163.039	4.09	POS	0.744312	Organic acids and derivatives
M0099	M+H, M+Na, M+H-H2O	C16H18O9	0.02	Neochlorogenic acid	163.0389	355.102	3.67	POS	7.775	Phenylpropanoids	Simple phenylpropanoids
M0100	M-H, M+FA-H	C10H13N5O5	0.72	Guanosine	117.0194, 121.0447, 133.0157, 150.0423, 282.0844	282.085	1.36	NEG	0.0236962	Nucleotides and derivatives	Purine nucleosides
M0101	M-H	C10H12N4O6	1.03	Xanthosine	142.0511, 151.0263, 283.0683	283.069	1.68	NEG	0.0057219	Nucleotides and derivatives	Purine nucleosides
M0102	M-H	C5H4N4O2	1.63	Xanthine	108.0203, 151.0262	151.026	1.14	NEG	0.00536317	Imidazopyrimidines
M0103	M-H	C16H12O6	1.36	Hispidulin	94.9251, 284.0327, 299.0564	299.057	6.75	NEG	0.00181174	Flavonoids	Flavones
M0104	M-H	C9H10O7S	1.06	Homovanillic acid sulfate	137.061, 163.0404, 181.0509, 261.0076	261.008	3.83	NEG	0.0366318	Organic acids and derivatives
M0105	M-H	C11H13NO4	1.71	N-Acetyl-L-tyrosine	58.0298, 70.0298, 107.0503, 138.0674, 163.0404, 178.0873, 180.0668, 222.0769	222.078	3.88	NEG	0.00835639	Amino Acids, Peptides and derivatives	Amino Acids
M0106	M-H	C7H13NO3	1.79	N-Acetylvaline	114.0926, 116.0719, 158.0825	158.083	3.88	NEG	0.0300438	Amino Acids, Peptides and derivatives	Amino Acids
M0107	M+H, M+Na	C13H14N2O3	0.49	N-Acetyltryptophan	146.0600, 159.0917, 170.0599, 187.0867, 188.0705, 201.1021, 205.0970, 229.0971, 247.0751, 247.1073	247.108	5.04	POS	0.0887262	Amino Acids, Peptides and derivatives	Peptides
M0108	M-H	C19H18O8	1.53	Casticin	203.0828, 206.1991, 248.9960, 269.0028, 315.0507, 328.0210, 343.0461, 358.0697, 373.0065, 373.0943	373.094	9	NEG	0.00217741	Flavonoids	Flavonols
M0109	M-H	C7H11NO3	2.29	N-Acetylproline	89.0245, 114.0561, 156.0669	156.067	2.75	NEG	0.0294049	Amino Acids, Peptides and derivatives	Amino Acids
M0110	M-H2O-H	C9H10O4	1.35	Hydroxyphenyllactic acid	118.9928, 119.0504, 163.0404	163.04	3.75	NEG	0.00510523	Phenylpropanoids	Phenylpropionates
M0111	M+FA-H	C21H20O11	1.71	Vincetoxicoside B	99.0452, 101.0243, 206.2035, 206.2098, 300.0273, 315.0508, 349.1872, 391.1962, 430.1789, 447.0898	493.099	5.38	NEG	0.00653307	Flavonoids	Flavonols
M0112	M-H	C16H12O7	1.67	Nepetin	300.0276, 315.0136, 315.0514	315.052	6.04	NEG	0.0134668	Flavonoids	Flavones
M0113	M+H	C26H28O14	1.01	Vicenin-1	445.1117, 457.1126, 469.1118, 481.1126, 493.1121, 499.1238, 511.1234, 529.1339, 547.1436, 565.1514	565.156	4.38	POS	0.0807244	Flavonoids	Flavones
M0114	M-H	C10H16O4	2.31	Camphoric acid	70.2355, 73.0296, 73.3275, 74.9910, 83.0500, 137.0973, 155.1079, 181.0873, 199.0025, 199.0980	199.098	5.19	NEG	0.00134903	Carboxylic acid and derivatives
M0115	M-H	C17H14O7	1.46	Iristectorigenin A	299.0197, 300.0226, 314.0434, 315.0467, 329.067	329.067	7	NEG	0.0225026	Flavonoids	Isoflavones
M0116	M+H	C21H20O10	0.65	Genistin	271.0598, 433.1126	433.113	5.02	POS	0.34527	Flavonoids	Isoflavones
M0117	M-H, M+FA-H	C9H12N2O6	0.54	1-beta-D-Arabinofuranosyluracil	82.0301, 110.0248, 140.0355, 152.0355, 153.0307, 200.0566, 243.0623	243.062	1.14	NEG	0.0431321	Carbohydrates and Glycosides	Carbohydrates
M0118	M+H	C17H14O7	0.16	Iristectorigenin B	98.9845, 315.0494, 316.0574, 331.0811	331.081	7.32	POS	0.00594329	Flavonoids	Isoflavones
M0119	M+FA-H	C3H6O3	2.05	D-Lactic acid	59.0138, 72.9931, 75.0088, 89.0245, 117.0195, 135.0301	135.03	0.76	NEG	0.0648315	Organic acids and derivatives
M0120	M-H	C6H10O4	1.72	2,2-Dimethylsuccinic acid	75.9202, 75.9257, 76.6605, 76.6657, 76.6885, 83.0504, 83.9564, 85.6176, 101.0607, 145.0504	145.051	4.04	NEG	0.00383734	Carboxylic acid and derivatives
M0121	M-H	C21H20O13	1.21	Myricetin 3-beta-D-glucopyranoside	61.9883, 271.0251, 316.0226, 317.0305, 479.083	479.084	4.51	NEG	0.0538182	Flavonoids	Flavonols
M0122	M+H-H2O, M+H, M+NH4	C22H34O7	0.55	Forskolin	72.4398, 74.0968, 75.5205, 75.5586, 75.5855, 75.5987, 78.9205, 82.6320, 206.2178, 411.1904	411.238	9.9	POS	0.00238207	Terpenes	Diterpenes
M0123	M+H	C21H20O11	1.14	Isoorientin	329.0653, 339.0863, 353.0654, 365.0647, 377.0652, 383.0757, 395.0761, 413.0866, 431.0970, 449.1068	449.108	4.43	POS	0.105671	Flavonoids	Flavones
M0124	M+H, M+Na	C17H12N2O4	0.83	Flazin	263.0815, 281.0919, 309.0867	309.087	6.25	POS	0.0458212	Alkaloids
M0125	M+H	C11H15N5O4	-0.05	2'-O-Methyladenosine	136.0618, 282.1199	282.12	1.82	POS	0.0226667	Nucleotides and derivatives	Purine nucleosides
M0126	M-H2O-H	C15H12O7	-0.67	Taxifolin	285.0403	285.04	4.78	NEG	0.00721257	Flavonoids	Flavanones
M0127	M-H	C5H10O5	1.55	D-Xylose	71.0139, 73.0295, 87.0088, 89.0244, 103.0401, 131.035, 149.0456	149.046	0.77	NEG	0.100388	Carbohydrates and Glycosides	Carbohydrates
M0128	M+H	C21H20O11	0.49	2-(3,4-dihydroxyphenyl)-7-(beta-D-glucopyranosyloxy)-8-hydroxy-4H-1-benzopyran-4-one	287.0543, 449.1073	449.108	4.76	POS	4.9166	Flavonoids	Flavones
M0129	M-H	C17H14O8	2.04	Syringetin	75.8021, 76.0691, 76.1376, 79.2120, 79.2571, 79.2770, 206.1972, 315.0162, 330.0384, 345.0624	345.062	7.09	NEG	0.000376576	Flavonoids	Flavonols
M0130	2M-H	C16H18O9	3.53	Chlorogenic acid	135.0453, 173.0457, 179.0352, 191.0564, 353.0879	707.185	4.1	NEG	3.51416	Phenylpropanoids	Simple phenylpropanoids
M0131	M+FA-H	C10H13N5O4	1.06	Adenosine	134.0473, 266.0897	312.095	1.22	NEG	0.10731	Nucleotides and derivatives	Purine nucleosides
M0132	M+H	C17H23NO3	0.6	Atropine	124.1122, 290.1749	290.175	4.41	POS	0.257945	Alkaloids
M0133	M+FA-H	C6H12O6	1.31	myo-Inositol	161.0457, 179.0563, 225.0618	225.062	0.7	NEG	0.0248989	Others
M0134	M+H	C24H39NO5	0.89	Talatisamine	390.2636, 422.1562, 422.2899	422.291	4.49	POS	0.29186	Alkaloids
M0135	M-H	C9H16O4	2.7	Azelaic acid	125.0973, 187.0978	187.098	5.31	NEG	0.0132673	Fatty Acyls	Fatty acid and derivatives
M0136	M-H, M+FA-H, 2M-H	C15H10O7	1.72	6-Hydroxyluteolin	301.0354	301.036	5.23	NEG	0.0699042	Flavonoids	Flavones
M0137	M+FA-H	C21H22O10	-4.26	Isoengelitin	185.0820, 206.2037, 265.0929, 315.0480, 337.0580, 359.0390, 411.1314, 411.1961, 433.1111, 479.1205	479.118	5.6	NEG	0.0118009	Flavonoids	Flavanonols
M0138	M-H, M+FA-H	C16H20O9	1.24	Trans-ferulic acid-4-beta-glucoside	149.0609, 150.0651, 173.0453, 178.0273, 179.0311, 191.0202, 193.0507, 194.0541, 206.1939, 209.0296	401.109	3.94	NEG	0.109917	Carbohydrates and Glycosides	Glycosides
M0139	M+H	C20H19NO5	0.25	Protopine	188.0706, 189.0784, 354.1332	354.134	5.02	POS	1.21979	Alkaloids
M0140	M-H	C7H6O5	2.01	Gallic acid	97.0297, 125.0246, 125.0974, 169.0145	169.015	1.74	NEG	0.00630008	Phenols	Polyphenols
M0141	M+H	C7H6O	3.79	Benzaldehyde	79.0547, 80.05, 107.0495	107.049	2.13	POS	0.0127404	Others
M0142	M-H	C7H6O4	2.2	Protocatechuic acid	109.0296, 153.0195	153.02	3.34	NEG	0.0206361	Organic acids and derivatives
M0143	M-H	C12H20O4	1.57	Traumatic acid	142.9928, 162.9992, 165.1287, 183.1392, 226.9936, 227.129	227.129	7.27	NEG	0.00311249	Fatty Acyls	Fatty acid and derivatives
M0144	M+H	C15H21NO8	0.42	N-(1-Deoxy-1-fructosyl)tyrosine	136.0757, 148.0756, 165.0546, 182.0811, 194.0812, 280.1176, 308.1125, 326.1234, 344.1388	344.134	0.8	POS	0.0229176	Amino Acids, Peptides and derivatives	Amino Acids
M0145	M-H2O-H	C10H12O5	1.75	Propyl gallate	161.0247, 193.0509	193.051	5.6	NEG	0.00890455	Phenols	Polyphenols
M0146	M+H, M+Na, M+H-H2O	C15H21NO7	-0.03	N-(1-Deoxy-1-fructosyl)phenylalanine	120.0811, 132.0808, 166.0862, 264.1226, 292.1179, 310.1281, 328.1416	328.139	2.19	POS	11.8592	Amino Acids, Peptides and derivatives	Amino Acids
M0147	M-H	C11H13NO3	1.08	N-Acetyl-L-phenylalanine	58.0298, 70.0299, 91.0554, 147.0454, 164.0718, 206.0824	206.083	4.74	NEG	0.348804	Amino Acids, Peptides and derivatives	Peptides
M0148	M-H, 2M-H	C12H23NO7	0.96	N-(1-Deoxy-1-fructosyl)leucine	101.0244, 130.0875, 172.0982, 202.1088	292.14	1.4	NEG	0.21517	Amino Acids, Peptides and derivatives	Amino Acids
M0149	M+H	C23H24O12	1.21	Iristectorin A	316.0576, 331.0809, 493.1339	493.135	5.16	POS	0.230182	Flavonoids	Isoflavones
M0150	M+H	C5H11NO2	2.24	Norvaline	55.0549, 72.0814	118.087	1.14	POS	0.0819565	Amino Acids, Peptides and derivatives	Amino Acids
M0151	M+Na	C12H22O11	-0.12	Trehalose	185.0419, 203.0525, 365.1052	365.105	0.74	POS	0.445195	Carbohydrates and Glycosides	Carbohydrates
M0152	M+H	C21H24O7	-4.45	Medioresil	389.1568	389.158	6.25	POS	0.0108153	Phenylpropanoids	Coumarins
M0153	M+H-H2O	C11H20O2	0.79	menthane carboxylic acid	125.0968, 125.1079, 125.9648, 139.0754, 143.9677, 149.0232, 149.0958, 149.1326, 167.0711, 167.1066	167.143	9.34	POS	0.00207873
M0154	2M-H	C8H12O5	0.06	Methyl (-)-shikimate		375.13	1.97	NEG	0.000611295	Carboxylic acid and derivatives
M0155	M+NH4	C11H12O3	0.64	Methyl 4-methoxycinnamate		210.113	9.24	POS	0.00109567	Phenylpropanoids	Simple phenylpropanoids
M0156	M+NH4	C12H8O4	0.64	Methoxsalen		234.076	7.5	POS	0.000983521	Phenylpropanoids	Coumarins
M0157	M-H	C13H16O3	1.35	Methyl 2-pentanoylbenzoate	119.0504, 145.0297, 163.0404, 219.1027	219.103	9.51	NEG	0.00674208
M0158	M+H	C11H12O4	1.62	Methoxymellein		209.081	6.75	POS	0.00173727
M0159	M+H	C16H32O3	1.08	Methoxyacetic acid, 2-tridecyl ester		273.243	12.21	POS	0.000377035
M0160	M-H	C8H14O3	2.58	Methoxyacetic acid, cyclopentyl ester		157.087	5.81	NEG	0.000341864
M0161	2M-H	C7H7NO3	2.77	Methyl 5-hydroxypyridine-2-carboxylate		305.079	4.26	NEG	0.012178	Alkaloids
M0162	2M-H	C8H8O5	1.74	Methyl 2,4,6-trihydroxybenzoate		367.068	5.77	NEG	0.000496251	Others
M0163	M-H	C15H10O7	1.54	Morin	151.0039, 178.9987, 301.0355	301.036	6.04	NEG	0.00447737	Flavonoids	Flavonols
M0164	M+H-H2O	C13H22O3	0.43	Methyl dihydrojasmonate		209.154	10.08	POS	0.00111856	Others
M0165	M+NH4	C16H15NO4	0.25	N-Benzoyl-(2R,3S)-3-phenylisoserine		303.134	5.98	POS	0.00147689	Amino Acids, Peptides and derivatives	Amino acids
M0166	M+H-H2O	C10H13NO3	1.57	N-acetyldopamine		178.087	3.88	POS	0.000496288	Alkaloids
M0167	M+FA-H	C13H18N2O3	-0.38	N-(4-aminobutyl)-3-(3,4-dihydroxyphenyl)propenamide		295.13	3.53	NEG	0.000282521	Alkaloids
M0168	M+H	C12H19NO4	0.94	N-(3-Oxooctanoyl)-homoserine lactone		242.139	6.25	POS	0.00469175	Amino Acids, Peptides and derivatives	Amino acids
M0169	M+H	C14H21NO2	1.08	N,N,O-Tridesmethylvenlafaxine		236.165	4.57	POS	0.010299	Others
M0170	M+H	C21H20O13	1.61	Myricetin 3-galactoside		481.098	4.51	POS	0.0634321	Flavonoids	Flavonols
M0171	M+FA-H	C21H24O4	1.27	myricanene b		385.166	9.22	NEG	0.00103299
M0172	M+H-H2O	C20H31NO6	3.68	myoscorpine		364.213	5.63	POS	0.0160233
M0173	M-H2O-H	C16H24O10	0.66	mussaenosidicacid	79.0581, 79.0772, 79.0924, 79.3062, 85.0294, 149.0612, 177.0560, 195.0665, 206.2039, 357.1157	357.119	3.73	NEG	0.00608567
M0174	M+FA-H	C17H20O6	1.63	murrangatin acetate		365.125	8.15	NEG	0.000326285
M0175	M+H-H2O	C26H44O9	-4.04	Mupirocin		483.293	7.84	POS	0.00161309	Others
M0176	M+NH4	C14H22O3	0.51	mthyljasmonate		256.191	9.46	POS	0.000564571
M0177	M+H-H2O	C10H10O4	1.37	Methyl caffeic acid	117.0337, 145.0283, 149.0233, 149.0596, 177.0545	177.055	5.77	POS	0.0118436	Phenylpropanoids	Simple phenylpropanoids
M0178	M-H2O-H	C17H26O11	0.99	Morroniside		387.13	3.92	NEG	0.0284485	Terpenes	Monoterpenes
M0179	M+FA-H	C20H18O8	-4.54	Moluccanin		431.097	6.15	NEG	0.00144983	Phenylpropanoids	Coumarins
M0180	M+H	C21H22O6	0.36	Mollicellin I		371.149	9.72	POS	0.000929878	Phenols	Polyphenols
M0181	M+H	C21H18O13	1.36	Mingjinianuronide A	303.0496, 479.082	479.083	4.45	POS	0.060008
M0182	M-H	C25H30O13	-0.52	minecoside		537.161	5.23	NEG	0.00288848
M0183	M-H	C16H32O2	0.9	methylpentadecanoic acid		255.233	13.4	NEG	0.0032974
M0184	M+H-H2O	C8H8O3	2.04	Methyl Paraben		135.044	5.71	POS	0.00139922	Phenols	Monophenols
M0185	M+H	C13H18O2	0.42	Methyl p-tert-butylphenylacetate		207.138	11.01	POS	0.00114571	Others
M0186	M+H-H2O	C9H10O4	1.54	Methyl isovanillate		165.055	5.96	POS	0.00160514	Carboxylic acid and derivatives
M0187	M+FA-H	C11H14O2	2.43	Methyl isoeugenol		223.098	6.4	NEG	0.000214605	Phenylpropanoids	Simple phenylpropanoids
M0188	M+FA-H	C19H18O5	1.37	Moracin O		371.114	7.15	NEG	0.00119382	Phenols	Polyphenols
M0189	M+FA-H	C26H32O11	3.49	Matairesinoside		565.194	5.54	NEG	0.0010743	Phenylpropanoids	Coumarins
M0190	M-H	C26H32O12	3.09	(+)-1-hydroxypinoresinol-4'-o-β-d-glucopyra noside		535.184	4.92	NEG	0.00249387
M0191	M+FA-H	C30H48O4	0.41	Maslinic acid		517.354	11.17	NEG	0.000629403	Terpenes	Triterpenes
M0192	M-H	C13H18O7	0.72	Isohomoarbutin		285.098	3.51	NEG	0.0011203
M0193	M+H, M+Na	C11H16O3	2.09	isololiolide	107.0858, 133.1012, 135.1168, 161.0961, 179.1066, 197.1171	197.118	5.31	POS	0.0470482
M0194	M+NH4	C18H18O3	-0.16	Isomaglone		300.159	10.67	POS	0.00102685	Phenylpropanoids	Lignans
M0195	M+H-H2O	C15H12O6	4.86	Isookanin		271.062	4.86	POS	0.0029778	Flavonoids	Flavanones
M0196	M+H	C15H17NO3	1.07	Isoplatydesmine		260.128	7.02	POS	0.000516035
M0197	M+H-H2O	C13H16O4	0.96	Isopropyl ferulate		219.102	8.64	POS	0.000591604	Phenylpropanoids	Simple phenylpropanoids
M0198	M-H2O-H	C19H20O5	0.48	Isopropylidenylacetyl-marmesin		309.113	9.95	NEG	0.000454348
M0199	M+H	C28H32O16	1.36	Isorhamnetin-3-O-neohespeidoside	301.0702, 625.1758	625.177	4.8	POS	0.104683	Flavonoids	Flavonols
M0200	M-H	C15H10O6	1.6	Kaempferol	206.2108, 244.9824, 264.9908, 285.0405	285.041	6.88	NEG	0.00092155	Flavonoids	Flavones
M0201	M+H	C17H14O6	0.48	Kaempferol 3,5-dimethyl ether		315.087	8.06	POS	0.00137878
M0202	M-H	C20H18O10	1.07	Kaempferol 3-alpha-L-arabinopyranoside		417.083	5.09	NEG	0.00227669	Flavonoids	Flavones
M0203	M+H	C27H28O16	0.3	kaempferol 3-o-(2''-α-rhamnopyranosyl)-β-glucuronopyranoside	271.0598, 447.0918, 609.1442	609.145	4.68	POS	1.04176
M0204	M+FA-H	C30H26O13	3.55	Kaempferol-3-o-(6''-o-cis-coumaryl)glucoside	76.6507, 79.6553, 113.0245, 206.2038, 255.0300, 283.0254, 285.0396, 459.0558, 463.1033, 639.1364	639.138	6.04	NEG	0.0057233	Flavonoids	Flavones
M0205	M+Na	C22H34O7	-0.37	Isoforskolin	433.2198	433.219	8.8	POS	0.0143957	Terpenes	Diterpenes
M0206	M-H, M+FA-H, 2M-H	C21H18O12	4.27	kaempferol-3-O-glucuronide	285.0404, 461.0727	923.156	4.78	NEG	1.20097
M0207	M+H-H2O	C10H10O4	1.21	Isoferulic acid		177.055	5.19	POS	0.000550537	Phenylpropanoids	Simple phenylpropanoids
M0208	M+NH4	C20H20O4	0.22	Isobavachalcone		342.17	10.52	POS	0.000916521	Flavonoids	Chalcones
M0209	M-H	C20H32O6	1.18	Hexahydroxytaxadiene		367.213	5.07	NEG	0.0018318
M0210	M-H2O-H	C6H12O6	1.88	hexulose	57.0346, 59.0138, 73.0295, 99.0452, 101.0245, 117.0557, 143.0353, 160.8931, 161.0247, 161.0458	161.046	1.46	NEG	0.0184821
M0211	M+H-H2O	C13H18O2	-0.16	Hexylbenzoate		189.127	11.5	POS	0.000830978
M0212	M+H-H2O	C9H12O3	1.21	Homovanillyl alcohol		151.076	4.38	POS	0.00420094	Phenols	Monophenols
M0213	M+Na	C27H41NO3	-4.22	hupehenisine		450.296	5.96	POS	0.00146454
M0214	M-H	C10H8O4	2.14	Hydrangetin		191.035	5.11	NEG	0.00129087
M0215	M-H2O-H	C9H10O4	0.04	Hydroumbellic acid	72.6364, 72.7081, 75.8739, 75.9456, 118.9927, 119.0504, 142.9935, 162.8937, 163.0032, 163.0404	163.04	4.39	NEG	0.00279852	Phenylpropanoids	Simple phenylpropanoids
M0216	M+NH4	C18H27NO2	-0.47	Hydroxy-Gamma-Sanshool		307.238	9.8	POS	0.000672723	Alkaloids
M0217	M+H-H2O	C27H32O16	1.19	Hydroxysafflor yellow A		595.167	4.07	POS	0.0440154	Flavonoids	Chalcones
M0218	M-H	C24H39NO8	1.86	Hypaconine		468.261	4.29	NEG	0.00293599	Alkaloids
M0219	M+H-H2O	C21H20O12	2.46	Hyperoside		447.093	4.8	POS	0.00193411	Flavonoids	Flavonols
M0220	M+FA-H	C14H20O7	1.72	icariside D2	150.0024, 161.0455, 179.0559, 206.1918, 206.2157, 263.0127, 299.1137, 344.9856, 345.0808, 345.1301	345.12	4.04	NEG	0.0178949
M0221	M-H	C4H7NO4	1.74	Iminodiacetic acid		132.03	0.84	NEG	0.000242603	Amino Acids, Peptides and derivatives	Amino Acids
M0222	M+H-H2O	C9H9NO	0.72	Indole-3-carbinol		130.065	4.91	POS	0.0164258	Alkaloids
M0223	M+H	C18H16O8	-0.16	Irigenin	345.0601, 346.0673, 361.0914	361.092	7.38	POS	0.178081	Flavonoids	Isoflavones
M0224	M+FA-H	C23H24O12	0.81	Iristectorin B		537.125	5.23	NEG	0.00669862	Flavonoids	Isoflavones
M0225	M+H	C24H32O8	-4.61	Isoasatone A		449.215	10.42	POS	0.000839145	Phenylpropanoids	Lignans
M0226	M-H	C15H8O7	1.79	Isodemethylwedelolactone		299.02	5.23	NEG	0.00431057	Phenylpropanoids	Coumarins
M0227	M+H	C33H40O21	1.31	kaempferol-3-sophorotrioside	85.0288, 287.0546, 449.1078, 611.1607, 773.2108	773.215	4.19	POS	0.208259
M0228	M+NH4	C20H28O4	-0.68	kakispyrone	350.2324	350.232	11.11	POS	0.0163705
M0229	M-H2O-H	C26H30O13	1.2	Liquiritin apioside		531.152	4.86	NEG	0.00143594	Flavonoids	Flavanones
M0230	M+NH4	C18H19NO2	0.59	Lirinidine		299.176	5.01	POS	0.00327556	Alkaloids
M0231	M+H	C22H25NO2	-0.84	Lobelanine		336.195	6.45	POS	0.00115502	Alkaloids
M0232	M+FA-H	C20H28O8	1.26	Lobetyolin	73.0657, 134.0375, 149.0610, 173.0458, 191.0562, 193.0513, 206.2039, 267.1239, 367.1039, 441.1773	441.177	5.48	NEG	0.0102048	Carbohydrates and Glycosides	Glycosides
M0233	M-H	C11H16O5	1.48	loganetin		227.093	4.88	NEG	0.000475729
M0234	M-H	C16H24O10	-2.07	Loganic acid		375.129	4.02	NEG	0.0049178	Terpenes	Monoterpenes
M0235	M+H	C20H28O5	-3.61	Longikaurin A		349.2	6.73	POS	0.000451602
M0236	M+Na	C27H30O15	1.81	Lonicerin		617.149	4.81	POS	0.00468025	Flavonoids	Flavones
M0237	M+NH4	C27H40O6	-0.81	Lucidenic acid N		478.316	6.94	POS	0.00191874	Terpenes	Triterpenes
M0238	M-H2O-H	C26H28O14	1.48	Lucidin 3-o-beta-primveroside		545.131	5.21	NEG	0.000617114	Carbohydrates and Glycosides	Glycosides
M0239	M+FA-H	C15H20O4	1.45	Lupulone F		309.135	7.15	NEG	0.000625844
M0240	M+FA-H	C9H8O4	1.91	m-Hydroxyphenylpyruvate		225.041	4.15	NEG	0.0012357
M0241	M+NH4	C17H19NO3	0.55	Machiline	105.0702, 213.1386, 303.1407, 303.1704	303.171	3.83	POS	0.0236952
M0242	M-H	C7H14O7	1.03	Mannoheptulose	135.0302, 159.8602, 161.8574, 164.8354, 165.8441, 173.1048, 174.8398, 191.0195, 206.1961, 209.0303	209.067	0.77	NEG	0.0053688	Carbohydrates and Glycosides	Carbohydrates
M0243	M-H2O-H	C6H13NO5	1.41	Manosamine	72.0455, 73.0294, 82.0298, 88.0404, 98.0248, 99.0329, 100.0405, 112.0401, 131.9851, 159.8939	160.062	0.7	NEG	0.0025802	Carbohydrates and Glycosides	Carbohydrates
M0244	M+NH4	C22H36O	-0.43	mansumbinol	81.0704, 95.0859, 107.9672, 109.1017, 121.1013, 123.1170, 135.1167, 149.1323, 317.2839, 334.3102	334.31	13.34	POS	0.00979776
M0245	M+H-H2O	C24H36O9	-4.18	maoyerabdosin		451.231	6.45	POS	0.0151498
M0246	M+NH4	C15H12O4	1.17	Liquiritigenin		274.108	6.31	POS	0.00187626	Flavonoids	Flavanones
M0247	M+H	C28H32O14	0.48	Linarin		593.187	5.65	POS	0.0094502	Flavonoids	Flavones
M0248	M+H	C12H14O2	1.26	Ligustilide		191.107	10.38	POS	0.00068373	Others
M0249	M+NH4	C20H34O2	0.16	Kauran-16,17-Diol		324.29	11.58	POS	0.000548335	Terpenes	Diterpenes
M0250	M+FA-H	C20H30O13	-0.11	kelampayoside A	131.0352, 145.0298, 149.0458, 191.0560, 206.2077, 233.0675, 293.0879, 477.1616, 487.1468, 523.1783	523.167	4.14	NEG	0.0143841
M0251	M+FA-H	C8H12N2O6	-1.67	Kifunensine		277.067	5.31	NEG	0.000486734	Alkaloids
M0252	M+H-H2O	C15H26O3	0.22	kikkanol D	95.0861, 105.0704, 107.0858, 121.1010, 145.1012, 159.1165, 201.1639, 219.1743, 237.1473, 237.1821	237.185	7.72	POS	0.00259123
M0253	M+H	C15H24O	0.89	KJKNNQHQAHDKSZ-UHFFFAOYSA-N		221.19	9.86	POS	0.000744201
M0254	M+H	C26H32O7	-4.66	kurarinol	457.2203	457.22	8.38	POS	0.0070898
M0255	M-H	C27H30O13	2.85	Kushenol O		561.163	5.27	NEG	0.00125211	Flavonoids	Flavanones
M0256	M+H	C23H26O10	-3.74	Lactiflorin		463.158	5.48	POS	0.00339287	Terpenes	Monoterpenes
M0257	M+FA-H	C32H42O16	-4.93	Matairesinol 4'-O-beta-gentiobioside		727.242	4.99	NEG	0.0041171	Phenylpropanoids	Lignans
M0258	M-H2O-H	C16H26O10	0.54	lamiol		359.135	3.86	NEG	0.00131659
M0259	M+H	C19H17NO3	-0.52	N-desmethylacronycine		308.128	7.98	POS	0.00106412
M0260	M+Na	C20H24O6	1.09	Lariciresinol		383.147	5.63	POS	0.00695555	Phenylpropanoids	Coumarins
M0261	M+H-H2O	C20H24O7	0.74	Leocarpinolide F		359.149	5.81	POS	0.00236538	Terpenes	Sesquiterpenes
M0262	M+FA-H	C22H22O11	1.37	Leptosin		507.115	4.97	NEG	0.00317472
M0263	M+H	C26H28O15	1.79	Leucoside		581.151	4.91	POS	0.0414377	Flavonoids	Flavones
M0264	M+H	C20H38N6O4	0.65	Leupeptin	140.0818, 144.1382, 214.1548	427.303	5.06	POS	0.322645	Amino Acids, Peptides and derivatives	Peptides
M0265	M+H, M+Na	C17H28O3	0.26	liguloxidol acetate	303.1928	281.211	10.36	POS	0.00789772
M0266	M+NH4, M+Na	C49H76O20	1	Lanatoside C		1007.48	6.63	POS	0.0295321	Steroids	Cardiacglycosides
M0267	M+Na	C19H26O7	1.09	orizabin	389.157	389.158	6.88	POS	0.0159957
M0268	M+FA-H	C19H24O6	1.83	nagilactone e	119.0504, 145.0297, 393.1559	393.156	6.61	NEG	0.0151251
M0269	M-H	C17H24O12	-4.27	Sesamoside		419.118	3.77	NEG	0.00463911	Terpenes	Monoterpenes
M0270	M-H2O-H	C17H26O11	0.48	Shanzhiside methyl ester		387.13	4.14	NEG	0.00622236	Terpenes	Monoterpenes
M0271	M-H2O-H	C20H28O11	1.26	sibiricaphenone	64.0416, 66.7398, 173.0456, 207.1028, 425.1425	425.146	4.53	NEG	0.0203282
M0272	M-H2O-H	C11H12O4	1.91	Sinapaldehyde		189.056	5.52	NEG	0.000220899	Phenylpropanoids	Simple phenylpropanoids
M0273	M+	C16H24NO5+	1.01	Sinapine		310.166	4.43	POS	0.00905678	Alkaloids
M0274	M+H	C19H18O8	0.26	Skullcapflavone II	359.0759, 360.0834, 375.107	375.108	9	POS	0.0304011	Flavonoids	Flavones
M0275	M+Na	C27H43NO2	-1.55	Solasodine		436.318	7.82	POS	0.00180442	Alkaloids
M0276	M-H2O-H	C17H28O6	1.11	Spiculisporic acid		309.171	9.99	NEG	0.000823935	Carboxylic acid and derivatives
M0277	M+FA-H	C28H32O15	2.57	Spinosin		653.174	4.69	NEG	0.00839427	Flavonoids	Flavones
M0278	M-H	C19H30O9	1.89	spionoside b	401.1815	401.183	4.84	NEG	0.00701159
M0279	M+H	C21H20O12	1.85	Spiraeoside		465.104	5.17	POS	0.0381542	Flavonoids	Flavonols
M0280	M+FA-H	C19H30O8	2.86	staphylionoside a	59.0138, 89.0245, 99.0452, 207.1393, 251.1291, 431.1901	431.193	5.27	NEG	0.0605822
M0281	M+FA-H	C19H34O9	0.43	staphylionoside b	66.6929, 72.5810, 72.6719, 72.7081, 75.9392, 206.2037, 341.0661, 405.2140, 451.1043, 451.2187	451.219	4.93	NEG	0.0233331
M0282	M+FA-H	C17H28O	0.9	Sterol	293.2122	293.212	11.06	NEG	0.00185525
M0283	M+K	C26H30N2O8	-4.67	Strictosamide		537.161	6.25	POS	0.000949902	Alkaloids
M0284	M-H	C16H22O9	1.4	Sweroside		357.12	4.49	NEG	0.00367803	Terpenes	Monoterpenes
M0285	M+H	C22H22O11	1.08	Swertiajaponin		463.124	4.49	POS	0.00919214	Flavonoids	Flavones
M0286	M+H-H2O	C20H20O11	1.48	Swertianolin		419.098	5.26	POS	0.0111147	Phenylpropanoids	Xanthones
M0287	M-H	C23H28O12	-3.43	Swertiaside	183.0273, 225.0381, 255.0489, 285.0593, 345.0806, 365.1201, 427.1612, 449.1456, 449.2755, 495.1474	495.149	5.15	NEG	0.0207178	Terpenes	Monoterpenes
M0288	M+FA-H	C7H6O3	2.05	Sesamol		183.03	4.15	NEG	0.00142138	Phenols	Monophenols
M0289	M-H	C18H25NO6	1.66	Senecionine N-oxide	320.1503, 350.1614	350.161	4.95	NEG	0.00836556
M0290	M+H	C18H25NO5	1.85	Senecionine		336.181	4.96	POS	0.0130189	Alkaloids
M0291	M+FA-H	C16H17NO2	2.17	Riparin I		300.125	7.69	NEG	0.000163206
M0292	M+H	C15H10O7	-0.27	Robinetin	303.0493	303.05	4.93	POS	0.0862544	Flavonoids	Flavonols
M0293	M-H	C15H20O6	1.41	Rosin		295.119	5.11	NEG	0.00172005	Phenylpropanoids	Simple phenylpropanoids
M0294	M+NH4	C16H28O7	0.5	Rosiridin	86.0968, 153.1276, 188.1642, 212.128, 230.1385, 266.1755, 314.1958, 332.2064, 350.2097	350.217	4.99	POS	0.0651259	Terpenes	Monoterpenes
M0295	M+Na	C22H34O4	1.22	Rotundifuran		385.235	12.1	POS	0.000754834	Terpenes	Diterpenes
M0296	M-H	C15H22O5	1.09	rugosicacid b	128.0105, 193.1596, 197.0031, 206.1981, 206.2133, 212.9872, 220.9844, 237.1493, 281.0049, 281.1397	281.14	6.48	NEG	0.000768859
M0297	M+H	C15H24O5	0.49	rugosicacid c		285.17	5.67	POS	0.0036315
M0298	M+H	C30H30O14	-2.72	safflomin-C		615.169	5.22	POS	0.022512
M0299	M+H-H2O	C27H26O10	0.86	Salicyltremuloidin		493.15	9.46	POS	0.00105174	Carbohydrates and Glycosides	Glycosides
M0300	M+Na	C14H20O7	1.1	Salidroside		323.111	4.06	POS	0.021845	Carbohydrates and Glycosides	Glycosides
M0301	M+H-H2O	C22H26O8	0.1	Syringaresinol		401.159	6.43	POS	0.000741134	Phenylpropanoids	Coumarins
M0302	M+NH4	C15H22N2O3	0.28	Santacruzamate A		296.197	6.57	POS	0.00279053	Alkaloids
M0303	M+H-H2O, M+NH4	C11H14O5	1.19	Sarracenin		244.118	6.17	POS	0.00105384	Terpenes	Monoterpenes
M0304	M+FA-H	C19H28O10	0.73	sayaendoside	146.0332, 161.0604, 164.0481, 179.0716, 185.0228, 299.0204, 415.1611, 461.1659	461.167	4.06	NEG	0.0199605
M0305	M-H	C18H27NO7	1.73	Sceleratine		368.172	3.9	NEG	0.00153793
M0306	M+FA-H	C10H16O2	2.1	schizonol	128.0102, 151.113, 169.1237, 192.9908, 212.9977, 213.1133	213.114	7.65	NEG	0.00313828
M0307	M-H	C15H10O6	1.9	Scutellarein	59.0137, 99.0452, 143.0351, 181.1236, 217.1077, 285.0405	285.041	5.71	NEG	0.00111671	Flavonoids	Flavones
M0308	M-H, 2M-H	C22H20O12	1.43	scutellarin Methylester	59.0139, 85.0295, 99.0452, 113.0245, 175.025, 284.0327, 285.0404, 299.0563, 475.0894	475.089	5.13	NEG	0.0532027	Flavonoids	Flavones
M0309	M+NH4	C15H24O5	1.48	sec-hydroxyaegineticacid		302.197	5.59	POS	0.000944208
M0310	M-H2O-H	C17H24O11	1.81	Secoxyloganin		385.115	4.59	NEG	0.00638279	Terpenes	Monoterpenes
M0311	M+Na	C31H43N7O6	3.29	Segetalin A		632.319	6.83	POS	0.00758534	Alkaloids
M0312	M-H2O-H	C15H14O5	0.96	SANTALIN		255.066	7.11	NEG	0.000305978
M0313	M+H, M+Na	C15H17NO4	1.45	Ribalinidine		276.123	5.69	POS	0.0172185
M0314	M+FA-H	C17H24O9	1.24	Syringin		417.141	4.04	NEG	0.0178642	Carbohydrates and Glycosides	Glycosides
M0315	M+H	C16H12O6	0.9	Tectorigenin		301.071	6.75	POS	0.00204337	Flavonoids	Isoflavones
M0316	2M-H	C15H18O6	2.78	tutin		587.215	4.97	NEG	0.00142229
M0317	M-H	C20H20O5	1.31	ugonin e		339.124	9.47	NEG	0.000679824
M0318	M+FA-H	C9H6O3	2.49	Umbelliferone		207.03	5.13	NEG	0.00026735	Phenylpropanoids	Coumarins
M0319	M-H, M+FA-H	C14H18O9	1.52	Vanillic acid 4-beta-D-glucopyranoside	108.0218, 123.0454, 152.0121, 167.0353, 329.0878	329.088	3.14	NEG	0.051752	Carbohydrates and Glycosides	Glycosides
M0320	M+FA-H	C8H10O3	2.43	Vanillyl alcohol		199.062	3.9	NEG	0.00148731	Phenols	Monophenols
M0321	M-H	C17H24O10	1.3	Verbenalin		387.13	4.63	NEG	0.00216732	Terpenes	Monoterpenes
M0322	M-H2O-H	C26H28O14	0.3	Vicenin 3		545.13	4.59	NEG	0.00116814	Flavonoids	Flavones
M0323	M-H	C10H13N5O4	1.11	Vidarabine	61.9884, 129.9759, 134.0472, 150.0423, 176.0576, 266.0896	266.09	1.46	NEG	0.00220619	Carbohydrates and Glycosides	Carbohydrates
M0324	M-H	C27H30O14	2.35	Violanthin		577.158	4.59	NEG	0.00221851	Flavonoids	Flavones
M0325	M+H	C24H26O12	1.99	Viscumneoside VI	330.073, 345.0966, 507.1496	507.151	5.98	POS	0.0155444
M0326	M+H	C25H26O13	1.83	viscumneosideII		535.146	6.08	POS	0.00224349
M0327	2M-H	C13H10O4	-3.9	Visnagin		459.107	6.8	NEG	0.00037002	Phenylpropanoids	Coumarins
M0328	M+FA-H	C21H20O10	1.4	Vitexin		477.104	4.82	NEG	0.00502825	Flavonoids	Flavones
M0329	M-H, 2M-H	C27H30O15	1.58	Vitexin-4''-O-glucoside	269.0466, 285.0404, 593.1517	593.152	4.61	NEG	0.575779	Flavonoids	Flavones
M0330	M+H-H2O	C15H22O2	0.39	Volvalerenic acid A	147.0804, 148.0882, 149.0961, 155.0702, 161.0960, 173.0806, 175.1115, 199.1480, 217.1059, 217.1585	217.159	10.79	POS	0.00263702	Carboxylic acid and derivatives
M0331	M+FA-H	C13H20O3	1.93	Vomifoliol		269.14	4.86	NEG	0.00063717	Others
M0332	M+NH4, M+Na, M+H	C19H30O8	1.8	XTODSGVDHGMKSN-UHFFFAOYSA-N	409.1817	409.184	5.61	POS	0.113559
M0333	M+H	C20H26O10	-4.8	Yadanziolide A		427.158	4.11	POS	0.022021	Terpenes	Triterpenes
M0334	M+FA-H	C25H30O11	-0.08	yemuoside ym1	149.0609, 150.0323, 165.0558, 178.0273, 193.0507, 195.0663, 206.2037, 341.1034, 389.1241, 551.1769	551.177	4.26	NEG	0.0345903
M0335	M+H-H2O	C29H48O	0.82	ZDXOFGIRMJDIAT-UHFFFAOYSA-N		395.368	14.57	POS	0.00111674
M0336	M+H	C22H33NO4	0.21	Tuberostemonine		376.248	5.31	POS	0.00309094	Alkaloids
M0337	M+FA-H	C15H8N2O2	-1.04	Tryptanthrin		293.057	8.51	NEG	0.000306048	Alkaloids
M0338	M+FA-H	C8H15NO	2.56	Tropine		186.114	4.59	NEG	0.000882031	Alkaloids
M0339	M+H-H2O	C20H21NO4	1.84	Tetrahydroberberine		322.144	5.69	POS	0.000532275	Alkaloids
M0340	M+FA-H	C38H42N2O6	-4.33	Tetrandrine		667.3	5.15	NEG	0.000817436	Alkaloids
M0341	M+FA-H	C13H20O2	1.27	Theaspirone	116.9288, 209.1548, 232.9831, 252.989, 253.1439	253.145	8.57	NEG	0.0014691
M0342	M+FA-H	C16H12O5	2.06	Thevetiaflavone		329.067	7.89	NEG	0.000318566
M0343	M-H	C5H10O4	1.55	Thyminose	71.0139, 72.9931, 75.0088, 87.0088, 89.0245, 115.0038, 132.8682, 133.0144, 133.0508	133.051	1.22	NEG	0.0298822	Carbohydrates and Glycosides	Carbohydrates
M0344	M+H-H2O	C20H24O9	0.92	Tinnevellin glucoside		391.139	5.58	POS	0.0398014	Quinones	Anthraquinones
M0345	M+H	C20H24O9	1.24	Torachrysone-8-O-beta-D-glucoside		409.15	6.12	POS	0.00885824	Quinones	Naphthoquinones
M0346	M-H	C19H15F3N4O3	3.25	Tosufloxacin		403.104	4.86	NEG	0.00073435	Others
M0347	M+Na	C27H34O12	1.21	Tracheloside		573.195	5.52	POS	0.0151102	Phenylpropanoids	Coumarins
M0348	M+NH4	C7H12O2	1.47	trans-5,6-dimethyltetrahydropyran-2-one		146.118	5.24	POS	0.000501104
M0349	M-H2O-H	C21H22O11	1.52	Taxifolin 7-O-rhamnoside		431.099	4.69	NEG	0.00241636	Flavonoids	Flavanonols
M0350	M+NH4	C10H10O3	1.75	trans-Ferulaldehyde		196.097	5.46	POS	0.00162511
M0351	M+Na	C24H34O7	0.45	Trichokaurin	457.2196	457.22	8.18	POS	0.00624216
M0352	M-H	C13H24O4	0.58	Tridecanedioic acid		243.16	8.47	NEG	0.000240862	Others
M0353	M+Na	C21H20O11	2.1	Trifolin		471.091	4.96	POS	0.00404529	Flavonoids	Flavonols
M0354	M+H	C7H7NO2	0.28	Trigonelline	138.0549	138.055	0.74	POS	0.159363	Alkaloids
M0355	M+FA-H	C21H24O10	-3.01	Trilobatin		481.134	5.62	NEG	0.0019776	Flavonoids	Chalcones
M0356	M+NH4	C17H18O3	0.07	Trimethoxyresveratrol	186.0913, 188.1072, 288.1579	288.159	11.24	POS	0.000971382	Phenylpropanoids	Stilbenoids
M0357	2M-H	C6H9NS	-2.22	Trimethylisothiazole		253.083	5.09	NEG	0.00057086
M0358	M+NH4	C14H12O3	0.36	Trioxsalen		246.113	9.98	POS	0.00036306	Phenylpropanoids	Coumarins
M0359	M+H-H2O, M+H	C20H22O6	0.48	Triptonide	206.2172, 217.0867, 251.1079, 258.1501, 279.1019, 295.1808, 311.1281, 323.1289, 341.0950, 341.1414	341.139	8.3	POS	0.00387711	Terpenes	Diterpenes
M0360	M+H-H2O	C14H18O4	0.56	Trolox		233.117	7.3	POS	0.000845976	Phenols	Monophenols
M0361	M+H	C20H22O8	-0.28	Tremuloidin		391.139	5.96	POS	0.0037417	Carbohydrates and Glycosides	Glycosides
M0362	M+H	C18H19NO4	1.13	N-Feruloyltyramine		314.139	5.79	POS	0.00183236	Phenylpropanoids	Coumarins
M0363	M-H2O-H	C27H30O14	1.9	Rhoifolin		559.147	5.13	NEG	0.00124678	Flavonoids	Flavones
M0364	M-H	C21H24O9	0.63	Rhapontigenin 3'-o-glucoside		419.135	4.97	NEG	0.000574146	Phenylpropanoids	Stilbenoids
M0365	M+H-H2O	C12H22O2	0.28	Hex-3-en-1-yl hexanoate	57.0706, 125.0962, 181.1583	181.159	10.71	POS	0.00181152
M0366	M-H	C22H22O11	1.3	oroboside-3'-methylether	283.0249, 285.0406, 298.0484, 299.0563, 446.0862, 461.1106	461.11	5.11	NEG	0.0265879
M0367	M-H	C22H20O11	-4.3	Oroxylin A-7-O-glucuronide		459.091	6.08	NEG	0.0021881	Flavonoids	Flavones
M0368	M-H	C9H8O3	2.08	Orthocumarsaure	119.0503, 163.0402	163.04	4.8	NEG	0.00680198
M0369	M+H, M+Na	C19H28O11	1.3	Osmanthuside H		455.153	4.01	POS	0.0139419
M0370	M+FA-H	C10H10O3	2.02	Osmundacetone		223.062	4.97	NEG	0.00154808	Phenylpropanoids	Simple phenylpropanoids
M0371	M+NH4	C21H30O4	-0.49	otogirin	87.0446, 364.2479	364.248	11.07	POS	0.00214861
M0372	M+FA-H	C10H12O	1.77	p-(1-Propenyl)anisole	193.0872	193.087	8.23	NEG	0.00379001
M0373	M+NH4	C6H7NO	0.48	p-Aminophenol		127.087	0.86	POS	0.000157314	Amino Acids, Peptides and derivatives	Amino Acids
M0374	M-H, 2M-H	C15H18O8	1.13	p-Coumaroyl-b-D-glucose	119.0503, 163.0403	325.093	4.08	NEG	0.117177
M0375	M+NH4	C9H10O3	1.24	Paeonol		184.097	7.78	POS	0.00122766	Phenols	Monophenols
M0376	M+H, M+Na	C17H24O2	0.53	Panaxydol	205.1222, 261.131, 261.1847	261.185	11.2	POS	0.00562236
M0377	M-H2O-H	C19H24O13	-2.94	Parishin E		441.103	3.83	NEG	0.00283932	Alkaloids
M0378	M+H-H2O	C15H26O	0.41	Patchouli alcohol		205.195	11.98	POS	0.000707473	Terpenes	Sesquiterpenes
M0379	M-H	C29H34O15	4.4	Pectolinarin		621.185	5.9	NEG	0.000655934	Flavonoids	Flavones
M0380	M+	C20H24NO4+	-1.28	Phellodendrine		342.17	4.37	POS	0.0126496	Alkaloids
M0381	M+FA-H	C20H30O10	1.14	Phenethyl rutinoside	101.0245, 103.0402, 119.0351, 143.0352, 163.0614, 205.0720, 206.2043, 265.0930, 429.1771, 475.1820	475.183	4.63	NEG	0.113474
M0382	M+H-H2O, M+H	C17H18O5	1.12	phenethyl,vanillate		303.123	7.88	POS	0.00562166
M0383	M+NH4	C18H18O2	-0.34	Phenylpropyl cinnamate	182.0963, 228.1017, 284.1641	284.164	11.96	POS	0.00797952
M0384	M+Na	C21H24O6	-3.31	Phillygenin		395.145	8	POS	0.00175062	Phenylpropanoids	Lignans
M0385	M-H2O-H	C17H19NO4	1.19	Orixanone B	147.0457, 164.0719, 282.114	282.114	7.27	NEG	0.00185714
M0386	M-H	C13H18O7	1.59	Orcinol glucoside		285.098	3.94	NEG	0.00245312	Carbohydrates and Glycosides	Carbohydrates
M0387	M+FA-H	C7H8O2	2.79	Orcinol		169.051	4.67	NEG	0.000196539	Others
M0388	M-H2O-H	C13H18O9	1.18	opuntioside	101.0245, 113.0249, 114.0563, 119.0358, 137.0247, 179.0360, 199.0333, 236.0547, 239.0564, 299.0777	299.078	3.41	NEG	0.00647274
M0389	M-H	C15H12O5	0.7	Naringenin		271.061	6.73	NEG	0.00102543	Flavonoids	Flavanones
M0390	M+H, M+Na	C27H32O15	1.25	Naringenin 5,7-di-O-glucoside	465.1172, 477.1388, 483.1293, 495.1313, 507.1280, 513.1363, 525.1396, 543.1499, 561.1595, 597.1779	597.182	4.09	POS	0.0699325
M0391	M+H, M+Na	C27H32O14	3.73	Narirutin	130.0653, 159.0921, 188.0705, 227.0816, 245.092, 271.0592, 273.0907, 287.0547, 291.0974, 581.1523	603.171	4.91	POS	0.564369	Flavonoids	Flavanones
M0392	M+FA-H	C15H22O2	1.22	Neocurcumenol		279.161	10.07	NEG	0.000260421
M0393	M-H	C28H32O15	1.32	Neodiosmin	245.0931, 284.0327, 299.0562, 607.1675	607.168	4.97	NEG	0.0170588	Flavonoids	Flavones
M0394	M+NH4, M+Na	C28H36O15	1.76	Neohesperidin dihydrochalcone	431.1311, 635.1934	635.196	5.58	POS	0.077456	Flavonoids	Chalcones
M0395	M+Na	C18H32O16	0.66	Neokestose	76.3046, 79.6130, 79.6909, 83.2718, 83.3550, 144.1130, 206.2033, 254.1125, 365.1041, 527.1565	527.159	0.74	POS	0.032374
M0396	M+NH4	C15H21NO6S	1.38	Niazinin		361.143	5.69	POS	0.0183371	Carbohydrates and Glycosides	Glycosides
M0397	M+H-H2O	C22H32O8	-4.73	nigakilactone h		407.204	6.12	POS	0.00251157
M0398	M-H2O-H	C17H24O11	1.06	Phlorigidoside C	164.0488, 173.0460, 179.0352, 181.0511, 191.0204, 191.0562, 223.0629, 249.0401, 353.0880, 385.1167	385.114	3.79	NEG	0.0148602	Terpenes	Monoterpenes
M0399	M+NH4	C15H20O7	-3.28	NIVALENOL		330.154	3.88	POS	0.00243584
M0400	M+H-H2O	C22H23NO7	1.13	Noscapine	190.0862, 396.144	396.145	5.17	POS	0.0772909	Alkaloids
M0401	M+FA-H	C22H38O11	0.67	Nuciferoside	329.1391, 330.1425, 331.1445, 361.1546, 435.1544, 461.0731, 477.2341, 479.1408, 523.1337, 523.2392	523.24	4.72	NEG	0.0273531
M0402	M+NH4	C7H8N2O2	0.49	Nudifloramide		170.093	1.66	POS	0.0171062	Alkaloids
M0403	M+H	C11H14N2O4	1.85	Obtucarbamate B		239.103	5.31	POS	0.000211865	Others
M0404	M+FA-H	C19H32O8	2.16	officinoside a	73.0294, 89.0232, 101.0245, 113.0248, 119.0353, 161.0461, 179.0570, 387.2020, 388.2052, 433.2081	433.209	4.59	NEG	0.498353
M0405	M-H2O-H	C17H24O11	1.32	Oleoside 11-methyl ester	164.0482, 179.0717, 208.0379, 223.0615, 385.1145	385.115	4.31	NEG	0.0153025	Terpenes	Monoterpenes
M0406	M+H	C12H13NO3	-3.01	Oleracein E		220.096	4.48	POS	0.00122229
M0407	M+H-H2O	C25H30O15	-2.95	Oleuropeinic acid		553.154	4.91	POS	0.0105236	Terpenes	Monoterpenes
M0408	M+H-H2O	C22H22O9	1.48	Ononin		413.124	5.82	POS	0.00948509	Flavonoids	Isoflavones
M0409	M+H-H2O	C20H24O9	0.27	Nodakenin	55.0549, 83.0496, 109.0287, 127.0391, 147.0439, 149.0232, 209.0807, 273.0752, 391.1384	391.139	5.04	POS	0.104709	Phenylpropanoids	Coumarins
M0410	M+NH4	C8H6O2	1.47	Phthalide		152.071	5.19	POS	0.0047049	Steroids	Steroidal saponins
M0411	M+FA-H	C14H18O7	1.22	Picein		343.104	4	NEG	0.013105	Carbohydrates and Glycosides	Glycosides
M0412	M+K	C28H38O11	0.64	Pseudolaric Acid A-O-beta-D-glucopyranoside		589.205	7.88	POS	0.00094477	Terpenes	Diterpenes
M0413	M+H-H2O	C20H30O8	0.92	ptaquiloside		381.191	5.73	POS	0.00173286	Terpenes	Sesquiterpenes
M0414	M-H	C21H22O7	1.11	Pteryxin		385.13	10.58	NEG	0.000287302	Phenylpropanoids	Coumarins
M0415	M+Na	C22H29N7O5	4.41	Puromycin		494.214	4.61	POS	0.00796311	Others
M0416	M+FA-H	C21H20O13	-1.22	Quercetagitrin		525.088	4.59	NEG	0.00198518	Flavonoids	Flavones
M0417	M+H	C15H10O7	0.88	Quercetin		303.05	6.06	POS	0.00360537	Flavonoids	Flavonols
M0418	M-H, M+FA-H	C27H30O16	3.18	Quercetin 3-galactoside 7-rhamnoside	284.0329, 285.0405, 301.0363, 609.1479	609.148	4.51	NEG	2.0139
M0419	M+H-H2O	C27H30O17	1.43	Quercetin 3-gentiobioside		609.146	4.54	POS	0.0107011	Flavonoids	Flavonols
M0420	M+H	C33H40O21	2.85	Quercetin 3-rutinoside 7-galactoside	287.0547, 303.0495, 627.1548, 773.2116	773.216	4.4	POS	0.134937
M0421	M+H	C26H28O16	3.09	Quercetin 3-sambubioside		597.147	4.49	POS	0.00611755	Flavonoids	Flavonols
M0422	M+FA-H	C22H22O11	1.73	Quercetin-3-O-.beta.-D-glucopyranoside	89.0244, 206.1969, 225.1129, 327.2188, 329.0308, 330.0386, 345.0616, 461.2025, 492.0898, 507.1137	507.115	5.19	NEG	0.0106539
M0423	M+FA-H	C21H18O13	0.36	quercetin-3-o-beta-D-glu		523.073	4.95	NEG	0.00168718
M0424	M-H2O-H	C27H30O16	1.32	Quercetin-3-O-D-glucosyl]-(1-2)-L-rhamnoside	269.0454, 321.083, 591.1362	591.136	4.88	NEG	0.0367347	Flavonoids	Flavonols
M0425	M+H	C21H20O11	3.2	Quercitrin		449.109	5.16	POS	0.0446405	Flavonoids	Flavones
M0426	M+FA-H	C24H24O11	0.6	quercitrin derivative cpb-50-208-18		533.13	6.06	NEG	0.00242396
M0427	M-H	C18H24O10	0.99	Regaloside A		399.13	4.39	NEG	0.00549301	Carbohydrates and Glycosides	Glycosides
M0428	M-H	C20H26O11	1.38	Regaloside B	179.0714, 193.0502, 206.1947, 208.0378, 223.0606, 297.0981, 339.1094, 379.1404, 441.1395, 441.1455	441.141	5.03	NEG	0.0172012	Carbohydrates and Glycosides	Glycosides
M0429	M-H	C18H24O10	1	Regaloside H		399.13	4.2	NEG	0.00559036	Carbohydrates and Glycosides	Glycosides
M0430	M+NH4	C14H12O3	1.43	Resveratrol	91.0547, 172.1121, 200.1068, 246.1122	246.113	5.92	POS	0.0320116	Phenylpropanoids	Stilbenoids
M0431	M-H	C20H22O8	-0.88	resveratrol-4'-o-β-d-glucoside		389.124	4.86	NEG	0.000589869
M0432	M+Na	C47H74O18	0.25	Pseudoginsenoside RT1		949.477	7.46	POS	0.00466319	Terpenes	Triterpenes
M0433	M+NH4	C24H32O6	0.76	Pseudobufarenogin		434.254	5.59	POS	0.00128265	Steroids	Other steroids
M0434	M+NH4	C19H18O4	-0.09	Przewaquinone A		328.154	10.22	POS	0.000560391	Quinones	Naphthoquinones
M0435	M-H	C14H17NO6	1.02	Prunasin		294.099	4.63	NEG	0.0024877	Alkaloids
M0436	M+H-H2O	C20H22N2O3	0.91	Picrinine		321.16	5.44	POS	0.00148045	Alkaloids
M0437	M+FA-H	C7H14O6	1.4	Pinitol	131.0350, 133.0141, 136.9858, 149.0456, 154.9965, 157.9707, 158.9256, 195.1392, 197.9638, 238.8921	239.077	1.14	NEG	0.00482795	Carbohydrates and Glycosides	Carbohydrates
M0438	M+H-H2O	C20H22O6	1.28	Pinoresinol		341.139	6.67	POS	0.00582724	Phenylpropanoids	Coumarins
M0439	M+FA-H	C32H42O16	4.59	Pinoresinol Diglucoside		727.249	4.31	NEG	0.00508349	Phenylpropanoids	Lignans
M0440	M+NH4	C15H14O2	0.59	Pinosylvin monomethyl ether	75.4762, 75.5362, 75.5471, 82.4412, 82.4926, 90.9773, 107.9671, 198.1276, 226.1796, 244.1332	244.133	9.74	POS	0.000849712	Phenylpropanoids	Stilbenoids
M0441	M+H	C6H11NO2	0.96	Pipecolinic acid	70.0657, 84.0449, 84.0812, 130.05, 130.0864	130.086	0.77	POS	0.0379399	Amino Acids, Peptides and derivatives	Amino Acids
M0442	M+NH4	C10H16O2	1	Piperitonoxid		186.149	7.96	POS	0.00111286
M0443	M+FA-H	C19H32O9	0.95	pisumionoside	101.0245, 113.0246, 119.0352, 161.0459, 179.0564, 206.2086, 241.1454, 353.0886, 403.1972, 449.2034	449.203	4.02	NEG	0.067922
M0444	M+H	C22H22O10	-3.97	Physcion 8-O-beta-D-glucopyranoside		447.127	6.98	POS	0.000936019	Quinones	Anthraquinones
M0445	M-H2O-H	C19H22O9	1.1	podolactone b		375.109	5.07	NEG	0.000681017
M0446	M+H	C20H22O8	-0.77	Polydatin		391.138	4.83	POS	0.00298263	Phenylpropanoids	Stilbenoids
M0447	M+H-H2O	C26H30O15	1.25	polygalaxanthone v		565.156	4.52	POS	0.037451
M0448	M+NH4	C20H26O6	0.86	Ponicidin	70.0657, 130.0863, 380.2062	380.207	5.07	POS	0.0366895	Terpenes	Diterpenes
M0449	M+H	C23H36O7	-1.58	Pravastatin		425.253	6.85	POS	0.00197834	Others
M0450	M+NH4	C29H44O8	0.47	Precyasterone		538.338	5.16	POS	0.0158665	Steroids	Other steroids
M0451	M+K	C21H28O5	-4.54	Prednisolone		399.155	6.31	POS	0.00151732	Steroids	Other steroids
M0452	M-H	C22H30O12	2.69	prim-o-beta-d-glucosylcimifugin		485.168	4.76	NEG	0.00129609
M0453	M+H	C16H16O6	0.59	Protosappanin B	60.0563, 130.0976, 137.0596, 139.0389, 147.044, 179.0703, 305.057, 305.1018	305.102	4.33	POS	0.0159011	Phenols	Polyphenols
M0454	M+FA-H	C10H14N4O3	0.7	Proxyphylline		283.105	4.33	NEG	0.00140274	Alkaloids
M0455	M+H	C18H28O3	-0.23	polyacetylene PQ-1	159.1170, 171.0848, 206.2063, 206.2117, 219.0862, 235.0810, 252.0840, 275.2007, 293.1723, 293.2098	293.211	10.64	POS	0.00894911
M0456	M+H	C10H8O3	0.95	Herniarin	117.0336, 121.1012, 145.0284, 149.0233, 149.0597, 177.0141, 177.0545	177.055	6.59	POS	0.00341713	Phenylpropanoids	Coumarins
M0457	M-H2O-H	C16H22O10	0.6	Geniposidic acid		355.104	3.43	NEG	0.00532636	Terpenes	Monoterpenes
M0458	M+FA-H	C24H24O11	1.24	6''-O-Acetylglycitin		533.131	5.54	NEG	0.00254802	Flavonoids	Isoflavones
M0459	M+H, M+Na	C32H32O16	1.55	6''-o-vanilloyliridin	273.0392, 301.0341, 493.1127, 511.1236, 673.1763	673.177	6.06	POS	0.116726
M0460	M-H2O-H	C22H30O14	0.33	6'-O-beta-D-Glucosylgentiopicroside	83.6023, 117.0558, 135.0453, 145.0507, 173.0458, 179.0352, 191.0561, 206.2104, 353.0878, 499.1478	499.146	4.06	NEG	0.0170897	Terpenes	Monoterpenes
M0461	M+FA-H	C15H10O5	0.44	6,7,4'-Trihydroxyisoflavone		315.051	5.38	NEG	0.000512654	Flavonoids	Isoflavones
M0462	M+FA-H	C12H16O3	1.64	6-(4-hydroxyphenyl)-4-hydroxyhexan-2-one	66.8022, 69.6236, 123.0453, 137.0245, 206.1959, 221.1175, 232.9834, 252.9912, 253.1103	253.108	6.13	NEG	0.0012314
M0463	M+H-H2O	C8H15NO3	1.18	6-Acetamidohexanoic acid		156.102	4.04	POS	0.00569135	Carboxylic acid and derivatives
M0464	M+H	C12H11N5	-4.78	6-Benzylaminopurine		226.108	4.93	POS	0.000465833	Alkaloids
M0465	M+FA-H	C12H24O	1.2	6-Dodecanone	188.9972, 206.1943, 206.2042, 206.2187, 208.9869, 209.0038, 228.9886, 229.0103, 229.1436, 229.1808	229.181	10.05	NEG	0.00218126
M0466	M-H	C9H6O3	2.21	6-Hydroxycoumarin	161.0245	161.025	4.99	NEG	0.0376957	Phenylpropanoids	Coumarins
M0467	M-H2O-H	C27H36O14	3.57	6"-O-Apiosyl-5-O-Methylvisammioside		565.195	4.9	NEG	0.0124381	Carbohydrates and Glycosides	Glycosides
M0468	M+NH4	C19H18O4	0.21	6-methoxy-2-[2-(3-methoxyphenyl)ethyl] chromone		328.154	9.68	POS	0.000742053
M0469	M-H	C15H10O5	-1.46	7,3',4'-trihydroxyflavone	269.0455	269.045	5.05	NEG	0.016006	Flavonoids	Flavones
M0470	M+NH4	C14H13NO6	0.1	7-deoxynarciclasine	85.029, 126.1027, 145.0284, 147.044, 163.0388, 177.0545, 235.1189	309.108	4.09	POS	0.0237574	Alkaloids
M0471	M+FA-H	C21H20O9	1.02	7-hydroxy-2-(4-hydroxyphenyl)-8-[(2S,3R,4R,5S,6R)-3,4,5-trihydroxy-6-methylol-tetrahydropyran-2-yl]chromone		461.109	5.64	NEG	0.000568995
M0472	M+NH4	C15H10O3	0.43	7-Hydroxyflavone		256.097	7.18	POS	0.000550154	Flavonoids	Flavones
M0473	M+FA-H	C16H28O7	1.61	7-Hydroxyterpineol 8-glucoside	101.0244, 119.0351, 161.0457, 167.0349, 179.0550, 206.2047, 329.1396, 331.1760, 377.1761, 377.1816	377.182	4.65	NEG	0.204354
M0474	M+Na	C25H34O8	1.49	7-O-Acetylbonducellpin C		485.215	8.02	POS	0.00116156
M0475	M+Na	C16H24O9	2.72	8-epideoxyloganic acid		383.132	4.81	POS	0.00849394	Terpenes	Monoterpenes
M0476	M+H-H2O	C11H16O5	0.95	8-epiloganin_qt		211.097	5.24	POS	0.00447618
M0477	M-H	C5H6N2O2	1.69	6-Methyluracil		125.036	1.48	NEG	0.00015677	Others
M0478	M+NH4	C10H18O	0.52	8-geranyloxy		172.17	9.07	POS	0.000275384
M0479	M+NH4	C10H10O3	1.15	5-prop-1-enoxy-1,3-benzodioxole		196.097	8.18	POS	0.000869079
M0480	M+FA-H	C16H18O7	2.81	5-O-Cinnamoylquinic acid		367.104	4.99	NEG	0.000836397	Phenylpropanoids	Simple phenylpropanoids
M0481	M-H, 2M-H	C16H18O8	1.11	3-O-p-coumaroylquinic acid	93.0345, 119.0503, 163.0403, 173.0457, 337.0941	337.093	4.37	NEG	1.01772
M0482	M+K	C24H34O3	-4.78	3-Oxo-4,6-choladien-24-oic acid		409.212	10.51	POS	0.000569239	Steroids	Other steroids
M0483	M+FA-H	C22H24O10	-4.2	4''-hydroxyimperatorin 4''-o-β-d-glucopyra-noside		493.133	6.15	NEG	0.0017762
M0484	M+H	C19H18O7	0.14	4'-methylpenduletin	72.5395, 72.5472, 72.5997, 74.0970, 75.6424, 75.7357, 75.7914, 343.0833, 344.0897, 359.1129	359.113	9.7	POS	0.00164724
M0485	M+FA-H	C7H8O5	1.28	4,5-dihydroxy-3-oxocyclohexene-1-carboxylic acid	93.0345, 111.0452, 127.0403, 155.0352, 173.0457, 199.0249, 217.0354	217.036	1.14	NEG	0.0182891
M0486	M-H2O-H	C10H14O4	1.32	4-(2-hydroxyethyl)-2,6-dimethoxyphenol		179.072	4.35	NEG	0.000286977
M0487	M+H	C15H16N2O3	0.33	4-(5-isopropoxy-2-Methyl-4-nitrophenyl)pyridine	184.0756, 185.0707, 187.0869, 201.1023, 227.0812, 227.1173, 228.1957, 245.0918, 255.0766, 273.0868	273.123	8	POS	0.0023304	Others
M0488	M+NH4	C9H9NO2	1.2	4-Aminocinnamic Acid		181.097	4.12	POS	0.0007913	Phenylpropanoids	Simple phenylpropanoids
M0489	M+H, M+Na	C22H28O10	-3.62	5-O-Methylvisammioside	291.1201, 453.1724	453.174	5.37	POS	0.22933	Carbohydrates and Glycosides	Glycosides
M0490	M+FA-H	C10H8O4	1.95	4-Methylesculetin		237.041	4.8	NEG	0.000897634	Phenylpropanoids	Lignans
M0491	M+H	C10H8O3	0.89	4-Methylumbelliferone		177.055	5.44	POS	0.000664402	Phenylpropanoids	Coumarins
M0492	M+FA-H	C8H8O2	3.24	4-Toluic acid		181.051	6.5	NEG	0.000478114	Carboxylic acid and derivatives
M0493	M+H-H2O	C15H26O2	-0.18	4α-hydroxy-4β-methyldihydrocostol		221.19	8.96	POS	0.0019964
M0494	M+H	C16H12O7	1.05	5,6,7,4'-Tetrahydroxy-8-methoxyisoflavone	302.042, 317.0652	317.066	6.12	POS	0.019548
M0495	M-H	C21H20O10	1.22	5,7-dihydroxy-2-(4-hydroxyphenyl)-8-[(2R,3R,4R,5S,6R)-3,4,5-trihydroxy-6-methylol-tetrahydropyran-2-yl]chromone	76.6086, 76.6433, 89.0243, 206.1266, 206.1926, 206.2175, 249.1134, 268.0380, 269.0419, 270.0494	431.099	5.01	NEG	0.0554633
M0496	M+NH4	C21H22O4	0.26	5-Geranoxypsoralen;Bergamottin; Bergaptin		356.186	11.58	POS	0.000358878
M0497	M+H	C4H7NO2	3.85	5-Hydroxy-2-pyrrolidone	56.0501, 57.0341, 60.045, 84.0448, 85.0288, 102.0553	102.055	1.25	POS	0.00688296
M0498	M-H	C10H10O5	1.34	5-Hydroxyferulic acid	121.0296, 133.0297, 177.0196, 209.0457	209.046	4.71	NEG	0.00522688	Phenylpropanoids	Simple phenylpropanoids
M0499	M+NH4	C22H24O9	2.28	5-MethoxyPinocembroside		450.177	5.42	POS	0.00310923	Flavonoids	Flavanones
M0500	M+H-H2O	C8H8O3	1.87	4-methoxy-3H-1,2-benzodioxole		135.044	6.21	POS	0.000485171
M0501	M+H	C16H24O10	4.65	8-hydroxy-10-hydrosweroside	243.0877, 377.0843, 377.1396	377.146	4.3	POS	0.0199047
M0502	M+H	C18H26O6	-4.94	8-Hydroxy-9,10-diisobutyryloxythymol		339.178	7.78	POS	0.000791785
M0503	M+H	C11H16O	0.56	8-Methoxy-p-cymene		165.127	9.14	POS	0.000615108
M0504	M+Na	C15H20O8	0.58	Androsin	189.0521, 351.1048	351.105	4.32	POS	0.0264662	Carbohydrates and Glycosides	Glycosides
M0505	M+Na	C15H20O8	0.95	Androsin; glucoacetovanillone	351.1048	351.105	3.92	POS	0.0169126
M0506	M+H-H2O	C15H16O6	0.92	Angelicain		275.092	5.92	POS	0.00186716	Phenols	Monophenols
M0507	M+NH4	C14H12O3	0.72	Angenomalin	200.1068, 246.1122	246.113	9.52	POS	0.00140568	Phenylpropanoids	Coumarins
M0508	M-H	C36H48O19	-4.03	Angoroside C		783.269	5.13	NEG	0.00657163	Phenylpropanoids	Simple phenylpropanoids
M0509	M+H	C17H23NO4	-0.18	Anisodamine		306.17	4.11	POS	0.0197128	Alkaloids
M0510	M+NH4	C23H30O5	0.9	Ankaflavin		404.243	11.46	POS	0.000741754	Others
M0511	M+H-H2O	C13H22O3	0.34	annuionone e	163.1481, 173.1326, 177.0544, 181.0862, 191.1072, 191.1431, 206.2117, 209.0784, 209.0973, 209.1534	209.154	6.67	POS	0.00328495
M0512	M-H	C16H12O8	2.59	Annulatin	316.0229, 331.0466	331.047	5.4	NEG	0.00260941
M0513	M-H	C23H32O2	1.17	Antioxidant 2246		339.233	12.61	NEG	0.00109083	Others
M0514	M+H	C26H40O9	-2.8	Andropanoside		497.273	6.09	POS	0.00369618	Terpenes	Diterpenes
M0515	M-H	C15H10O5	0.89	Apigenin	269.0456	269.046	6.73	NEG	0.0359271	Flavonoids	Flavones
M0516	M+H	C26H28O14	1.4	Apiin		565.156	4.86	POS	0.0104405	Flavonoids	Flavones
M0517	M+FA-H	C19H30O9	0.74	apocynoside ii	179.0570, 206.1987, 206.2169, 221.1180, 229.0618, 239.1304, 383.1719, 401.1827, 447.1109, 447.1901	447.188	3.94	NEG	0.015205
M0518	M-H2O-H	C5H12O5	0.15	Arabinitol		133.051	0.84	NEG	0.00113704	Carbohydrates and Glycosides	Carbohydrates
M0519	M+FA-H	C8H12O2	3.2	Araldite RD 4	67.0189, 71.0503, 73.0659, 111.0088, 115.0765, 185.0821	185.082	5.17	NEG	0.00523712
M0520	M+NH4	C32H44O9	-0.63	Arenobufagin 3-hemisuberate		590.332	9.66	POS	0.00105095	Steroids	Other steroids
M0521	M+FA-H	C15H22O	0.88	Aristolone		263.166	10.4	NEG	0.00103761	Terpenes	Sesquiterpenes
M0522	M+FA-H	C36H58O10	4.9	Arjunetin		695.404	6.82	NEG	0.00102905	Terpenes	Triterpenes
M0523	M+H	C19H23NO3	0.45	Armepavine		314.175	4.54	POS	0.0122306	Alkaloids
M0524	M+NH4	C12H10O5	1.65	Armillarisin A		252.087	4.97	POS	0.000798264	Phenylpropanoids	Coumarins
M0525	M-H, M+FA-H	C15H20O4	1.26	artecalin	201.1288, 204.1159, 219.1392, 262.9947, 263.1293	263.129	5.73	NEG	0.00231371
M0526	M+FA-H, 2M-H, M-H	C21H18O11	4.78	Apigenin 7-O-beta-glucuronide	206.2039, 299.0211, 300.0274, 301.0355, 313.0356, 315.0504, 328.0606, 445.2446, 461.0729, 476.0964	891.167	5.03	NEG	2.14436
M0527	M+NH4	C11H10O3	1.38	Altechromone A	69.2541, 69.3457, 72.2579, 134.0964, 140.0818, 162.0913, 178.0607, 180.1017, 190.0857, 208.0956	208.097	6.77	POS	0.0018494
M0528	M+NH4	C20H20O5	0.2	8-Prenylnaringenin	256.0967, 358.1646	358.165	9.34	POS	0.00369754	Flavonoids	Flavanones
M0529	M-H2O-H	C16H24O10	0.7	9-hydroxysemperoside	59.0137, 89.0244, 162.0322, 177.0558, 195.0663, 357.1197	357.119	4.06	NEG	0.0197853
M0530	M-H	C21H18N2O5	1.35	9-Methoxycamptothecin		377.115	6.86	NEG	0.000490489	Alkaloids
M0531	M+NH4	C15H10N2O2	1.83	9-Methoxycanthin-6-one		268.108	7.18	POS	0.00415059	Alkaloids
M0532	M-H	C10H7NO3	1.87	[1,3]Dioxolo[4,5-g]isoquinolin-5(6H)-one		188.036	4.74	NEG	0.000315726
M0533	M-H, M+FA-H	C21H36O10	1.7	A-D-Glucopyranoside	71.0139, 73.0296, 89.0245, 101.0245, 113.0246, 161.0457, 285.0409, 315.1816, 447.0935, 447.226	493.23	5.83	NEG	0.0933392	Carbohydrates and Glycosides	Carbohydrates
M0534	M+Na	C28H36O13	0.76	Acanthoside B		603.205	4.96	POS	0.0102737	Phenylpropanoids	Lignans
M0535	M+FA-H	C10H20O7	1.55	Acetoin glucoside	101.0245, 102.9571, 135.0456, 160.9987, 161.0460, 206.1981, 206.2126, 206.2194, 251.1149, 297.1180	297.12	1.46	NEG	0.0313308
M0536	M+H-H2O	C10H12O4	1.61	Acetosyringone		179.071	5.3	POS	0.00283609	Others
M0537	M+H-H2O	C10H10O4	1	Acetovanillin	117.0337, 121.1014, 145.0284, 149.0233, 149.0597, 177.0544	177.055	6.09	POS	0.00201396
M0538	M-H, M+FA-H	C18H26O10	1.27	Acetylcatalpol	71.0139, 73.0295, 85.0295, 101.0244, 113.0245, 161.0457, 269.1031, 401.1453	447.151	4.26	NEG	0.907905
M0539	M-H	C23H23NO6	1.74	Acetylcorynoline		408.146	5.92	NEG	0.00127198	Alkaloids
M0540	M+FA-H	C19H22O8	2.19	acetylmyricadiol		423.13	6.5	NEG	0.00042285
M0541	M+NH4	C6H6N2O	1	Acetylpyrazine		140.082	4.2	POS	0.00895867	Alkaloids
M0542	M+FA-H	C26H40O10	-3.08	adenostemmmoside f	76.0244, 76.0541, 79.4026, 79.4629, 79.5203, 79.5992, 233.1165, 489.2709, 511.2523, 557.2603	557.259	5.69	NEG	0.00317505
M0543	M-H2O-H	C15H24O9	1.87	Ajugol	167.0716, 329.128	329.125	3.79	NEG	0.0107378	Terpenes	Monoterpenes
M0544	M+H-H2O	C8H15N3O4	0.62	Alanyglutamine		200.103	0.84	POS	0.00112833	Amino Acids, Peptides and derivatives	Peptides
M0545	M+H-H2O	C15H26O2	1.64	Alismoxide		221.19	6.9	POS	0.00576363	Terpenes	Sesquiterpenes
M0546	M+H	C21H23NO5	1.06	Allocryptopine	165.0908, 204.1017, 205.1095, 208.1413, 370.1634	370.165	4.96	POS	0.0646889	Alkaloids
M0547	M+FA-H	C10H16O2	2.79	Allomatatabiol	69.6274, 128.0102, 151.1130, 168.9898, 169.1236, 192.9903, 193.0095, 206.2039, 212.9975, 213.1134	213.114	6.46	NEG	0.000723415
M0548	M-H	C19H22O9	1.61	Aloesin		393.12	3.96	NEG	0.000827463	Carbohydrates and Glycosides	Glycosides
M0549	M+H-H2O	C15H26O	0.42	alpha-acorenol		205.195	10.97	POS	0.0011959
M0550	M-H2O-H	C8H8O5	1.54	3-O-Methylgallic acid		165.02	3.92	NEG	0.000278128	Phenols	Polyphenols
M0551	M+H	C20H20O8	0.36	Artemitin		389.123	9.8	POS	0.000641686	Flavonoids	Flavonols
M0552	M-H	C16H32O3	0.35	3-Hydroxypalmitic acid	225.2227, 271.2278	271.228	12.17	NEG	0.0123234
M0553	M+H-H2O	C10H11NO	0.84	(R)-Boschniakine		144.081	4.14	POS	0.0022946
M0554	M+H	C17H18O5	0.61	(R)-Isomucronulatol		303.123	7.72	POS	0.00186436
M0555	M+FA-H	C10H12O3	2.55	(S)-2-Phenyl-3-hydroxypropanoic acid methyl ester	169.0142, 204.9897, 224.9969, 225.077	225.077	6.38	NEG	0.0011763
M0556	M+H-H2O, M+H	C13H18O	0.37	(Z)-damascenone	107.0857, 109.0650, 109.1014, 121.1013, 123.0806, 131.0856, 133.1011, 135.0804, 173.1324, 191.1429	191.143	10.36	POS	0.00682516
M0557	M+H, M+Na	C16H18O8	1.69	1,2,4-trihydroxynaphthalene-4-glucoside		339.108	4.59	POS	0.00710085
M0558	M+NH4	C16H16O2	0.86	1,3-dimethoxy-5-(2-phenylethenyl)benzene	68.847, 76.0397, 157.089, 206.2123, 212.1437, 258.1485	258.149	10.15	POS	0.00231718
M0559	M-H	C6H10O6	1.74	1,4-D-Gulonolactone	59.0138, 89.0244, 117.0194	177.041	1.16	NEG	0.0310536	Carbohydrates and Glycosides	Carbohydrates
M0560	M+H	C15H24	0.56	1,5,9,9-tetramethylcycloundeca-1,4,7-triene		205.195	11.56	POS	0.000501975
M0561	M+H-H2O	C10H10O4	1.1	(E/Z)-ferulic acid	117.0336, 145.0283, 149.0596, 177.0545	177.055	4.51	POS	0.094372
M0562	M+FA-H	C15H24O	0.93	1,9-Eremophiladien-11-ol		265.181	9.59	NEG	0.000325016
M0563	M+FA-H	C21H24O10	-3.94	1-[2,4-dihydroxy-6-[(2S,3S,4R,5S,6S)-3,4,5-trihydroxy-6-(hydroxymethyl)oxan-2-yl]oxyphenyl]-3-(4-hydroxyphenyl)propan-1-one	183.0275, 206.2042, 269.1033, 291.0837, 309.0956, 311.1141, 351.1098, 413.1455, 435.1276, 481.1331	481.133	4.86	NEG	0.00677975
M0564	M+H	C11H14	0.37	1-allyl-4-ethylbenzene		147.117	10.12	POS	0.000416019
M0565	M+NH4	C12H14N2O2	0.37	1-Methyl-L-tryptophan	69.0704, 102.0553, 150.0661, 168.0767, 236.103, 236.1392	236.139	4.64	POS	0.0532044	Amino Acids, Peptides and derivatives	Amino acids
M0566	M+H	C8H10O	-0.11	1-Phenylethanol		123.08	6.43	POS	0.00154313
M0567	M+H, M+Na	C15H20N2O6	0.52	1-ribityl-2,3-diketo-1,2,3,4-tetrahydro-6,7-dimethyl-quinoxaline	69.034, 81.034, 163.0389, 191.0814, 307.1284, 325.1391	325.14	4.35	POS	0.0295923
M0568	M-H	C18H32O2	0.42	10,12-hexadecadienyl acetate		279.233	12.78	NEG	0.0014516
M0569	M-H2O-H	C17H24O11	0.72	10-Hydroxymajoroside	147.0301, 164.0480, 173.0456, 179.0352, 179.0715, 191.0200, 208.0379, 223.0614, 353.0879, 385.1198	385.114	4.04	NEG	0.017711	Terpenes	Monoterpenes
M0570	M-H	C21H18N2O5	0.98	10-Methoxycamptothecin		377.115	6.55	NEG	0.000281847	Alkaloids
M0571	M+NH4	C17H18O6	0.85	10-O-MethylprotosappaninB	128.0706, 290.1385, 300.1802, 318.1909, 336.1444	336.144	4.61	POS	0.0389362
M0572	M+FA-H	C16H24O3	1.31	10β-hydroxy-6β-methoxy-furanoeremophilane	104.9539, 151.0764, 152.0845, 209.155, 308.9991, 309.1715	309.171	9.39	NEG	0.00293889
M0573	M+H, M+Na	C27H35NO6	2.16	12-O-Nicotinoylisolineolone	103.0546, 131.0493, 230.1537, 378.2059, 452.2429, 470.2525	470.255	5.98	POS	0.0264784
M0574	M+NH4	C20H34O	-0.16	(E,E,E)-3,7-11,16-tetramethyl hexadeca-2,6,10,14-tetraen-1-ol	75.6585, 80.9482, 81.0704, 82.9452, 107.9657, 184.8884, 206.2124, 273.2561, 291.2680, 308.2940	308.295	12.97	POS	0.00174365
M0575	M+FA-H	C17H30O10	1.53	(e)-2-hexenyl-α-l-arabinopyranosyl-(1→2)-β-d-glucopyranoside	59.0139, 71.0139, 89.0245, 101.0245, 163.0614, 205.0722, 247.1186, 393.1766, 439.118, 439.1812	439.183	4.24	NEG	0.164718
M0576	M-H2O-H	C21H22O12	1.45	(+)-Glucodistylin		447.094	4.43	NEG	0.035635
M0577	M+NH4, M+Na	C26H34O11	0.69	(+)-Lariciresinol-4-beta-D-glucopyranoside	137.0596, 151.0753, 189.0908, 219.1013, 255.101, 287.1274, 313.1429, 331.1537	545.2	4.72	POS	0.273763
M0578	M+H	C20H22O7	0.64	(+)-Nortrachelogenin		375.144	6.09	POS	0.00299833	Phenylpropanoids	Lignans
M0579	M+NH4	C22H29NO2	-0.37	(+/-)-lobelanidine		357.253	6.65	POS	0.00297418
M0580	M-H	C18H32O3	0.99	(+/-)9-HODE	195.1394, 277.2177, 295.228	295.228	10.73	NEG	0.00311234
M0581	M-H	C10H16O3	1.71	(1'R)-Nepetalic acid		183.103	6.98	NEG	0.000168114
M0582	M+FA-H	C19H28O12	1.11	(1's)-1'-(4-hydroxyphenyl)ethane-1',2'-diol2'-o-β-d-apiofuranosyl-(1→6)-β-d-glucopyranoside	75.7539, 75.7973, 101.0245, 103.0398, 125.0244, 163.0615, 206.1944, 206.2083, 307.1040, 447.1515	493.157	3.04	NEG	0.0138806
M0583	M+NH4	C5H10NO4+	-0.09	(1,3-Dicarboxypropyl)aminium		166.095	0.8	POS	0.00748304
M0584	M+NH4	C20H26O6	3.63	(19R)-13-Deoxy-19-hydroxyenmein		380.208	5.39	POS	0.00474798	Others
M0585	M+FA-H	C12H14O3	0.77	(E)-Ethyl p-methoxycinnamate		251.093	9.08	NEG	0.000223413
M0586	M+H-H2O, M+Na	C19H30O9	1.94	(1r,2r)-methyl-5'-hydroxyjasmonate 5'-o-β-d-glucopyranoside		425.179	4.85	POS	0.0307111
M0587	M+FA-H	C21H34O11	1.51	(1r,4s,6s)-6-hydroxycamphorβ-d-apiofura-nosyl-(1→6)-β-d-glucopyranoside	66.8676, 72.8128, 225.1135, 299.0564, 327.218, 329.0309, 345.0619, 461.2027, 492.092, 507.1147	507.209	5.17	NEG	0.00728065
M0588	M+H	C13H16N2O2	0.75	(1R,9S)-11-Acetyl-7,11-diazatricyclo[7.3.1.02,7]trideca-2,4-dien-6-one		233.129	3.94	POS	0.00279317	Alkaloids
M0589	M+FA-H	C10H10O4	1.53	(1S,2S)-1,2-Di(2-furyl)-1,2-ethanediol		239.056	4.24	NEG	0.00187819
M0590	M-H	C8H14O5	1.72	(2R)-2-butoxybutanedioic acid	99.0816, 127.0765, 129.0558, 145.0871, 171.0665, 189.0769	189.077	4.71	NEG	0.0441582
M0591	M+FA-H	C11H19NO6	0.24	(2RS)-Lotaustralin	76.5522, 144.0670, 161.0457, 163.0765, 179.0352, 206.2086, 216.0882, 238.1195, 268.1295, 306.1212	306.12	3.71	NEG	0.00707892	Alkaloids
M0592	M+FA-H	C19H34O9	1.26	(3s,5r,6r,7 e,9s)-megastigman-7-ene-3,5,6,9-tetrol-9-o-β-d-glucopyranoside	61.9884, 405.2132, 451.2188	451.219	4.17	NEG	0.40986
M0593	M+FA-H	C16H30O8	2.05	(3s,6r)-6,7-dihydroxy-6,7-dihydrolinalool-3-o-β-d-glucopyranoside	89.025, 101.0243, 119.035, 161.0456, 179.0345, 179.0553, 349.1871, 395.1924	395.193	4.24	NEG	0.0286024
M0594	M+NH4	C16H20O3	-0.01	(6S,7R,8E)-7-methoxy-3,6-dimethyl-10-methylidene-5,6,7,11-tetrahydrocyclodeca[b]furan-4-one		278.175	9.62	POS	0.00115964
M0595	M+FA-H	C26H34O12	1.09	(?)-olivil-4''-o-β-d-glucopyranoside	195.0663, 327.1241, 345.1343, 357.1340, 373.0831, 375.1454, 421.1027, 537.1950, 583.1938, 583.2101	583.204	4.26	NEG	0.0265082
M0596	M-H	C18H30O8	1.63	(1r,2r)-p-menth-4(5)-ene-1,2-diol1-o-β-d-(6-o-acetyl)glucopyranoside	59.0137, 89.0244, 101.0245, 119.035, 211.1339, 373.187	373.187	5.54	NEG	0.0049395
M0597	M+NH4	C27H43NO4	-0.95	12β,27-dihydroxysolasodine		463.353	5.86	POS	0.00247917
M0598	M+H	C32H45NO8	0.74	14-o-anisoylneoline		572.322	6.67	POS	0.00441676
M0599	M+H	C18H28O3	-0.29	15,16-bisnor-13-oxo-8(17)-labden-19-oicacid	192.0652, 206.2125, 221.1541, 236.1277, 237.0858, 257.1895, 265.1547, 275.2002, 293.1735, 293.2098	293.211	9.18	POS	0.00269785
M0600	M-H	C12H18O11	0.55	2-O-beta-D-Glucopyranosyl-L-ascorbic acid		337.078	1.14	NEG	0.00146109	Carbohydrates and Glycosides	Carbohydrates
M0601	M+FA-H	C18H36O	0.99	2-Octadecanone		313.275	12.84	NEG	0.00101572
M0602	M-H	C5H8O3	1.41	2-Oxovaleric acid		115.04	2.5	NEG	0.00355948	Carboxylic acid and derivatives
M0603	M+FA-H	C12H14O3	0.95	2-Pentanoylbenzoic Acid		251.093	7.81	NEG	0.000233008	Carboxylic acid and derivatives
M0604	M-H	C8H8O3	1.78	3',4'-Dihydroxyacetophenone	151.0402	151.04	4.31	NEG	0.00625566	Phenols	Polyphenols
M0605	M+NH4	C16H18O3	1.03	3'-O-Methylbatatasin III		276.16	9.72	POS	0.000391938	Phenylpropanoids	Stilbenoids
M0606	M+FA-H	C22H20O13	0.69	3,3'-Di-O-methylellagic acid 4'-glucoside		537.089	4.8	NEG	0.00556089	Phenylpropanoids	Coumarins
M0607	M+NH4	C12H14O5	0.71	3,4,5-Trimethoxycinnamic acid		256.118	6.43	POS	0.000609934	Phenylpropanoids	Simple phenylpropanoids
M0608	M-H	C25H24O12	0.07	3,4-Dicaffeoylquinic acid		515.12	4.95	NEG	0.00445035	Phenylpropanoids	Simple phenylpropanoids
M0609	M+FA-H	C13H18O8	0.39	3,4-Dihydroxybenzyl alcohol-4-glucoside	119.0353, 123.0090, 138.0324, 139.0406, 161.0457, 179.0554, 181.0511, 279.1081, 301.0926, 347.0963	347.099	1.99	NEG	0.0573899
M0610	M+NH4	C7H8O3	1.41	2-MOHYDROP		158.081	3.97	POS	0.00473148
M0611	M+FA-H	C15H26O3	1.73	3,4-dihydroxydihydroagarofuran		299.187	8.25	NEG	0.000167005
M0612	M+NH4	C11H12O4	0.15	3,4-Dimethoxycinnamic acid		226.107	5.82	POS	0.00021428	Phenylpropanoids	Simple phenylpropanoids
M0613	M+H-H2O	C10H14O5	1.21	3,4-O-Isopropylidene-shikimic acid		197.081	4.48	POS	0.00261012	Carboxylic acid and derivatives
M0614	M+H-H2O	C9H10O4	1.35	3,5-Dimethoxybenzoic acid		165.055	6.35	POS	0.000983577	Carboxylic acid and derivatives
M0615	M+H-H2O	C13H20O	0.56	3-(Acetylmethyl)-beta-pinene		175.148	10.26	POS	0.000454905
M0616	M-H	C7H7NO3	1.97	3-Aminosalicylic acid	108.0455, 109.0293, 122.0374, 124.0518, 152.0354	152.036	1.58	NEG	0.00106963	Phenols	Monophenols
M0617	2M-H	C21H23NO6	-2.22	3-Demethylcolchicine		769.296	4.99	NEG	0.00175447	Alkaloids
M0618	M+FA-H	C6H10O3	2.39	3-hydroxy-4,4-dimethyl-gamma-butyrolactone	87.0088, 101.0245, 112.9853, 113.0609, 117.0558, 118.9663, 146.9614, 174.9561, 174.9983, 175.0616	175.061	3.53	NEG	0.00652974
M0619	M+NH4	C9H12O3	2	3,4-Dimethoxybenzyl alcohol		186.113	4.85	POS	0.000912247	Others
M0620	M-H, 2M-H	C12H12O5	1.92	2-Methyl-5-carboxymethyl-7-hydroxychromanone		471.131	4.99	NEG	0.00382744
M0621	M+FA-H	C6H10O2	3.84	2-Methyl-4-pentenoic Acid		159.067	5.77	NEG	0.000649637	Carboxylic acid and derivatives
M0622	M+NH4	C10H10O2	0.68	2-Methoxycinnamaldehyde	57.0705, 80.05, 124.0395, 180.1029	180.102	7.54	POS	0.0367077	Phenylpropanoids	Simple phenylpropanoids
M0623	M+H	C24H37NO8	0.8	16-Epipyromesaconine		468.26	4.09	POS	0.00328387	Alkaloids
M0624	M+FA-H	C17H32O	0.49	16-Heptadecenal		297.244	12.38	NEG	0.0021268
M0625	M+FA-H	C13H14N2O2	1.03	1beta-Methyl-1,2,3,4-tetrahydro-beta-carboline-3beta-carboxylic acid	109.0408, 127.0515, 275.1039	275.104	4.65	NEG	0.011974
M0626	M-H2O-H	C29H36O14	2.46	2',7-dihydroxy-4'-methoxy-8-prenylflavan2',7-di-o-β-d-glucopyranoside	173.0458, 187.0402, 191.0563, 261.1133, 305.1033, 397.1294, 415.14, 589.1927	589.194	5.79	NEG	0.0319605
M0627	M+NH4	C11H14O	1.02	2,2-Dimethylchroman		180.138	8.78	POS	0.000183379
M0628	M+FA-H	C12H12N2O2	1.14	2,3,4,9-Tetrahydro-1H-beta-carboline-3-carboxylic acid	98.0248, 116.0355, 128.0355, 132.0457, 144.0458, 158.0614, 175.0879, 201.0673, 219.0777, 261.0883	261.088	4.24	NEG	0.0203844
M0629	M+H-H2O, M+NH4	C9H10O4	3.82	2,3-Dihydroxy-4-methoxyacetophenone		200.092	5.33	POS	0.000957515	Others
M0630	M+FA-H	C7H13NO2	2.92	2,3-nortropanediol	61.9884, 88.0403, 119.947, 121.0446, 128.0353, 141.8684, 142.0872, 144.1032, 159.894, 188.093	188.093	1.42	NEG	0.00244148
M0631	M-H2O-H, M+FA-H	C19H18O7	3.2	2,5,7-trihydroxy-6,8-dimethyl-3-(3',4'-methylenedioxybenzyl)chroman-4-one	64.7207, 66.6794, 67.4487, 70.3488, 72.6363, 98.025, 206.2086, 227.0827, 285.0413, 403.104	403.105	8	NEG	0.00621438
M0632	M+H	C10H12O3	1.04	2,5-Dimethoxy-p-tolualdehyde	91.0546, 119.0492, 131.0492, 137.0596, 151.0753, 181.0857	181.086	6.88	POS	0.0037519
M0633	M+H-H2O	C8H8O3	1.74	2,6-Dihydroxyacetophenone		135.044	6.09	POS	0.00085511	Others
M0634	M+NH4	C16H12O3	0.47	2,7-Dihydroxy-1-methylphenanthrene-5-carbaldehyde		270.113	7.1	POS	0.00881639
M0635	M+H-H2O, M+H	C12H20O3	0.86	2-(3-hydroxy-2-pent-2-enylcyclopentyl)acetic acid	149.1324, 159.1167, 177.1276, 177.1638, 195.1020, 195.1378, 206.2078, 206.2209, 213.1093, 213.1443	195.138	7.26	POS	0.00859589
M0636	M+FA-H	C12H18O2	1.34	2-[(1R)-4-methyl-1-cyclohex-3-enyl]prop-2-enyl acetate	101.0606, 102.9569, 112.9857, 154.0638, 167.1444, 195.1392, 223.0284, 238.9924, 239.1285	239.129	9.59	NEG	0.00423147
M0637	M-H	C15H14O9	1.18	2-acetyl-3-(p-coumaroyl)-meso-tartaric acid		337.057	5.05	NEG	0.00382118
M0638	M+FA-H	C12H22O6	1.35	2-Hex-3-enoxy-6-(hydroxymethyl)oxane-3,4,5-triol	59.0139, 89.0245, 145.0872, 307.1401	307.14	4.59	NEG	0.0209852
M0639	M+NH4	C15H12O2	0.58	2-Hydroxychalcone		242.118	10.85	POS	0.000395099	Flavonoids	Chalcones
M0640	M-H	C18H36O3	0.94	2-Hydroxystearate	73.1819, 73.2359, 73.2664, 73.3029, 73.4032, 73.4160, 94.9251, 206.2140, 298.9925, 299.2592	299.26	11.38	NEG	0.00213082
M0641	M+H-H2O	C8H8O3	1.72	2-Methoxybenzoic acid		135.044	5.21	POS	0.000423634	Carboxylic acid and derivatives
M0642	M+H-H2O	C9H10O4	0.9	3-Hydroxymandelic acid, methyl ester		165.055	4.02	POS	0.0346194
M0643	M+NH4	C16H16O6	0.84	Heraclenol	202.0497, 220.0602, 230.0449, 248.0555, 248.1042, 248.1686, 254.1486, 266.066, 304.1179, 322.1288	322.129	6.09	POS	0.00387881	Phenylpropanoids	Coumarins
M0644	M+H	C24H32O8	-4.36	Asatone		449.215	10.75	POS	0.00121911	Others
M0645	M-H2O-H	C18H22O11	-2.3	Asperuloside		395.097	4.31	NEG	0.00492144	Terpenes	Monoterpenes
M0646	M+NH4	C14H16O3	0.69	Dihydrokavain	80.9478, 98.9845, 107.967, 120.0809, 148.0756, 166.0849, 176.0692, 222.1485	250.144	8.66	POS	0.00222597	Others
M0647	M+H-H2O	C15H12O8	0.26	Dihydromyricetin	303.0494	303.05	4.38	POS	0.0816456	Flavonoids	Flavanonols
M0648	M+H-H2O	C11H16O4	1.59	Dihydrosinapyl alcohol		195.102	4.99	POS	0.000836362	Phenylpropanoids	Simple phenylpropanoids
M0649	M+Na	C19H25NO4	-3.74	Dihydrosinomenine		354.166	4.02	POS	0.00571919	Alkaloids
M0650	M-H	C17H26O9	1.39	Dihydrosyringin		373.151	4.22	NEG	0.00310198
M0651	M+Na	C10H18O4	2.19	dimethyl (3S)-3-methylheptanedioate		225.11	7.44	POS	0.000349214
M0652	M-H2O-H	C8H12O7	1.79	Dimethyl Citric acid		201.041	3.86	NEG	0.000653322	Carboxylic acid and derivatives
M0653	M+H, M+Na, M+H-H2O	C13H24O4	0.64	Dimethylundecanedioate	97.1015, 107.0858, 125.0962, 135.0804, 143.1068, 153.0908, 171.1015, 189.1119, 245.1381, 245.1744	245.175	9.72	POS	0.00646893
M0654	M+FA-H	C11H11NO3	1.35	doryphornine	88.0405, 115.0039, 132.0304, 135.0454, 250.0722	250.072	4.51	NEG	0.0763108
M0655	2M-H	C18H21NO4	-0.24	Dihydroferuloyltyramine		629.287	5.64	NEG	0.00217729
M0656	M+FA-H	C21H20O10	3.06	Emodin-1-O-beta-D-glucopyranoside		477.105	5.31	NEG	0.000682478	Quinones	Anthraquinones
M0657	M+H-H2O	C15H26O	0.34	enantio-7(11)-Eudesmen-4-ol		205.195	11.3	POS	0.00129004
M0658	M+Na	C22H22O8	0.72	Epipodophyllotoxin		437.121	7.2	POS	0.000645469	Phenylpropanoids	Lignans
M0659	M+Na	C15H20O4	0.42	Epoxymicheliolide		287.125	6.02	POS	0.00838551	Terpenes	Monoterpenes
M0660	M-H2O-H	C11H16O6	-2.05	erythrosyringoylglycerol 8-O-β-D-glucoside_qt	61.9884, 89.0246, 103.9204, 104.9282, 141.9127, 157.0702, 181.0986	225.076	3.16	NEG	0.0320659
M0661	M-H	C9H6O4	1.66	Esculetin		177.02	4.31	NEG	0.00369889	Phenylpropanoids	Coumarins
M0662	M+Na	C15H16O9	0.64	Esculin		363.069	3.85	POS	0.0201626	Phenylpropanoids	Coumarins
M0663	M-H	C11H12O4	1.82	ethyl 3-(3',4'-dihydroxyphenyl)-2-propenoate	147.0457, 161.0244, 161.0459, 165.0558, 166.9930, 179.0352, 186.9992, 206.9892, 207.0076, 207.0665	207.067	6.42	NEG	0.000774879
M0664	M+H-H2O	C11H14O5	1.78	Dunnisinin		209.081	5.35	POS	0.00359867
M0665	M-H2O-H	C6H12O3	1.53	Ethyl 3-hydroxybutyrate		113.061	4.43	NEG	0.00166877	Others
M0666	2M-H	C10H12O4	1.26	Dihydroferulic acid		391.14	4.95	NEG	0.00309553	Carboxylic acid and derivatives
M0667	M+NH4	C9H8O2	1.78	Dihydrocoumarin		166.087	5.41	POS	0.00296053	Phenylpropanoids	Coumarins
M0668	M+Na	C25H41NO7	4.4	Delsoline		490.28	4.62	POS	0.0107454	Alkaloids
M0669	M-H	C20H24O7	2.57	Demethoxydeacetoxypseudolaric acid B		375.146	5.4	NEG	0.00111945	Terpenes	Diterpenes
M0670	M+H	C15H8O7	0.5	Demethylwedelolactone	139.0025, 273.0391, 300.2282, 301.0343	301.034	4.93	POS	0.0403523	Phenols	Polyphenols
M0671	M+H-H2O	C16H25NO3	0.14	dendramine	216.1018, 262.18	262.18	4.72	POS	0.015539
M0672	M+FA-H	C15H24O3	1.53	Dendrobane A	92.928, 102.9568, 297.1707	297.171	6.84	NEG	0.000751546
M0673	M+FA-H	C21H32O10	1.44	dendromoniliside c	59.0135, 71.0139, 89.0246, 101.0245, 113.0245, 161.0462, 311.1507, 443.192, 489.1148	489.198	5.5	NEG	0.00612256
M0674	M+FA-H	C21H38O8	1.92	dendronobiloside b	101.0246, 119.0351, 161.0455, 206.2043, 300.0273, 301.0356, 417.2499, 463.0876, 463.2003, 463.2513	463.256	5.69	NEG	0.0192543
M0675	M+NH4, M+Na	C21H36O8	1.81	dendroside e	439.2321	439.231	5.5	POS	0.0390213
M0676	M+NH4	C19H26O4	0.19	denudaquinol	290.2113, 336.2168	336.217	9.96	POS	0.0266024
M0677	M+H	C9H10O3	1.66	Desaminotyrosine		167.071	4.8	POS	0.00100039	Phenylpropanoids	Simple phenylpropanoids
M0678	M+H-H2O	C20H22O6	1.17	Dihydrocubebin	270.0897, 271.0969, 273.1342, 276.0776, 279.1014, 291.1019, 296.1048, 311.1274, 323.1277, 341.1375	341.139	6.19	POS	0.00532331
M0679	M+NH4	C14H12O3	0.68	Desmethoxyyangonin		246.113	9.02	POS	0.000452218	Phenylpropanoids
M0680	M+H	C8H19N	1.61	dibutylamin		130.159	4.12	POS	0.0300437
M0681	M+H	C20H21NO4	1.89	Dicentrine		340.155	5.17	POS	0.00320206	Alkaloids
M0682	M+FA-H	C18H20N2O4	1.88	dichotomine d		373.141	6.27	NEG	0.00022792
M0683	M-H2O-H	C26H32O13	-0.07	Dichotomoside A		533.166	4.59	NEG	0.00375522
M0684	M-H, M+FA-H	C22H40O11	1.48	dictamnoside,k	119.0356, 161.0455, 179.0565, 225.1134, 317.0323, 317.0684, 433.2447, 479.0786, 479.2282, 479.2579	479.25	4.82	NEG	0.0122722
M0685	M-H2O-H	C15H12O9	1.79	Digallic acid methyl		317.031	4.86	NEG	0.00099496
M0686	M+H	C17H14O7	0.53	Dihydroaflatoxin G1	316.0574, 331.0808	331.081	6.98	POS	0.0478275
M0687	M-H2O-H	C21H20O11	1.55	Dihydrobaicalin	72.7669, 75.8822, 75.9025, 75.9654, 79.3917, 85.6320, 113.0248, 175.0246, 206.2093, 253.0506	429.083	5.94	NEG	0.000998101	Flavonoids	Flavanones
M0688	M+H-H2O	C9H10O4	0.92	Dihydrocaffeic acid		165.055	4.33	POS	0.0199275	Phenylpropanoids	Simple phenylpropanoids
M0689	M+Na	C21H32O6	0.96	Diacetoxy-6-gingerdiol		403.209	10.95	POS	0.000555059	Phenylpropanoids	Simple phenylpropanoids
M0690	2M-H	C11H14O4	3.99	ETHYL EVERNINATE		419.173	7.75	NEG	0.000154597
M0691	M-H	C12H14O4	1.36	Ethyl ferulic acid	149.0979, 154.9931, 177.0927, 180.9923, 200.9983, 206.1953, 206.2045, 220.9848, 221.0034, 221.0821	221.082	7.87	NEG	0.00140187	Phenylpropanoids	Simple phenylpropanoids
M0692	M-H2O-H	C10H12O5	-0.58	geniposidie acid_qt	117.0347, 134.0375, 149.0609, 193.0507	193.05	4.17	NEG	0.00868661
M0693	M+H	C19H22O5	1.24	Gibberellin A95	253.0861, 253.1224, 255.1012, 281.1167, 285.1117, 287.1273, 313.1432, 316.0583, 331.0848, 331.1546	331.154	5.63	POS	0.0163683
M0694	M+FA-H	C33H56O14	4.01	Gingerglycolipid A	76.6315, 76.6992, 89.0245, 206.1973, 206.2172, 277.2176, 397.1356, 415.1469, 675.3621, 721.3704	721.368	9.84	NEG	0.00509376
M0695	M+H-H2O	C20H24O9	0.54	Ginkgolide A	55.0549, 83.0496, 109.0284, 127.039, 147.044, 149.0234, 167.0338, 209.0807, 273.0763, 391.1388	391.139	6.39	POS	0.0205097	Terpenes	Diterpenes
M0696	M+NH4	C20H20O4	-2.47	Glabridin		342.169	10.02	POS	0.0010648	Flavonoids	Isoflavones
M0697	M+NH4	C20H16O5	0.24	Glabrone		354.134	10.26	POS	0.00109046	Flavonoids	Isoflavones
M0698	M+H-H2O, M+H	C13H20O3	1.2	Glochidioiool C	81.0704, 85.0289, 109.1015, 123.117, 139.1229, 149.0961, 165.1136, 189.1275, 207.0651, 207.1383	207.138	5.63	POS	0.0215543
M0699	M-H2O-H	C15H20O10	0.85	Glucosyringicacid	135.0453, 179.0351, 341.0879	341.088	4	NEG	0.0273685
M0700	M-H	C4H8O4	1.46	Glycolaldehyde dimer	75.6055, 75.6211, 75.6822, 75.7611, 79.0395, 79.0988, 79.1513, 82.8221, 87.0087, 119.0350	119.035	1.14	NEG	0.00315396	Others
M0701	M-H, M+FA-H	C15H20O5	1.4	Zedoalactone B	57.0346, 137.0609, 139.0766, 168.0794, 169.0872, 187.113, 205.1235, 235.1339, 249.1127, 279.1233	279.124	5.13	NEG	0.015195
M0702	M+NH4	C14H12O4	1.29	Gnetol	138.1025, 147.0439, 262.1076	262.108	4.99	POS	0.0207704	Phenylpropanoids	Stilbenoids
M0703	M-H	C15H10O8	2.86	Gossypetin		317.031	5.31	NEG	0.000964776	Flavonoids	Flavonols
M0704	M+H-H2O	C21H20O13	1.17	Gossypin		463.088	5.17	POS	0.011887	Flavonoids	Flavonols
M0705	M+H	C26H28O15	2.9	Graveobioside A		581.152	4.61	POS	0.0130166	Flavonoids	Flavones
M0706	M-H	C8H8O4	2.36	Griffonilide	73.4211, 79.2440, 79.3042, 80.0296, 82.9540, 123.0454, 138.9297, 152.0119, 167.0194, 167.0347	167.035	1.64	NEG	0.0013207	Others
M0707	M+FA-H	C19H16NO4+	-4.59	Groenlandicine		367.105	5.21	NEG	0.00124296	Alkaloids
M0708	M+H-H2O	C15H26O2	0.36	guaianediol		221.19	7.46	POS	0.00146286
M0709	M+H-H2O	C10H14O4	0.81	Guaifenesin		181.086	5.01	POS	0.000553946	Others
M0710	M+H-H2O, M+H	C6H9NO2	1.22	Guvacine		128.071	0.82	POS	0.00613485	Alkaloids
M0711	M-H	C15H16O5	1.21	Hamaudol		275.093	7.71	NEG	0.000178657	Phenols	Monophenols
M0712	M+NH4	C24H34O6	0.13	Hellebrigenol		436.269	5.94	POS	0.00292204	Steroids	Other steroids
M0713	M+Na	C22H28O6	0.43	Gomisin J		411.178	9.46	POS	0.000606008	Phenylpropanoids	Lignans
M0714	M+H-H2O	C11H14O5	2.09	Genipin		209.081	4.8	POS	0.00112471	Terpenes	Monoterpenes
M0715	M+H	C9H12O4	0.95	Genipic acid	125.0599, 139.0947, 153.0545, 154.0624, 167.0897, 170.0573, 185.0808	185.081	4.17	POS	0.0276246
M0716	M-H2O-H	C16H22O10	1.71	Gardoside		355.104	2.28	NEG	0.0032229	Terpenes	Monoterpenes
M0717	M-H	C29H32O13	3.32	Etoposide		587.179	6.17	NEG	0.00073241	Carbohydrates and Glycosides	Glycosides
M0718	M+H	C15H24O	3.66	eudesmol		221.191	10.2	POS	0.000315339
M0719	M+FA-H	C19H24O6	1.8	Eurycomalactone	145.0296, 393.1555	393.156	6.15	NEG	0.0242829	Terpenes	Triterpenes
M0720	M+Na	C21H26O13	0.79	Fabiatrin		509.127	4.02	POS	0.00611502	Phenylpropanoids	Coumarins
M0721	M+H, M+NH4	C18H30O	-0.21	Farnesylacetone	72.7304, 75.2177, 81.0704, 95.0859, 109.1014, 121.1015, 123.1172, 195.9702, 245.2265, 263.2366	280.263	11.96	POS	0.0203211
M0722	M-H	C21H22O11	0.9	Flavanomarein		449.109	4.35	NEG	0.0116012	Flavonoids	Flavanones
M0723	M+NH4	C15H10O3	0.37	Flavonol	165.0693, 182.0963, 210.0913, 228.1017, 256.0966	256.097	9.9	POS	0.00641268	Flavonoids	Flavonols
M0724	M+H	C16H21NO5	0.98	Foliosidine		308.15	4.76	POS	0.0126799
M0725	M-H	C29H36O15	3.04	Forsythoside I		623.2	4.71	NEG	0.0178539	Carbohydrates and Glycosides	Glycosides
M0726	M+H	C11H10O5	1.24	Fraxidin		223.06	5.11	POS	0.00277837	Phenylpropanoids	Coumarins
M0727	M+H	C14H16O3	0.62	Fraxinellone		233.117	10.02	POS	0.000416676	Terpenes	Sesquiterpenes
M0728	M-H	C16H15NO3	1.25	Ftaxilide		268.098	7.05	NEG	0.000187324	Carboxylic acid and derivatives
M0729	M+H	C16H26O4	-4.91	Fumagillol		283.189	7.82	POS	0.000591355	Terpenes	Sesquiterpenes
M0730	M+NH4	C6H8O3	0.75	Furaneol		146.081	3.77	POS	0.000327149	Others
M0731	M+H	C16H24O2	0.37	Furanofukinin	57.0705, 193.1223, 249.1848	249.185	10.87	POS	0.00388175
M0732	M+K	C19H24O6	-2.39	GA63		387.12	5.59	POS	0.00279461
M0733	M+H	C14H18N2O5	0.88	gamma-Glu-Phe		295.129	4.02	POS	0.0472498	Amino Acids, Peptides and derivatives	Peptides
M0734	M+H	C17H14O8	0.94	Ganhuangenin	332.0522, 347.0758	347.077	6.13	POS	0.0549463
M0735	M+NH4	C30H44O8	-0.94	Ganoderic acid I		550.337	6.61	POS	0.00177086	Terpenes	Triterpenes
M0736	M+NH4	C30H42O7	0.43	Ganoderic acid LM2		532.327	7.68	POS	0.00341202	Terpenes	Triterpenes
M0737	M+H-H2O	C10H14O4	0.83	gardendiol		181.086	4.62	POS	0.001765
M0738	M+FA-H	C13H18O3	1.72	Dehydrovomifoliol	59.0139, 151.0017, 185.1187, 223.1339, 229.1082, 267.0814, 267.1227	267.124	5.73	NEG	0.00406202
M0739	M-H2O-H, M-H	C4H8N2O3	1.2	asparagin	75.9890, 79.3818, 79.5050, 79.5329, 85.0296, 95.0251, 96.0090, 112.8963, 113.0255, 113.0358	131.046	0.7	NEG	0.0385006
M0740	M-H2O-H	C17H24O10	1.47	dehydrologanin		369.12	4.04	NEG	0.00136397
M0741	M+FA-H	C14H14O4	2.07	Decursinol		291.088	6.29	NEG	0.000640111	Phenylpropanoids	Coumarins
M0742	M+NH4	C16H30O	-0.34	Bombykol	256.2633	256.263	12.47	POS	0.0739121	Others
M0743	M-H	C12H20O2	1.42	Bornyl acetate		195.139	9.59	NEG	0.000275874	Carboxylic acid and derivatives
M0744	M+H-H2O	C22H22O12	2.28	Brassicin		461.109	5.3	POS	0.00239128	Flavonoids	Flavonols
M0745	M-H	C16H24O4	1.24	Brefeldin A		279.161	6.96	NEG	0.000273173	Others
M0746	M-H	C6H8O4	1.88	But-2-enedioic acid monoethyl ester		143.035	3.75	NEG	0.000884318
M0747	M+H	C14H20O4	-0.36	Butyl 3-(4-hydroxy-3-methoxyphenyl)propanoate		253.143	7.78	POS	0.00154571
M0748	M-H	C8H16O3	2.43	Butyl 3-hydroxybutyrate		159.103	6.27	NEG	0.000344612
M0749	M-H	C11H14O3	1.39	Butylparaben	90.9337, 129.0193, 136.0168, 137.0247, 146.9236, 147.0305, 150.0020, 192.9901, 193.0093, 193.0872	193.087	8.91	NEG	0.00132814	Phenols	Monophenols
M0750	2M-H	C9H16O2	1.17	BUTYLTIGLATE	67.322, 201.1134, 206.1977, 223.1701, 290.9885, 311.0103, 311.2227	311.223	9.37	NEG	0.0023675
M0751	M+H, M+NH4, M+Na	C24H30O6	0.32	caesaldekarin e	119.0857, 415.2122	437.194	9.8	POS	0.0293087
M0752	M+H	C33H40O20	2.19	Camelliaside A		757.22	4.57	POS	0.0344498	Flavonoids	Flavonols
M0753	M+H	C18H27NO3	0.31	Capsaicin	69.3986, 260.2012, 306.1727, 306.2067	306.207	9.4	POS	0.00231453	Alkaloids
M0754	M+H	C15H14O6	0.75	Catechin		291.087	3.99	POS	0.00872772	Flavonoids	Flavanols
M0755	M-H	C21H24O11	0.47	Catechin 7-glucoside	245.0817, 289.0719, 451.1254	451.125	4	NEG	0.0113994
M0756	M+FA-H	C6H6O2	1.96	Catechol		155.035	4.12	NEG	0.00022285	Phenols	Polyphenols
M0757	M-H, M+FA-H	C30H48O5	0.41	Caulophyllogenin		533.349	9.9	NEG	0.00427817	Terpenes	Triterpenes
M0758	M+H-H2O	C15H26O	0.64	Cedrol		205.195	11.82	POS	0.00144865	Terpenes	Sesquiterpenes
M0759	M+H	C17H28O2	-0.17	Cedryl acetate		265.216	11.44	POS	0.000383847	Carboxylic acid and derivatives
M0760	M+FA-H	C21H34O9	1.57	celerioside a	57.0346, 59.0139, 89.0245, 99.0452, 101.0245, 125.0246, 143.0353, 331.1774, 373.1874, 475.2191	475.219	5.01	NEG	0.105494
M0761	M+FA-H	C21H38O8	2.02	celerioside e	89.0244, 101.0243, 161.0462, 206.2041, 300.0279, 301.0354, 417.2499, 463.0897, 463.1395, 463.2557	463.256	5.25	NEG	0.0382312
M0762	M+H-H2O	C15H24O	0.99	calarenol	107.0858, 109.1015, 119.0859, 121.1012, 133.1012, 147.1168, 161.1323, 203.1070, 203.1463, 203.1797	203.18	9.22	POS	0.00334235
M0763	M+FA-H	C12H17NO3	0.95	Cerulenin		268.119	7.48	NEG	0.000368559	Others
M0764	M+H, M+NH4	C13H22O2	0.62	Blumenol C	135.1175, 137.0959, 147.1168, 149.1320, 151.1479, 175.1483, 193.1588, 211.1692, 228.1020, 228.1942	228.196	8.2	POS	0.0545964
M0765	M+H-H2O	C20H24O8	1.1	bis(4-hydroxybenzyl)ether mono-beta-d-glucopyranoside		375.144	4.59	POS	0.00242211
M0766	M-H	C18H24O12	1.02	Asperulosidic Acid		431.12	4.06	NEG	0.0164178	Terpenes	Monoterpenes
M0767	M+H	C21H20O11	1.87	Astragalin	287.0544, 317.0651, 449.1077	449.109	5.37	POS	0.179338	Flavonoids	Flavonols
M0768	M-H2O-H	C23H24O11	1.49	Astraisoflavan glucoside		457.115	4.99	NEG	0.00335342
M0769	M+H	C23H28O10	-3.7	Astraisoflavanin		465.174	5.48	POS	0.00255443
M0770	M+FA-H	C21H36O7	1.74	atractyloside c	119.0350, 161.0453, 175.0247, 179.0567, 206.2105, 269.0456, 399.2385, 445.0764, 445.0821, 445.2481	445.245	6.86	NEG	0.00622723
M0771	M+H	C17H14O7	0.49	Aurantio-obtusin		331.081	7.9	POS	0.000571775	Phenylpropanoids	Coumarins
M0772	M+FA-H	C18H32O5	1.47	Auxin a		373.224	8.41	NEG	0.00141903
M0773	M+NH4	C5H6N2	3.17	Avitrol		112.087	0.79	POS	0.0140342
M0774	M+H	C16H12O7	0.32	Azaleatin		317.066	5.37	POS	0.00322438	Flavonoids	Flavonols
M0775	M+H	C14H26O4	0.57	Bisoflex DES		259.19	10.38	POS	0.000411148
M0776	M-H	C13H16O10	1.32	b-glucogallin	125.0247, 151.0041, 168.0061, 169.0151, 331.067	331.067	1.74	NEG	0.0098787
M0777	M+FA-H	C21H20O10	1.76	Baicalin-7-glucoside		477.105	5.6	NEG	0.0029881
M0778	M+NH4	C15H22O2	0.43	bakkenolide A		252.196	11.48	POS	0.000618968	Terpenes	Sesquiterpenes
M0779	M-H	C39H50O19	0.6	baohuoside Ⅵ		821.288	5.71	NEG	0.00102469
M0780	M+H	C31H43NO9	2.11	Benzoylhypaconine		574.302	6.06	POS	0.00543215	Alkaloids
M0781	2M-H	C13H18O6	1.22	Benzyl a-D-glucopyranoside	101.0245, 150.0323, 165.0558, 195.0664, 329.1394, 343.14, 491.1925, 493.2288, 539.2134	539.214	4.45	NEG	0.0301295
M0782	M+NH4	C16H14O2	0.69	Benzyl cinnamate		256.133	10.89	POS	0.000231563	Phenylpropanoids	Simple phenylpropanoids
M0783	M+NH4	C16H24N2O4	1.02	Bestatin		326.208	4.8	POS	0.0228732	Amino Acids, Peptides and derivatives	Peptides
M0784	M-H	C10H7NO4	1.51	beta-Acid	160.0406, 204.0289	204.03	3.43	NEG	0.0047838
M0785	M+H-H2O	C12H16O3	-0.46	Beta-asarone		191.107	9.52	POS	0.00165979	Phenylpropanoids	Simple phenylpropanoids
M0786	M+H	C20H17NO6	0.23	Bicuculline	335.0784, 368.1125	368.113	4.67	POS	1.05432	Alkaloids
M0787	M+H	C15H12O	0.85	Chalcone		209.096	10.32	POS	0.000353543	Flavonoids	Chalcones
M0788	M+NH4	C19H19NO4	0.22	Cheilanthifoline		343.165	4.75	POS	0.0136488	Alkaloids
M0789	M+NH4	C20H22O5	0.21	Chicanin		360.181	10.18	POS	0.000620194	Phenylpropanoids	Lignans
M0790	M+NH4	C20H23NO4	-0.69	Corypalmine		359.196	5.04	POS	0.00134992	Alkaloids
M0791	M+H	C9H6O2	1.13	Coumarin		147.044	6.15	POS	0.006844	Phenylpropanoids	Coumarins
M0792	2M-H	C11H20O6	-0.04	Crenulatin		495.245	4.02	NEG	0.00171414	Terpenes	Monoterpenes
M0793	2M-H	C4H6O2	1.76	Crotonic acid		171.067	4.02	NEG	0.000436642	Others
M0794	M-H	C15H20O8	1.7	Cryptamygin B	147.0454, 165.0559, 327.1089	327.109	3.92	NEG	0.0138451
M0795	M+H	C19H28O11	-4.91	cuchiloside		433.168	4.11	POS	0.00441408
M0796	M+H	C11H13NO3	1.19	Corydaldin	120.0809, 162.0913, 166.0862	208.097	4.91	POS	0.0354247
M0797	M+FA-H	C26H29O15+	-4.23	Cyanidin 3-sambubioside		626.146	3.96	NEG	0.00401122	Flavonoids	Anthocyanins
M0798	M+NH4, M+Na	C48H76O18	1.06	Cyaonoside B		963.493	7.5	POS	0.00833573	Terpenes	Triterpenes
M0799	M+FA-H	C7H12O2	3.06	Cyclohexanecarboxylic acid	59.0138, 61.9884, 99.0089, 104.9539, 111.0818, 131.0715, 132.9907, 152.9969, 173.0822	173.082	6.17	NEG	0.00258828	Amino Acids, Peptides and derivatives	Amino Acids
M0800	M+H-H2O	C15H26O	0.55	cyclopentadec-5-en-1-one	57.0706, 81.0704, 121.1014, 149.0233, 149.1324, 205.1587, 205.1943	205.195	10.69	POS	0.00175472
M0801	2M-H	C3H6N2O2	1.45	Cycloserine	61.9883	203.079	0.82	NEG	0.0244318	Alkaloids
M0802	M+H-H2O	C19H22O6	1.44	Cynaropicrin		329.139	6.19	POS	0.000883289	Terpenes	Sesquiterpenes
M0803	M+NH4	C28H40O8	0.96	Cynatratoside A		522.307	10	POS	0.00494817	Steroids	Other steroids
M0804	M+NH4	C18H16O4	-0.3	Danshenxinkun A		314.139	9.48	POS	0.000959768	Quinones	Naphthoquinones
M0805	M+FA-H	C10H18O3	1.85	deca-6,8-diene-1,3,5-triol	59.0139, 169.1237, 171.103, 213.1136, 230.9884, 231.124	231.124	5.11	NEG	0.00424894
M0806	M+H-H2O	C20H24O10	-1.68	Decuroside V		407.133	4.8	POS	0.00850908	Phenylpropanoids	Coumarins
M0807	M-H	C21H20O11	3.01	cyanidin-3-o-β-d-galactoside		447.095	5.15	NEG	0.0230047
M0808	M-H	C15H20O4	1.3	Coronopolin	152.0843, 153.0923, 161.0974, 163.0763, 201.1286, 204.1155, 206.1960, 219.1386, 263.0601, 263.1295	263.129	6.02	NEG	0.00641253
M0809	M-H2O-H	C10H17N3O3	1.62	cordycedipeptide a		208.109	3.49	NEG	0.000892451
M0810	M+FA-H	C10H12O3	1.93	Coniferyl alcohol		225.077	4.8	NEG	0.000963886	Alkaloids
M0811	M-H	C22H18O12	0.43	Chicoric acid		473.073	4.78	NEG	0.00718153	Phenylpropanoids	Simple phenylpropanoids
M0812	M+H-H2O	C12H24N2O9	0.38	Chitobiose	66.2391, 69.1058, 162.0763, 203.1029, 251.9924, 305.1339, 323.0291, 323.0737, 323.142	323.145	0.7	POS	0.00381213	Carbohydrates and Glycosides	Carbohydrates
M0813	M+FA-H	C15H26O4	2.71	chrysanthemumin D		315.182	5.88	NEG	0.000396178
M0814	M+H	C26H28O13	1.8	Chrysin 6-C-glucoside 8-C-arabinoside		549.161	4.96	POS	0.0104791	Flavonoids	Flavones
M0815	M-H2O-H	C27H30O14	2.07	Chrysin 7-O-beta-gentiobioside		559.147	5.38	NEG	0.00100883	Flavonoids	Flavones
M0816	M+FA-H	C14H20O8	1.62	Cimidahurinin; Cimidahurinine	73.2467, 75.6007, 76.4210, 76.5141, 79.9309, 89.0244, 119.9473, 153.0562, 206.2038, 315.1092	361.115	2.85	NEG	0.00120699
M0817	2M-H	C22H28O11	4.18	Cimifugin 4'-O-beta-D-glucopyranoside		935.323	4.51	NEG	0.00213296	Carbohydrates and Glycosides	Glycosides
M0818	M+H-H2O	C41H62O14	-2.71	Cinatratoside B		761.409	10.26	POS	0.00179607
M0819	M-H	C24H20O9	2.07	Cinchonain-Ib	177.0195, 189.0195, 217.0143, 219.0298, 231.0303, 271.0953, 341.0668, 451.1033	451.104	5.4	NEG	0.0201526
M0820	M+NH4	C11H12O2	1.53	Cinnamyl acetic acid		194.118	10.04	POS	0.000432178	Phenylpropanoids	Simple phenylpropanoids
M0821	M-H	C21H28O13	0.92	Cistanoside F		487.146	3.94	NEG	0.0089999	Carbohydrates and Glycosides	Glycosides
M0822	M+NH4	C11H10O4	-0.15	Citropten		224.092	7.7	POS	0.000816492	Phenylpropanoids	Coumarins
M0823	M-H	C27H36O13	2.27	Citrusin B	302.0357, 311.0932, 326.1162, 341.1421, 491.1917, 503.1917, 521.2009, 521.2615, 567.1259, 567.2062	567.21	4.97	NEG	0.0757951
M0824	M+NH4	C19H19NO3	-0.6	Clausine F		327.17	8.64	POS	0.00078244
M0825	M+Na	C21H28NO7+	-4.48	Clivorine	267.1201, 429.1679	429.174	4.86	POS	0.028829
M0826	M-H, M+FA-H	C8H8O2	2.41	Clorius		135.046	5.62	NEG	0.00217894
M0827	M+H-H2O	C15H16O6	1.49	Cnidimol B		275.092	5.44	POS	0.0025621
M0828	2M-H	C20H20NO4+	-1.04	Columbamine		675.27	5.33	NEG	0.00476094	Alkaloids
M0829	M-H	C28H32O16	3.92	Complanatuside		623.164	5.25	NEG	0.00319233	Flavonoids	Flavonols
M0830	M+Na	C16H22O8	1.06	Coniferin	365.1209	365.121	3.92	POS	0.0420739	Carbohydrates and Glycosides	Glycosides
M0831	M-H2O-H	C16H32O6	1.08	Decyl glucoside	221.1905, 232.9831, 240.9900, 260.9998, 265.1810, 280.9855, 283.1920, 300.9893, 301.0393, 301.2021	301.202	7.38	NEG	0.00127539
M0832	M+H-H2O	C15H26O	0.8	ZINC05063142		205.195	10.45	POS	0.0011259
