# Supplementary material for: Exploring the Mechanisms of n-Butanol Extract from Tibetan Medicine Biebersteinia heterostemon in Improving Type 2 Diabetes Based on Network Pharmacology and Cellular Experiments
Source: Int J Mol Sci. 2025 Oct 10;26(20):9866. doi: 10.3390/ijms26209866 (PMC12564757; doi:10.3390/ijms26209866)
Supplement: Supplementary file 1 [file ijms-26-09866-s001.zip › Table S2.xlsx]

## Sheet: Table S2
Table S2 Target prediction of active ingredients in BHBE
Molecule ID	Molecule name	Target	Common name	Common name((592 after removing duplicate values))
MOL007274	Skrofulein	Aldose reductase (by homology)	AKR1B1	AKR1B1
MOL007274	Skrofulein	Adenosine A1 receptor (by homology)	ADORA1	ADORA1
MOL007274	Skrofulein	Adenosine A2a receptor (by homology)	ADORA2A	ADORA2A
MOL007274	Skrofulein	Adenosine A3 receptor	ADORA3	ADORA3
MOL007274	Skrofulein	Delta opioid receptor	OPRD1	OPRD1
MOL007274	Skrofulein	ATP-binding cassette sub-family G member 2	ABCG2	ABCG2
MOL007274	Skrofulein	Mu opioid receptor (by homology)	OPRM1	OPRM1
MOL007274	Skrofulein	Stem cell growth factor receptor	KIT	KIT
MOL007274	Skrofulein	Serine/threonine-protein kinase PIM1	PIM1	PIM1
MOL007274	Skrofulein	Arachidonate 5-lipoxygenase	ALOX5	ALOX5
MOL007274	Skrofulein	Receptor-type tyrosine-protein phosphatase S	PTPRS	PTPRS
MOL007274	Skrofulein	Tyrosine-protein kinase receptor FLT3	FLT3	FLT3
MOL007274	Skrofulein	Cytochrome P450 1B1	CYP1B1	CYP1B1
MOL007274	Skrofulein	Tyrosine-protein kinase SYK	SYK	SYK
MOL007274	Skrofulein	Estradiol 17-beta-dehydrogenase 1	HSD17B1	HSD17B1
MOL007274	Skrofulein	AMY1C	AMY1A	AMY1A
MOL007274	Skrofulein	G protein-coupled receptor kinase 6	GRK6	GRK6
MOL007274	Skrofulein	Plasminogen	PLG	PLG
MOL007274	Skrofulein	Estrogen receptor beta	ESR2	ESR2
MOL007274	Skrofulein	Glycogen synthase kinase-3 beta	GSK3B	GSK3B
MOL007274	Skrofulein	Cyclooxygenase-2	PTGS2	PTGS2
MOL007274	Skrofulein	Multidrug resistance-associated protein 1	ABCC1	ABCC1
MOL007274	Skrofulein	Lysine-specific demethylase 4D-like	KDM4E	KDM4E
MOL007274	Skrofulein	Cyclin-dependent kinase 6	CDK6	CDK6
MOL007274	Skrofulein	Estrogen receptor alpha	ESR1	ESR1
MOL007274	Skrofulein	Cyclin-dependent kinase 1	CDK1	CDK1
MOL007274	Skrofulein	Aldo-keto reductase family 1 member B10	AKR1B10	AKR1B10
MOL007274	Skrofulein	Nitric oxide synthase, inducible	NOS2	NOS2
MOL007274	Skrofulein	NADPH oxidase 4	NOX4	NOX4
MOL007274	Skrofulein	Matrix metalloproteinase 9	MMP9	MMP9
MOL007274	Skrofulein	P-glycoprotein 1	ABCB1	ABCB1
MOL007274	Skrofulein	Estradiol 17-beta-dehydrogenase 2	HSD17B2	HSD17B2
MOL007274	Skrofulein	Carbonyl reductase [NADPH] 1	CBR1	CBR1
MOL007274	Skrofulein	Monoamine oxidase B	MAOB	MAOB
MOL007274	Skrofulein	Glyoxalase I	GLO1	GLO1
MOL007274	Skrofulein	Arginase-1 (by homology)	ARG1	ARG1
MOL007274	Skrofulein	Cyclin-dependent kinase 5/CDK5 activator 1	CDK5R1	CDK5R1
MOL007274	Skrofulein	Monoamine oxidase A	MAOA	MAOA
MOL007274	Skrofulein	Cytochrome P450 19A1	CYP19A1	CYP19A1
MOL007274	Skrofulein	Telomerase reverse transcriptase	TERT	TERT
MOL007274	Skrofulein	Matrix metalloproteinase 2	MMP2	MMP2
MOL007274	Skrofulein	Matrix metalloproteinase 12	MMP12	MMP12
MOL007274	Skrofulein	Acetylcholinesterase	ACHE	ACHE
MOL007274	Skrofulein	Beta amyloid A4 protein	APP	APP
MOL007274	Skrofulein	Carbonic anhydrase II	CA2	CA2
MOL007274	Skrofulein	Carbonic anhydrase I	CA1	CA1
MOL007274	Skrofulein	Carbonic anhydrase IX	CA9	CA9
MOL007274	Skrofulein	Casein kinase II alpha	CSNK2A1	CSNK2A1
MOL007274	Skrofulein	Carbonic anhydrase VII	CA7	CA7
MOL007274	Skrofulein	Poly [ADP-ribose] polymerase-1	PARP1	PARP1
MOL007274	Skrofulein	Beta-secretase 1	BACE1	BACE1
MOL007274	Skrofulein	Cyclin-dependent kinase 1/cyclin B	CCNB3	CCNB3
MOL007274	Skrofulein	Arachidonate 15-lipoxygenase	ALOX15	ALOX15
MOL007274	Skrofulein	Carbonic anhydrase XII	CA12	CA12
MOL007274	Skrofulein	Aryl hydrocarbon receptor	AHR	AHR
MOL007274	Skrofulein	Androgen Receptor	AR	AR
MOL007274	Skrofulein	Vascular endothelial growth factor receptor 2	KDR	KDR
MOL007274	Skrofulein	NEDD8-activating enzyme E1 regulatory subunit	NAE1	NAE1
MOL007274	Skrofulein	Tyrosine-protein kinase LCK	LCK	LCK
MOL007274	Skrofulein	Hepatocyte growth factor receptor	MET	MET
MOL007274	Skrofulein	Tankyrase-2	TNKS2	TNKS2
MOL007274	Skrofulein	Tankyrase-1	TNKS	TNKS
MOL007274	Skrofulein	Carbonic anhydrase IV	CA4	CA4
MOL007274	Skrofulein	Matrix metalloproteinase 13	MMP13	MMP13
MOL007274	Skrofulein	Epidermal growth factor receptor erbB1	EGFR	EGFR
MOL007274	Skrofulein	6-phosphofructo-2-kinase/fructose-2,6-bisphosphatase 3	PFKFB3	PFKFB3
MOL007274	Skrofulein	Arachidonate 12-lipoxygenase	ALOX12	ALOX12
MOL007274	Skrofulein	Protein-tyrosine phosphatase 1B	PTPN1	PTPN1
MOL007274	Skrofulein	G-protein coupled receptor 35	GPR35	GPR35
MOL007274	Skrofulein	DNA topoisomerase II alpha	TOP2A	TOP2A
MOL007274	Skrofulein	PI3-kinase p85-alpha subunit	PIK3R1	PIK3R1
MOL007274	Skrofulein	Carbonic anhydrase III	CA3	CA3
MOL007274	Skrofulein	CaM kinase II beta	CAMK2B	CAMK2B
MOL007274	Skrofulein	Serine/threonine-protein kinase NEK6	NEK6	NEK6
MOL007274	Skrofulein	Phospholipase A2 group 1B	PLA2G1B	PLA2G1B
MOL007274	Skrofulein	DNA-(apurinic or apyrimidinic site) lyase	APEX1	APEX1
MOL007274	Skrofulein	NUAK family SNF1-like kinase 1	NUAK1	NUAK1
MOL007274	Skrofulein	Aldo-keto reductase family 1 member C1 (by homology)	AKR1C1	AKR1C1
MOL007274	Skrofulein	Aldehyde reductase (by homology)	AKR1A1	AKR1A1
MOL007274	Skrofulein	Taste receptor type 2 member 31	TAS2R31	TAS2R31
MOL007274	Skrofulein	DNA-3-methyladenine glycosylase	MPG	MPG
MOL007274	Skrofulein	Solute carrier family 22 member 12	SLC22A12	SLC22A12
MOL007274	Skrofulein	Ornithine decarboxylase	ODC1	ODC1
MOL007274	Skrofulein	Xanthine dehydrogenase	XDH	XDH
MOL007274	Skrofulein	Cyclin-dependent kinase 2	CDK2	CDK2
MOL007274	Skrofulein	Matrix metalloproteinase 3	MMP3	MMP3
MOL007274	Skrofulein	DNA topoisomerase I	TOP1	TOP1
MOL007274	Skrofulein	Induced myeloid leukemia cell differentiation protein Mcl-1	MCL1	MCL1
MOL007274	Skrofulein	Calmodulin	CALM1	CALM1
MOL007274	Skrofulein	Transthyretin	TTR	TTR
MOL007274	Skrofulein	Cystic fibrosis transmembrane conductance regulator	CFTR	CFTR
MOL007274	Skrofulein	Beta-galactoside alpha-2,6-sialyltransferase 1	ST6GAL1	ST6GAL1
MOL007274	Skrofulein	Phospholipase A2 group IIA	PLA2G2A	PLA2G2A
MOL007274	Skrofulein	ALK tyrosine kinase receptor	ALK	ALK
MOL007274	Skrofulein	Serine/threonine-protein kinase Aurora-B	AURKB	AURKB
MOL007274	Skrofulein	Serine/threonine-protein kinase PLK1	PLK1	PLK1
MOL007274	Skrofulein	Cytochrome P450 1A2	CYP1A2	CYP1A2
MOL007274	Skrofulein	Butyrylcholinesterase	BCHE	BCHE
MOL007274	Skrofulein	Carbonic anhydrase VI	CA6	CA6
MOL007274	Skrofulein	Carbonic anhydrase XIV	CA14	CA14
MOL000073	(+)-Epicatechin	Aldose reductase (by homology)	AKR1B1	CA13
MOL000073	(+)-Epicatechin	Adenosine A1 receptor (by homology)	ADORA1	ADK
MOL000073	(+)-Epicatechin	Adenosine A2a receptor (by homology)	ADORA2A	GBA
MOL000073	(+)-Epicatechin	Adenosine A3 receptor	ADORA3	ALDH2
MOL000073	(+)-Epicatechin	Delta opioid receptor	OPRD1	IL2
MOL000073	(+)-Epicatechin	ATP-binding cassette sub-family G member 2	ABCG2	MANBA
MOL000073	(+)-Epicatechin	Mu opioid receptor (by homology)	OPRM1	CCND1
MOL000073	(+)-Epicatechin	Stem cell growth factor receptor	KIT	TNF
MOL000073	(+)-Epicatechin	Serine/threonine-protein kinase PIM1	PIM1	HSPA8
MOL000073	(+)-Epicatechin	Arachidonate 5-lipoxygenase	ALOX5	HSPA5
MOL000073	(+)-Epicatechin	Receptor-type tyrosine-protein phosphatase S	PTPRS	DPP4
MOL000073	(+)-Epicatechin	Tyrosine-protein kinase receptor FLT3	FLT3	MAPK1
MOL000073	(+)-Epicatechin	Cytochrome P450 1B1	CYP1B1	HK2
MOL000073	(+)-Epicatechin	Tyrosine-protein kinase SYK	SYK	HK1
MOL000073	(+)-Epicatechin	Estradiol 17-beta-dehydrogenase 1	HSD17B1	PNP
MOL000073	(+)-Epicatechin	AMY1C	AMY1A	GRK1
MOL000073	(+)-Epicatechin	G protein-coupled receptor kinase 6	GRK6	GAA
MOL000073	(+)-Epicatechin	Plasminogen	PLG	ADA
MOL000073	(+)-Epicatechin	Estrogen receptor beta	ESR2	GAPDH
MOL000073	(+)-Epicatechin	Glycogen synthase kinase-3 beta	GSK3B	AHCY
MOL000073	(+)-Epicatechin	Cyclooxygenase-2	PTGS2	CD38
MOL000073	(+)-Epicatechin	Multidrug resistance-associated protein 1	ABCC1	TYR
MOL000073	(+)-Epicatechin	Lysine-specific demethylase 4D-like	KDM4E	ESRRA
MOL000073	(+)-Epicatechin	Cyclin-dependent kinase 6	CDK6	AVPR2
MOL000073	(+)-Epicatechin	Estrogen receptor alpha	ESR1	IGF1R
MOL000073	(+)-Epicatechin	Cyclin-dependent kinase 1	CDK1	F2
MOL000073	(+)-Epicatechin	Aldo-keto reductase family 1 member B10	AKR1B10	DRD4
MOL000073	(+)-Epicatechin	Nitric oxide synthase, inducible	NOS2	MPO
MOL000073	(+)-Epicatechin	NADPH oxidase 4	NOX4	DAPK1
MOL000073	(+)-Epicatechin	Matrix metalloproteinase 9	MMP9	PYGL
MOL000073	(+)-Epicatechin	P-glycoprotein 1	ABCB1	SRC
MOL000073	(+)-Epicatechin	Estradiol 17-beta-dehydrogenase 2	HSD17B2	PTK2
MOL000073	(+)-Epicatechin	Carbonyl reductase [NADPH] 1	CBR1	PKN1
MOL000073	(+)-Epicatechin	Monoamine oxidase B	MAOB	NEK2
MOL000073	(+)-Epicatechin	Glyoxalase I	GLO1	CXCR1
MOL000073	(+)-Epicatechin	Arginase-1 (by homology)	ARG1	AKT1
MOL000073	(+)-Epicatechin	Cyclin-dependent kinase 5/CDK5 activator 1	CDK5R1	CA5A
MOL000073	(+)-Epicatechin	Monoamine oxidase A	MAOA	AXL
MOL000073	(+)-Epicatechin	Cytochrome P450 19A1	CYP19A1	AKR1C2
MOL000073	(+)-Epicatechin	Telomerase reverse transcriptase	TERT	AKR1C3
MOL000073	(+)-Epicatechin	Matrix metalloproteinase 2	MMP2	AKR1C4
MOL000073	(+)-Epicatechin	Matrix metalloproteinase 12	MMP12	SIGMAR1
MOL000073	(+)-Epicatechin	Acetylcholinesterase	ACHE	DRD2
MOL000073	(+)-Epicatechin	Beta amyloid A4 protein	APP	CYP1A1
MOL000073	(+)-Epicatechin	Carbonic anhydrase II	CA2	PIK3CG
MOL000073	(+)-Epicatechin	Carbonic anhydrase I	CA1	PPARA
MOL000073	(+)-Epicatechin	Carbonic anhydrase IX	CA9	TLR9
MOL000073	(+)-Epicatechin	Casein kinase II alpha	CSNK2A1	PTGS1
MOL000073	(+)-Epicatechin	Carbonic anhydrase VII	CA7	SLC6A2
MOL000073	(+)-Epicatechin	Poly [ADP-ribose] polymerase-1	PARP1	MIF
MOL000073	(+)-Epicatechin	Beta-secretase 1	BACE1	TBXAS1
MOL000073	(+)-Epicatechin	Cyclin-dependent kinase 1/cyclin B	CCNB3	MGAM
MOL000073	(+)-Epicatechin	Arachidonate 15-lipoxygenase	ALOX15	HTR2A
MOL000073	(+)-Epicatechin	Carbonic anhydrase XII	CA12	HTR2C
MOL000073	(+)-Epicatechin	Aryl hydrocarbon receptor	AHR	ESRRB
MOL000073	(+)-Epicatechin	Androgen Receptor	AR	CHEK1
MOL000073	(+)-Epicatechin	Vascular endothelial growth factor receptor 2	KDR	WEE1
MOL000073	(+)-Epicatechin	NEDD8-activating enzyme E1 regulatory subunit	NAE1	PON1
MOL000073	(+)-Epicatechin	Tyrosine-protein kinase LCK	LCK	IGFBP6
MOL000073	(+)-Epicatechin	Hepatocyte growth factor receptor	MET	IGFBP4
MOL000073	(+)-Epicatechin	Tankyrase-2	TNKS2	IGFBP5
MOL000073	(+)-Epicatechin	Tankyrase-1	TNKS	IGFBP2
MOL000073	(+)-Epicatechin	Carbonic anhydrase IV	CA4	IGFBP3
MOL000073	(+)-Epicatechin	Matrix metalloproteinase 13	MMP13	IGFBP1
MOL000073	(+)-Epicatechin	Epidermal growth factor receptor erbB1	EGFR	HSP90B1
MOL000073	(+)-Epicatechin	6-phosphofructo-2-kinase/fructose-2,6-bisphosphatase 3	PFKFB3	F10
MOL000073	(+)-Epicatechin	Arachidonate 12-lipoxygenase	ALOX12	EGLN1
MOL000073	(+)-Epicatechin	Protein-tyrosine phosphatase 1B	PTPN1	GCGR
MOL000073	(+)-Epicatechin	G-protein coupled receptor 35	GPR35	HSP90AB1
MOL000073	(+)-Epicatechin	DNA topoisomerase II alpha	TOP2A	PTGDR2
MOL000073	(+)-Epicatechin	PI3-kinase p85-alpha subunit	PIK3R1	VCP
MOL000073	(+)-Epicatechin	Carbonic anhydrase III	CA3	P2RX3
MOL000073	(+)-Epicatechin	CaM kinase II beta	CAMK2B	MMP1
MOL000073	(+)-Epicatechin	Serine/threonine-protein kinase NEK6	NEK6	MMP14
MOL000073	(+)-Epicatechin	Phospholipase A2 group 1B	PLA2G1B	MMP8
MOL000073	(+)-Epicatechin	DNA-(apurinic or apyrimidinic site) lyase	APEX1	MME
MOL000073	(+)-Epicatechin	NUAK family SNF1-like kinase 1	NUAK1	PYGM
MOL000073	(+)-Epicatechin	Aldo-keto reductase family 1 member C1 (by homology)	AKR1C1	ACE
MOL000073	(+)-Epicatechin	Aldehyde reductase (by homology)	AKR1A1	AMPD3
MOL000073	(+)-Epicatechin	Taste receptor type 2 member 31	TAS2R31	ANPEP
MOL000073	(+)-Epicatechin	DNA-3-methyladenine glycosylase	MPG	LTA4H
MOL000073	(+)-Epicatechin	Solute carrier family 22 member 12	SLC22A12	ECE1
MOL000073	(+)-Epicatechin	Ornithine decarboxylase	ODC1	HMGCR
MOL000073	(+)-Epicatechin	Xanthine dehydrogenase	XDH	REN
MOL000073	(+)-Epicatechin	Cyclin-dependent kinase 2	CDK2	MKNK2
MOL000073	(+)-Epicatechin	Matrix metalloproteinase 3	MMP3	ITGAL
MOL000073	(+)-Epicatechin	DNA topoisomerase I	TOP1	METAP2
MOL000073	(+)-Epicatechin	Induced myeloid leukemia cell differentiation protein Mcl-1	MCL1	KDM4A
MOL000073	(+)-Epicatechin	Calmodulin	CALM1	CREBBP
MOL000073	(+)-Epicatechin	Transthyretin	TTR	HCAR2
MOL000073	(+)-Epicatechin	Cystic fibrosis transmembrane conductance regulator	CFTR	CDC25B
MOL000073	(+)-Epicatechin	Beta-galactoside alpha-2,6-sialyltransferase 1	ST6GAL1	CAMKK2
MOL000073	(+)-Epicatechin	Phospholipase A2 group IIA	PLA2G2A	FOLH1
MOL000073	(+)-Epicatechin	ALK tyrosine kinase receptor	ALK	MMP16
MOL000073	(+)-Epicatechin	Serine/threonine-protein kinase Aurora-B	AURKB	KDM3A
MOL000073	(+)-Epicatechin	Serine/threonine-protein kinase PLK1	PLK1	KDM5B
MOL000073	(+)-Epicatechin	Cytochrome P450 1A2	CYP1A2	KDM4D
MOL000073	(+)-Epicatechin	Butyrylcholinesterase	BCHE	KDM4C
MOL000073	(+)-Epicatechin	Carbonic anhydrase VI	CA6	SELE
MOL000073	(+)-Epicatechin	Carbonic anhydrase XIV	CA14	SELP
MOL013083	Skimmin	Carbonic anhydrase I	CA1	BCL2A1
MOL013083	Skimmin	Carbonic anhydrase XII	CA12	ERN1
MOL013083	Skimmin	Carbonic anhydrase IX	CA9	CPT1A
MOL013083	Skimmin	Carbonic anhydrase VII	CA7	HSP90AA1
MOL013083	Skimmin	Carbonic anhydrase XIII	CA13	MAPK8
MOL013083	Skimmin	Carbonic anhydrase II	CA2	ITGB1
MOL013083	Skimmin	Adenosine kinase	ADK	SLC5A2
MOL013083	Skimmin	Beta-glucocerebrosidase	GBA	FDFT1
MOL013083	Skimmin	Aldehyde dehydrogenase	ALDH2	PFKFB4
MOL013083	Skimmin	Interleukin-2	IL2	FBP1
MOL013083	Skimmin	Beta-mannosidase	MANBA	MAPT
MOL013083	Skimmin	Adenosine A2a receptor (by homology)	ADORA2A	INSR
MOL013083	Skimmin	Adenosine A3 receptor	ADORA3	MYLK
MOL013083	Skimmin	Adenosine A1 receptor (by homology)	ADORA1	CHRM4
MOL013083	Skimmin	Cyclin-dependent kinase 4/cyclin D1	CCND1	CHRM5
MOL013083	Skimmin	Cyclin-dependent kinase 1/cyclin B1	CDK1	CHRM2
MOL013083	Skimmin	TNF-alpha	TNF	CHRM1
MOL013083	Skimmin	Heat shock cognate 71 kDa protein	HSPA8	ADRA1D
MOL013083	Skimmin	78 kDa glucose-regulated protein	HSPA5	CHRM3
MOL013083	Skimmin	Dipeptidyl peptidase IV	DPP4	PABPC1
MOL013083	Skimmin	MAP kinase ERK2	MAPK1	SLC6A3
MOL013083	Skimmin	Hexokinase type II	HK2	SLC6A4
MOL013083	Skimmin	Hexokinase type I	HK1	PTAFR
MOL013083	Skimmin	Purine nucleoside phosphorylase	PNP	MAPK9
MOL013083	Skimmin	Rhodopsin kinase	GRK1	SHBG
MOL013083	Skimmin	Lysosomal alpha-glucosidase	GAA	PIK3CA
MOL013083	Skimmin	Adenosine deaminase	ADA	CNR2
MOL013083	Skimmin	Induced myeloid leukemia cell differentiation protein Mcl-1	MCL1	HIF1A
MOL013083	Skimmin	Glyceraldehyde-3-phosphate dehydrogenase liver	GAPDH	ALPL
MOL013083	Skimmin	Cyclin-dependent kinase 2/cyclin A	CDK2	PLAA
MOL013083	Skimmin	Adenosylhomocysteinase	AHCY	PIK3CD
MOL013083	luteolin	NADPH oxidase 4	NOX4	DNM1
MOL013083	luteolin	Aldose reductase	AKR1B1	MAP2K1
MOL013083	luteolin	Cyclin-dependent kinase 5/CDK5 activator 1	CDK5R1	HDAC5
MOL013083	luteolin	Xanthine dehydrogenase	XDH	HDAC7
MOL013083	luteolin	Monoamine oxidase A	MAOA	HDAC11
MOL013083	luteolin	Tyrosine-protein kinase receptor FLT3	FLT3	HDAC4
MOL013083	luteolin	Carbonic anhydrase II	CA2	HDAC9
MOL013083	luteolin	Cyclin-dependent kinase 1/cyclin B	CCNB3	FLT1
MOL013083	luteolin	Arachidonate 5-lipoxygenase	ALOX5	MMP7
MOL013083	luteolin	Adenosine A1 receptor (by homology)	ADORA1	FGFR1
MOL013083	luteolin	Carbonic anhydrase VII	CA7	ALOX5AP
MOL013083	luteolin	Glyoxalase I	GLO1	ADAM17
MOL013083	luteolin	Beta amyloid A4 protein	APP	MAP4K4
MOL013083	luteolin	Tyrosine-protein kinase SYK	SYK	SCN9A
MOL013083	luteolin	Glycogen synthase kinase-3 beta	GSK3B	TYMP
MOL013083	luteolin	Poly [ADP-ribose] polymerase-1	PARP1	AURKA
MOL013083	luteolin	Transthyretin	TTR	SLC18A2
MOL013083	luteolin	Matrix metalloproteinase 9	MMP9	KCNH2
MOL013083	luteolin	Carbonic anhydrase XII	CA12	HTR1A
MOL013083	luteolin	Matrix metalloproteinase 2	MMP2	CHRNA4
MOL013083	luteolin	Carbonic anhydrase IV	CA4	CHRNA7
MOL013083	luteolin	Matrix metalloproteinase 12	MMP12	ADRA2B
MOL013083	luteolin	Lymphocyte differentiation antigen CD38	CD38	HRH1
MOL013083	luteolin	Cytochrome P450 1B1	CYP1B1	ADRA1A
MOL013083	luteolin	ATP-binding cassette sub-family G member 2	ABCG2	ADRA1B
MOL013083	luteolin	Aldo-keto reductase family 1 member B10	AKR1B10	CYP2D6
MOL013083	luteolin	Tankyrase-2	TNKS2	ADRB2
MOL013083	luteolin	Tankyrase-1	TNKS	ADRB1
MOL013083	luteolin	DNA topoisomerase I (by homology)	TOP1	DRD3
MOL013083	luteolin	Arginase-1 (by homology)	ARG1	TBXA2R
MOL013083	luteolin	Receptor-type tyrosine-protein phosphatase S	PTPRS	ADRB3
MOL013083	luteolin	Multidrug resistance-associated protein 1	ABCC1	DRD1
MOL013083	luteolin	Estradiol 17-beta-dehydrogenase 1	HSD17B1	DRD5
MOL013083	luteolin	Acetylcholinesterase	ACHE	CES1
MOL013083	luteolin	Cyclin-dependent kinase 6	CDK6	PPARG
MOL013083	luteolin	P-glycoprotein 1	ABCB1	CES2
MOL013083	luteolin	Estradiol 17-beta-dehydrogenase 2	HSD17B2	POLB
MOL013083	luteolin	Cytochrome P450 19A1	CYP19A1	PLA2G5
MOL013083	luteolin	Estrogen receptor beta	ESR2	PLA2G10
MOL013083	luteolin	Adenosine A2a receptor (by homology)	ADORA2A	GRM5
MOL013083	luteolin	Casein kinase II alpha	CSNK2A1	SERPINE1
MOL013083	luteolin	Arachidonate 15-lipoxygenase	ALOX15	RXRA
MOL013083	luteolin	Arachidonate 12-lipoxygenase	ALOX12	EDNRA
MOL013083	luteolin	Estrogen receptor alpha	ESR1	KLK1
MOL013083	luteolin	Cyclooxygenase-2	PTGS2	KLK2
MOL013083	luteolin	Cystic fibrosis transmembrane conductance regulator	CFTR	CLK1
MOL013083	luteolin	AMY1C	AMY1A	DYRK1B
MOL013083	luteolin	G protein-coupled receptor kinase 6	GRK6	HSD17B14
MOL013083	luteolin	Carbonic anhydrase I	CA1	DYRK1A
MOL013083	luteolin	Carbonic anhydrase IX	CA9	CA5B
MOL013083	luteolin	Cyclin-dependent kinase 2	CDK2	CTSB
MOL013083	luteolin	Telomerase reverse transcriptase	TERT	F3
MOL013083	luteolin	Cyclin-dependent kinase 1	CDK1	RPS6KA5
MOL013083	luteolin	Tyrosinase	TYR	SIRT2
MOL013083	luteolin	Aryl hydrocarbon receptor	AHR	YWHAG
MOL013083	luteolin	Estrogen-related receptor alpha	ESRRA	PTGER1
MOL013083	luteolin	G-protein coupled receptor 35	GPR35	PTGER4
MOL013083	luteolin	Vasopressin V2 receptor	AVPR2	PTGER2
MOL013083	luteolin	Insulin-like growth factor I receptor	IGF1R	PTGER3
MOL013083	luteolin	Epidermal growth factor receptor erbB1	EGFR	BCL2L1
MOL013083	luteolin	Thrombin	F2	NQO2
MOL013083	luteolin	Serine/threonine-protein kinase PIM1	PIM1	GRM2
MOL013083	luteolin	Serine/threonine-protein kinase Aurora-B	AURKB	DUSP3
MOL013083	luteolin	Dopamine D4 receptor	DRD4	PDPK1
MOL013083	luteolin	Myeloperoxidase	MPO	PIK3CB
MOL013083	luteolin	PI3-kinase p85-alpha subunit	PIK3R1	CYP2C9
MOL013083	luteolin	Death-associated protein kinase 1	DAPK1	CYP3A4
MOL013083	luteolin	Liver glycogen phosphorylase	PYGL	CCNE1
MOL013083	luteolin	Tyrosine-protein kinase SRC	SRC	HNF4A
MOL013083	luteolin	Focal adhesion kinase 1	PTK2	PGF
MOL013083	luteolin	Vascular endothelial growth factor receptor 2	KDR	VEGFA
MOL013083	luteolin	Matrix metalloproteinase 13	MMP13	PLA2G7
MOL013083	luteolin	Matrix metalloproteinase 3	MMP3	GUSB
MOL013083	luteolin	Carbonic anhydrase III	CA3	NQO1
MOL013083	luteolin	Serine/threonine-protein kinase PLK1	PLK1	RET
MOL013083	luteolin	Carbonic anhydrase VI	CA6	PDGFRB
MOL013083	luteolin	Protein kinase N1	PKN1	PCSK7
MOL013083	luteolin	Carbonic anhydrase XIV	CA14	PPIA
MOL013083	luteolin	Hepatocyte growth factor receptor	MET	IDO1
MOL013083	luteolin	Serine/threonine-protein kinase NEK2	NEK2	SLC29A1
MOL013083	luteolin	Interleukin-8 receptor A	CXCR1	ADORA2B
MOL013083	luteolin	CaM kinase II beta	CAMK2B	BMP1
MOL013083	luteolin	ALK tyrosine kinase receptor	ALK	HTR7
MOL013083	luteolin	Serine/threonine-protein kinase AKT	AKT1	F2RL1
MOL013083	luteolin	Serine/threonine-protein kinase NEK6	NEK6	KCNA3
MOL013083	luteolin	Phospholipase A2 group 1B	PLA2G1B	NR3C1
MOL013083	luteolin	Carbonic anhydrase VA	CA5A	NR3C2
MOL013083	luteolin	Beta-secretase 1	BACE1	GSTM1
MOL013083	luteolin	Tyrosine-protein kinase receptor UFO	AXL	ATP2A1
MOL013083	luteolin	NUAK family SNF1-like kinase 1	NUAK1	CASP8
MOL013083	luteolin	Aldo-keto reductase family 1 member C2 (by homology)	AKR1C2	CASP1
MOL013083	luteolin	Aldo-keto reductase family 1 member C1 (by homology)	AKR1C1	VAV1
MOL013083	luteolin	Aldo-keto-reductase family 1 member C3 (by homology)	AKR1C3	PGR
MOL013083	luteolin	Aldo-keto reductase family 1 member C4 (by homology)	AKR1C4	PPP2CA
MOL013083	luteolin	Carbonic anhydrase XIII (by homology)	CA13	ERBB2
MOL013083	luteolin	Aldehyde reductase (by homology)	AKR1A1	MAPK10
MOL013083	luteolin	6-phosphofructo-2-kinase/fructose-2,6-bisphosphatase 3	PFKFB3	IARS
MOL013083	luteolin	Plasminogen	PLG	MAPK14
MOL013083	luteolin	Lysine-specific demethylase 4D-like	KDM4E	OPRK1
MOL013083	luteolin	Androgen Receptor	AR	EWS-Fli1
MOL001733	Eupatorin	Aldose reductase (by homology)	AKR1B1	NFKBIA
MOL001733	Eupatorin	Delta opioid receptor	OPRD1	RELA
MOL001733	Eupatorin	ATP-binding cassette sub-family G member 2	ABCG2	HSD11B2
MOL001733	Eupatorin	Adenosine A1 receptor	ADORA1	HDAC6
MOL001733	Eupatorin	Arachidonate 5-lipoxygenase	ALOX5	HDAC1
MOL001733	Eupatorin	Adenosine A2a receptor (by homology)	ADORA2A	EDNRB
MOL001733	Eupatorin	Adenosine A3 receptor	ADORA3	BRAF
MOL001733	Eupatorin	Monoamine oxidase A	MAOA	PRKCZ
MOL001733	Eupatorin	Multidrug resistance-associated protein 1	ABCC1	THRA
MOL001733	Eupatorin	Stem cell growth factor receptor	KIT	THRB
MOL001733	Eupatorin	Serine/threonine-protein kinase PIM1	PIM1	CTSL
MOL001733	Eupatorin	Plasminogen	PLG	ABL1
MOL001733	Eupatorin	Xanthine dehydrogenase	XDH	GLI2
MOL001733	Eupatorin	Receptor-type tyrosine-protein phosphatase S	PTPRS	PDK1
MOL001733	Eupatorin	Glyoxalase I	GLO1	RPS6KB1
MOL001733	Eupatorin	Lymphocyte differentiation antigen CD38	CD38	GRK2
MOL001733	Eupatorin	Tankyrase-2	TNKS2	EP300
MOL001733	Eupatorin	Tankyrase-1	TNKS	EPHA2
MOL001733	Eupatorin	Arginase-1 (by homology)	ARG1	EPHB2
MOL001733	Eupatorin	Matrix metalloproteinase 2	MMP2	EPHA5
MOL001733	Eupatorin	Tyrosine-protein kinase receptor FLT3	FLT3	EPHA4
MOL001733	Eupatorin	Cytochrome P450 1B1	CYP1B1	EPHA8
MOL001733	Eupatorin	Estrogen receptor beta	ESR2	EPHA7
MOL001733	Eupatorin	Beta amyloid A4 protein	APP	EPHB3
MOL001733	Eupatorin	AMY1C	AMY1A	EPHA3
MOL001733	Eupatorin	G protein-coupled receptor kinase 6	GRK6	EPHB1
MOL001733	Eupatorin	Tyrosine-protein kinase SYK	SYK	EPHA1
MOL001733	Eupatorin	Matrix metalloproteinase 9	MMP9	MTOR
MOL001733	Eupatorin	Carbonic anhydrase II	CA2	TRPM8
MOL001735	Dinatin	Serine/threonine-protein kinase PIM1	PIM1	AKT2
MOL001735	Dinatin	Adenosine A1 receptor (by homology)	ADORA1	CDK4
MOL001735	Dinatin	Adenosine A2a receptor (by homology)	ADORA2A	HPGDS
MOL001735	Dinatin	Aldose reductase (by homology)	AKR1B1	FNTA
MOL001735	Dinatin	Receptor-type tyrosine-protein phosphatase S	PTPRS	HTR3A
MOL001735	Dinatin	Stem cell growth factor receptor	KIT	AGTR1
MOL001735	Dinatin	Delta opioid receptor	OPRD1	ROCK2
MOL001735	Dinatin	Tyrosine-protein kinase receptor FLT3	FLT3	ATP4B
MOL001735	Dinatin	Estrogen receptor beta	ESR2	CHEK2
MOL001735	Dinatin	AMY1C	AMY1A	PDE4D
MOL001735	Dinatin	G protein-coupled receptor kinase 6	GRK6	PDE4C
MOL001735	Dinatin	Nitric oxide synthase, inducible (by homology)	NOS2	BRD4
MOL001735	Dinatin	NADPH oxidase 4	NOX4	BRD9
MOL001735	Dinatin	Estrogen receptor alpha	ESR1	PNMT
MOL001735	Dinatin	Estradiol 17-beta-dehydrogenase 1	HSD17B1	BCL2
MOL001735	Dinatin	Epidermal growth factor receptor erbB1	EGFR	SLC5A1
MOL001735	Dinatin	Cytochrome P450 1B1	CYP1B1	TRAP1
MOL001735	Dinatin	Cyclin-dependent kinase 5/CDK5 activator 1	CDK5R1	CFD
MOL001735	Dinatin	Beta amyloid A4 protein	APP	MELK
MOL001735	Dinatin	Telomerase reverse transcriptase	TERT	SPHK2
MOL001735	Dinatin	Multidrug resistance-associated protein 1	ABCC1	SOAT1
MOL001735	Dinatin	Carbonyl reductase [NADPH] 1	CBR1	SOAT2
MOL001735	Dinatin	Androgen Receptor	AR	EIF2AK3
MOL001735	Dinatin	Xanthine dehydrogenase	XDH	CXCR2
MOL001735	Dinatin	6-phosphofructo-2-kinase/fructose-2,6-bisphosphatase 3	PFKFB3	CPB1
MOL001735	Dinatin	Arachidonate 5-lipoxygenase	ALOX5	SLC22A2
MOL001735	Dinatin	Lysine-specific demethylase 4D-like	KDM4E	CYP2C19
MOL001735	Dinatin	Arachidonate 15-lipoxygenase	ALOX15	JAK3
MOL001735	Dinatin	Cyclin-dependent kinase 1	CDK1	PDE2A
MOL001735	Dinatin	Arachidonate 12-lipoxygenase	ALOX12	PTK2B
MOL001735	Dinatin	ATP-binding cassette sub-family G member 2	ABCG2	CYP11B1
MOL001735	Dinatin	Estradiol 17-beta-dehydrogenase 2	HSD17B2	CYP11B2
MOL001735	Dinatin	Adenosine A3 receptor	ADORA3	PDE5A
MOL001735	Dinatin	P-glycoprotein 1	ABCB1	FAAH
MOL001735	Dinatin	Tankyrase-2	TNKS2	STAT3
MOL001735	Dinatin	Tankyrase-1	TNKS	CSF1R
MOL001735	Dinatin	Monoamine oxidase A	MAOA	TGFB1
MOL001735	Dinatin	Cytochrome P450 19A1	CYP19A1	JAK1
MOL001735	Dinatin	Cyclin-dependent kinase 1/cyclin B	CCNB3	JAK2
MOL001735	Dinatin	Acetylcholinesterase	ACHE	PRKDC
MOL001735	Dinatin	Cyclooxygenase-2	PTGS2	HCK
MOL001735	Dinatin	Cyclin-dependent kinase 6	CDK6	EPHB4
MOL001735	Dinatin	Tyrosine-protein kinase SYK	SYK	SCN10A
MOL001735	Dinatin	Glycogen synthase kinase-3 beta	GSK3B	GCK
MOL001735	Dinatin	Transthyretin	TTR	CDK9
MOL001735	Dinatin	Casein kinase II alpha	CSNK2A1	NTRK1
MOL001735	Dinatin	Cystic fibrosis transmembrane conductance regulator	CFTR	MKNK1
MOL001735	Dinatin	Aldo-keto reductase family 1 member B10	AKR1B10	GRK3
MOL001735	Dinatin	Carbonic anhydrase II	CA2	CCNA2
MOL001735	Dinatin	Carbonic anhydrase VII	CA7	QPCT
MOL001735	Dinatin	Carbonic anhydrase XII	CA12	GRK5
MOL001735	Dinatin	Carbonic anhydrase IV	CA4	TRHR
MOL001735	Dinatin	Plasminogen	PLG	SSTR3
MOL001735	Dinatin	Phospholipase A2 group IIA	PLA2G2A	IRAK4
MOL001735	Dinatin	Solute carrier family 22 member 12	SLC22A12	SIRT3
MOL001735	Dinatin	Carbonic anhydrase I	CA1	SIRT1
MOL001735	Dinatin	Carbonic anhydrase IX	CA9	FLT4
MOL001735	Dinatin	Thrombin	F2	ITK
MOL001735	Dinatin	NEDD8-activating enzyme E1 regulatory subunit	NAE1	LRRK2
MOL001735	Dinatin	Ornithine decarboxylase	ODC1	PBK
MOL001735	Dinatin	Induced myeloid leukemia cell differentiation protein Mcl-1	MCL1	PPP1CA
MOL001735	Dinatin	Glyoxalase I	GLO1	DYRK2
MOL001735	Dinatin	Poly [ADP-ribose] polymerase-1	PARP1	NOS1
MOL001735	Dinatin	Matrix metalloproteinase 9	MMP9	NOS3
MOL001735	Dinatin	Matrix metalloproteinase 2	MMP2	PREP
MOL001735	Dinatin	Matrix metalloproteinase 12	MMP12	NR5A1
MOL001735	Dinatin	Lymphocyte differentiation antigen CD38	CD38	FAP
MOL001735	Dinatin	DNA topoisomerase I (by homology)	TOP1	CAPN1
MOL001735	Dinatin	Arginase-1 (by homology)	ARG1	PIM2
MOL001735	Dinatin	Beta-secretase 1	BACE1	PIM3
MOL001735	Dinatin	Tyrosinase	TYR	SMO
MOL001735	Dinatin	Aryl hydrocarbon receptor	AHR	BRD2
MOL001735	Dinatin	Estrogen-related receptor alpha	ESRRA	PDGFRA
MOL001735	Dinatin	Calmodulin	CALM1	TEK
MOL001735	Dinatin	Monoamine oxidase B	MAOB	PDE10A
MOL001735	Dinatin	Insulin-like growth factor I receptor	IGF1R	PRF1
MOL001735	Dinatin	Beta-galactoside alpha-2,6-sialyltransferase 1	ST6GAL1	CDK7
MOL001735	Dinatin	Mu opioid receptor	OPRM1	TGFBR1
MOL001735	Dinatin	Tyrosine-protein kinase LCK	LCK	PDE11A
MOL001735	Dinatin	Sigma opioid receptor	SIGMAR1	MAN1B1
MOL001735	Dinatin	Dopamine D2 receptor (by homology)	DRD2	MTAP
MOL001735	Dinatin	Cytochrome P450 1A1	CYP1A1	TRPV3
MOL001735	Dinatin	Cytochrome P450 1A2	CYP1A2	HRH4
MOL001735	Dinatin	Protein-tyrosine phosphatase 1B	PTPN1	EHMT1
MOL001735	Dinatin	G-protein coupled receptor 35	GPR35	EHMT2
MOL001735	Dinatin	Death-associated protein kinase 1	DAPK1	KCNJ1
MOL001735	Dinatin	DNA-3-methyladenine glycosylase	MPG	MAN2A1
MOL001735	Dinatin	PI3-kinase p110-gamma subunit	PIK3CG	DPP7
MOL001735	Dinatin	Serine/threonine-protein kinase Aurora-B	AURKB	CCNE2
MOL001735	Dinatin	Tyrosine-protein kinase SRC	SRC	CHRNA3
MOL001735	Dinatin	Focal adhesion kinase 1	PTK2	ACVRL1
MOL001735	Dinatin	Vascular endothelial growth factor receptor 2	KDR	MAPK11
MOL001735	Dinatin	Serine/threonine-protein kinase PLK1	PLK1	TKT
MOL001735	Dinatin	Protein kinase N1	PKN1	ERAP2
MOL001735	Dinatin	Hepatocyte growth factor receptor	MET	ERAP1
MOL001735	Dinatin	Serine/threonine-protein kinase NEK2	NEK2	HTR1D
MOL001735	Dinatin	ALK tyrosine kinase receptor	ALK	PRKCI
MOL001735	Dinatin	Serine/threonine-protein kinase AKT	AKT1	PDE9A
MOL001735	Dinatin	Serine/threonine-protein kinase NEK6	NEK6	PDE1C
MOL001735	Dinatin	Tyrosine-protein kinase receptor UFO	AXL	HTR4
MOL003759	Iristectorigenin A	Epidermal growth factor receptor erbB1	EGFR	ROCK1
MOL003759	Iristectorigenin A	Receptor-type tyrosine-protein phosphatase S	PTPRS	MAP2K7
MOL003759	Iristectorigenin A	Estradiol 17-beta-dehydrogenase 2	HSD17B2	P2RX7
MOL003759	Iristectorigenin A	Carbonic anhydrase VII	CA7	NUDT1
MOL003759	Iristectorigenin A	Carbonic anhydrase XII	CA12	ILK
MOL003759	Iristectorigenin A	Carbonic anhydrase IV	CA4	MPI
MOL003759	Iristectorigenin A	P-glycoprotein 1	ABCB1	MAN2B1
MOL003759	Iristectorigenin A	Peroxisome proliferator-activated receptor alpha	PPARA	OGA
MOL003759	Iristectorigenin A	Estrogen receptor beta	ESR2	MDM2
MOL003759	Iristectorigenin A	Interleukin-2	IL2	DHCR7
MOL003759	Iristectorigenin A	Toll-like receptor (TLR7/TLR9)	TLR9	ADRA2A
MOL003759	Iristectorigenin A	NADPH oxidase 4	NOX4	ADRA2C
MOL003759	Iristectorigenin A	Estradiol 17-beta-dehydrogenase 1	HSD17B1	RBBP9
MOL003759	Iristectorigenin A	Cytochrome P450 19A1	CYP19A1	HCRTR2
MOL003759	Iristectorigenin A	Tyrosinase	TYR	HCRTR1
MOL003759	Iristectorigenin A	Adenosine A1 receptor (by homology)	ADORA1	MTNR1B
MOL003759	Iristectorigenin A	Adenosine A2a receptor	ADORA2A	KCNN1
MOL003759	Iristectorigenin A	Arachidonate 12-lipoxygenase	ALOX12	KCNN3
MOL003759	Iristectorigenin A	Monoamine oxidase B	MAOB	KCNN2
MOL003759	Iristectorigenin A	Estrogen receptor alpha	ESR1	KDM1A
MOL003759	Iristectorigenin A	Xanthine dehydrogenase	XDH	MTNR1A
MOL003759	Iristectorigenin A	Carbonyl reductase [NADPH] 1	CBR1	CHRNB4
MOL003759	Iristectorigenin A	Carbonic anhydrase II	CA2	CHRNB1
MOL003759	Iristectorigenin A	Monoamine oxidase A	MAOA	XIAP
MOL003759	Iristectorigenin A	ATP-binding cassette sub-family G member 2	ABCG2	DPP8
MOL003759	Iristectorigenin A	Cyclooxygenase-1	PTGS1	HTR6
MOL003759	Iristectorigenin A	Norepinephrine transporter	SLC6A2	HTR5A
MOL003759	Iristectorigenin A	Macrophage migration inhibitory factor	MIF	HTR2B
MOL003759	Iristectorigenin A	Estrogen-related receptor alpha	ESRRA	DPP9
MOL003759	Iristectorigenin A	Carbonic anhydrase I	CA1	HRH3
MOL003759	Iristectorigenin A	Beta-secretase 1	BACE1	JUN
MOL003759	Iristectorigenin A	Thromboxane-A synthase	TBXAS1	BIRC2
MOL003759	Iristectorigenin A	Maltase-glucoamylase	MGAM	PRKCQ
MOL003759	Iristectorigenin A	Serotonin 2a (5-HT2a) receptor	HTR2A	HTR1B
MOL003759	Iristectorigenin A	Serotonin 2c (5-HT2c) receptor	HTR2C	PDE1A
MOL003759	Iristectorigenin A	Estrogen-related receptor beta	ESRRB	PTPRCAP
MOL003759	Iristectorigenin A	Aldose reductase (by homology)	AKR1B1	HRH2
MOL003759	Iristectorigenin A	Aldehyde dehydrogenase	ALDH2	HTR1E
MOL003759	Iristectorigenin A	Arachidonate 15-lipoxygenase	ALOX15	PRMT6
MOL003759	Iristectorigenin A	6-phosphofructo-2-kinase/fructose-2,6-bisphosphatase 3	PFKFB3	HTR1F
MOL003759	Iristectorigenin A	Acetylcholinesterase	ACHE	PRMT8
MOL003759	Iristectorigenin A	Serine/threonine-protein kinase Chk1	CHEK1	PRMT1
MOL003759	Iristectorigenin A	Serine/threonine-protein kinase WEE1	WEE1	PLK4
MOL003759	Iristectorigenin A	Serum paraoxonase/arylesterase 1	PON1	TTK
MOL003759	Iristectorigenin A	Insulin-like growth factor binding protein 6	IGFBP6	CDC7
MOL003759	Iristectorigenin A	Insulin-like growth factor binding protein 4	IGFBP4	TYMS
MOL003759	Iristectorigenin A	Insulin-like growth factor binding protein 5	IGFBP5	PARP2
MOL003759	Iristectorigenin A	Insulin-like growth factor binding protein 2	IGFBP2	ROS1
MOL003759	Iristectorigenin A	Insulin-like growth factor binding protein 3	IGFBP3	ALDH3A1
MOL003759	Iristectorigenin A	Insulin-like growth factor binding protein 1	IGFBP1	PSEN2
MOL003759	Iristectorigenin A	Induced myeloid leukemia cell differentiation protein Mcl-1	MCL1	RPS6KA3
MOL003759	Iristectorigenin A	Endoplasmin	HSP90B1	IMPDH2
MOL003759	Iristectorigenin A	Thrombin and coagulation factor X	F10	CTSK
MOL003759	Iristectorigenin A	Egl nine homolog 1	EGLN1	MAPKAPK2
MOL003759	Iristectorigenin A	Glucagon receptor	GCGR	CALCRL
MOL003759	Iristectorigenin A	Heat shock protein HSP 90-beta	HSP90AB1	IKBKB
MOL009295	Flazin	G protein-coupled receptor 44	PTGDR2	SLC1A3
MOL009295	Flazin	Aldo-keto-reductase family 1 member C3	AKR1C3	DCTPP1
MOL009295	Flazin	Transitional endoplasmic reticulum ATPase	VCP	QDPR
MOL009295	Flazin	Insulin-like growth factor binding protein 3	IGFBP3	STAT6
MOL009295	Flazin	Aldose reductase	AKR1B1	SLC18A3
MOL009295	Flazin	P2X purinoceptor 3	P2RX3	OPRL1
MOL009295	Flazin	Insulin-like growth factor binding protein 5	IGFBP5	CHRNA4 CHRNB2
MOL009295	Flazin	Matrix metalloproteinase 9	MMP9	TUBB1
MOL009295	Flazin	Matrix metalloproteinase 1	MMP1	HDAC3
MOL009295	Flazin	Matrix metalloproteinase 2	MMP2	HDAC2
MOL009295	Flazin	Matrix metalloproteinase 14	MMP14	MAPK3
MOL009295	Flazin	Matrix metalloproteinase 8	MMP8	IMPDH1
MOL009295	Flazin	Neprilysin (by homology)	MME	MMP25
MOL009295	Flazin	Carbonic anhydrase II	CA2	ADAM10
MOL009295	Flazin	Liver glycogen phosphorylase	PYGL	EZR
MOL009295	Flazin	Muscle glycogen phosphorylase	PYGM	PITRM1
MOL009295	Flazin	Carbonic anhydrase I	CA1	GSR
MOL009295	Flazin	Angiotensin-converting enzyme (by homology)	ACE	MAP3K8
MOL009295	Flazin	AMP deaminase 3	AMPD3	SQLE
MOL009295	Flazin	Aminopeptidase N	ANPEP	FGR
MOL009295	Flazin	Leukotriene A4 hydrolase	LTA4H	LYN
MOL009295	Flazin	Endothelin-converting enzyme 1	ECE1	HSPA1A
MOL009295	Flazin	HMG-CoA reductase	HMGCR	FASN
MOL009295	Flazin	Renin	REN	TNNC1
MOL009295	Flazin	Casein kinase II alpha	CSNK2A1	KCNMA1
MOL009295	Flazin	MAP kinase signal-integrating kinase 2	MKNK2	NFKB1
MOL009295	Flazin	Intercellular adhesion molecule (ICAM-1), Integrin alpha-L/beta-2	ITGAL	GSK3A
MOL009295	Flazin	Solute carrier family 22 member 12	SLC22A12	SREBF2
MOL009295	Flazin	Methionine aminopeptidase 2	METAP2	MERTK
MOL009295	Flazin	Lysine-specific demethylase 4A	KDM4A	ELANE
MOL009295	Flazin	Purine nucleoside phosphorylase	PNP	BMP4
MOL009295	Flazin	CREB-binding protein/p53	CREBBP	EPHX2
MOL009295	Flazin	NADPH oxidase 4	NOX4	HDAC8
MOL009295	Flazin	Epidermal growth factor receptor erbB1	EGFR	MPEG1
MOL009295	Flazin	Hydroxycarboxylic acid receptor 2	HCAR2	S1PR3
MOL009295	Flazin	Dual specificity phosphatase Cdc25B	CDC25B	S1PR1
MOL009295	Flazin	CaM-kinase kinase beta	CAMKK2	GRIN1
MOL009295	Flazin	Glutamate carboxypeptidase II	FOLH1	CYP17A1
MOL009295	Flazin	Matrix metalloproteinase 16	MMP16	TRPV1
MOL009295	Flazin	Lysine-specific demethylase 3A	KDM3A	SCD
MOL009295	Flazin	Lysine-specific demethylase 5B	KDM5B	AVPR1A
MOL009295	Flazin	Lysine-specific demethylase 4D	KDM4D	COMT
MOL009295	Flazin	Lysine-specific demethylase 4C	KDM4C	KIF11
MOL009295	Flazin	Matrix metalloproteinase 3	MMP3	HDAC10
MOL009295	Flazin	Selectin E	SELE	CDC25A
MOL009295	Flazin	P-selectin	SELP	HSD17B3
MOL009295	Flazin	Bcl-2-related protein A1	BCL2A1	PLEC
MOL009295	Flazin	Serine/threonine-protein kinase/endoribonuclease IRE1	ERN1	CMA1
MOL009295	Flazin	Carnitine O-palmitoyltransferase 1, liver isoform	CPT1A	ACVR1
MOL009295	Flazin	Peroxisome proliferator-activated receptor alpha	PPARA	RAF1
MOL009295	Flazin	Heat shock protein HSP 90-alpha	HSP90AA1	NPY5R
MOL009295	Flazin	Heat shock protein HSP 90-beta	HSP90AB1	IDH1
MOL009295	Flazin	Hepatocyte growth factor receptor	MET	ADAMTS5
MOL009295	Flazin	c-Jun N-terminal kinase 1	MAPK8	ADAMTS4
MOL009295	Flazin	Cyclooxygenase-2	PTGS2	STK17B
MOL009295	Flazin	Integrin alpha-4/beta-1	ITGB1	HPGD
MOL009295	Flazin	Sodium/glucose cotransporter 2	SLC5A2	LIMK1
MOL009295	Flazin	Squalene synthetase (by homology)	FDFT1	PTP4A3
MOL009295	Flazin	Serine/threonine-protein kinase WEE1	WEE1	FTO
MOL009295	Flazin	6-phosphofructo-2-kinase/fructose-2,6-bisphosphatase 4	PFKFB4	BAD
MOL009295	Flazin	Fructose-1,6-bisphosphatase	FBP1	TNNI3K
MOL009295	Flazin	Poly [ADP-ribose] polymerase-1	PARP1	DHFR
MOL011604	Syringetin	Aldose reductase	AKR1B1	CDK5
MOL011604	Syringetin	Cytochrome P450 1B1	CYP1B1	TAOK3
MOL011604	Syringetin	Xanthine dehydrogenase	XDH	VCAM1
MOL011604	Syringetin	Carbonic anhydrase II	CA2	ICAM1
MOL011604	Syringetin	Carbonic anhydrase VII	CA7	TYK2
MOL011604	Syringetin	Carbonic anhydrase XII	CA12	NAAA
MOL011604	Syringetin	Carbonic anhydrase IV	CA4	BTK
MOL011604	Syringetin	Beta-secretase 1	BACE1	STS
MOL011604	Syringetin	Multidrug resistance-associated protein 1	ABCC1	PRTN3
MOL011604	Syringetin	NADPH oxidase 4	NOX4	GABRA2
MOL011604	Syringetin	Adenosine A3 receptor	ADORA3	GABRA1
MOL011604	Syringetin	Cytochrome P450 19A1	CYP19A1	CISD1
MOL011604	Syringetin	P-glycoprotein 1	ABCB1	LNPEP
MOL011604	Syringetin	Estradiol 17-beta-dehydrogenase 2	HSD17B2	NEK1
MOL011604	Syringetin	Thrombin	F2	XBP1
MOL011604	Syringetin	Insulin-like growth factor I receptor	IGF1R
MOL011604	Syringetin	Epidermal growth factor receptor erbB1	EGFR
MOL011604	Syringetin	Adenosine A2a receptor	ADORA2A
MOL011604	Syringetin	ATP-binding cassette sub-family G member 2	ABCG2
MOL011604	Syringetin	Microtubule-associated protein tau	MAPT
MOL011604	Syringetin	Lysine-specific demethylase 4D-like	KDM4E
MOL011604	Syringetin	G-protein coupled receptor 35	GPR35
MOL011604	Syringetin	DNA topoisomerase II alpha	TOP2A
MOL011604	Syringetin	Tyrosine-protein kinase receptor FLT3	FLT3
MOL011604	Syringetin	Insulin receptor	INSR
MOL011604	Syringetin	Acetylcholinesterase	ACHE
MOL011604	Syringetin	Glyoxalase I	GLO1
MOL011604	Syringetin	Myosin light chain kinase, smooth muscle	MYLK
MOL011604	Syringetin	Tyrosine-protein kinase SYK	SYK
MOL011604	Syringetin	PI3-kinase p110-gamma subunit	PIK3CG
MOL011604	Syringetin	DNA-(apurinic or apyrimidinic site) lyase	APEX1
MOL011604	Syringetin	Carbonic anhydrase VI	CA6
MOL011604	Syringetin	Vasopressin V2 receptor	AVPR2
MOL011604	Syringetin	Monoamine oxidase A	MAOA
MOL011604	Syringetin	Serine/threonine-protein kinase PIM1	PIM1
MOL011604	Syringetin	Arachidonate 5-lipoxygenase	ALOX5
MOL011604	Syringetin	Serine/threonine-protein kinase Aurora-B	AURKB
MOL011604	Syringetin	Dopamine D4 receptor	DRD4
MOL011604	Syringetin	Adenosine A1 receptor (by homology)	ADORA1
MOL011604	Syringetin	Myeloperoxidase	MPO
MOL011604	Syringetin	PI3-kinase p85-alpha subunit	PIK3R1
MOL011604	Syringetin	Death-associated protein kinase 1	DAPK1
MOL011604	Syringetin	Liver glycogen phosphorylase	PYGL
MOL011604	Syringetin	Carbonic anhydrase I	CA1
MOL011604	Syringetin	Glycogen synthase kinase-3 beta	GSK3B
MOL011604	Syringetin	Tyrosine-protein kinase SRC	SRC
MOL011604	Syringetin	Focal adhesion kinase 1	PTK2
MOL011604	Syringetin	Vascular endothelial growth factor receptor 2	KDR
MOL011604	Syringetin	Matrix metalloproteinase 13	MMP13
MOL011604	Syringetin	Matrix metalloproteinase 3	MMP3
MOL011604	Syringetin	Carbonic anhydrase III	CA3
MOL011604	Syringetin	Arachidonate 15-lipoxygenase	ALOX15
MOL011604	Syringetin	Serine/threonine-protein kinase PLK1	PLK1
MOL011604	Syringetin	Cyclin-dependent kinase 1	CDK1
MOL011604	Syringetin	Matrix metalloproteinase 9	MMP9
MOL011604	Syringetin	Matrix metalloproteinase 2	MMP2
MOL011604	Syringetin	Protein kinase N1	PKN1
MOL011604	Syringetin	Carbonic anhydrase XIV	CA14
MOL011604	Syringetin	Carbonic anhydrase IX	CA9
MOL011604	Syringetin	Casein kinase II alpha	CSNK2A1
MOL011604	Syringetin	Arachidonate 12-lipoxygenase	ALOX12
MOL011604	Syringetin	Hepatocyte growth factor receptor	MET
MOL011604	Syringetin	Serine/threonine-protein kinase NEK2	NEK2
MOL011604	Syringetin	Carbonic anhydrase XIII (by homology)	CA13
MOL011604	Syringetin	Interleukin-8 receptor A	CXCR1
MOL011604	Syringetin	CaM kinase II beta	CAMK2B
MOL011604	Syringetin	ALK tyrosine kinase receptor	ALK
MOL011604	Syringetin	Serine/threonine-protein kinase AKT	AKT1
MOL011604	Syringetin	Serine/threonine-protein kinase NEK6	NEK6
MOL011604	Syringetin	Phospholipase A2 group 1B	PLA2G1B
MOL011604	Syringetin	Carbonic anhydrase VA	CA5A
MOL011604	Syringetin	Tyrosine-protein kinase receptor UFO	AXL
MOL011604	Syringetin	NUAK family SNF1-like kinase 1	NUAK1
MOL011604	Syringetin	Aldo-keto reductase family 1 member C2 (by homology)	AKR1C2
MOL011604	Syringetin	Aldo-keto reductase family 1 member C1 (by homology)	AKR1C1
MOL011604	Syringetin	Aldo-keto-reductase family 1 member C3 (by homology)	AKR1C3
MOL011604	Syringetin	Aldo-keto reductase family 1 member C4 (by homology)	AKR1C4
MOL011604	Syringetin	Aldehyde reductase (by homology)	AKR1A1
MOL011604	Syringetin	Delta opioid receptor	OPRD1
MOL011604	Syringetin	Plasminogen	PLG
MOL011604	Syringetin	Beta amyloid A4 protein	APP
MOL011604	Syringetin	Cyclin-dependent kinase 2	CDK2
MOL011604	Syringetin	Estradiol 17-beta-dehydrogenase 1	HSD17B1
MOL011604	Syringetin	Phospholipase A2 group IIA	PLA2G2A
MOL002219	Atropine	Muscarinic acetylcholine receptor M4	CHRM4
MOL002219	Atropine	Muscarinic acetylcholine receptor M5	CHRM5
MOL002219	Atropine	Muscarinic acetylcholine receptor M2	CHRM2
MOL002219	Atropine	Muscarinic acetylcholine receptor M1	CHRM1
MOL002219	Atropine	Acetylcholinesterase (by homology)	ACHE
MOL002219	Atropine	Alpha-1d adrenergic receptor	ADRA1D
MOL002219	Atropine	Serotonin 2c (5-HT2c) receptor	HTR2C
MOL002219	Atropine	Muscarinic acetylcholine receptor M3	CHRM3
MOL002219	Atropine	Polyadenylate-binding protein 1	PABPC1
MOL002219	Atropine	Sigma opioid receptor	SIGMAR1
MOL002219	Atropine	Dopamine transporter (by homology)	SLC6A3
MOL002219	Atropine	Norepinephrine transporter	SLC6A2
MOL002219	Atropine	Serotonin transporter	SLC6A4
MOL004004	6-OH-Luteolin	Aldose reductase (by homology)	AKR1B1
MOL004004	6-OH-Luteolin	NADPH oxidase 4	NOX4
MOL004004	6-OH-Luteolin	Xanthine dehydrogenase	XDH
MOL004004	6-OH-Luteolin	Monoamine oxidase A	MAOA
MOL004004	6-OH-Luteolin	Tyrosine-protein kinase receptor FLT3	FLT3
MOL004004	6-OH-Luteolin	Carbonic anhydrase II	CA2
MOL004004	6-OH-Luteolin	Arachidonate 5-lipoxygenase	ALOX5
MOL004004	6-OH-Luteolin	Adenosine A1 receptor (by homology)	ADORA1
MOL004004	6-OH-Luteolin	Carbonic anhydrase VII	CA7
MOL004004	6-OH-Luteolin	Glyoxalase I	GLO1
MOL004004	6-OH-Luteolin	Glycogen synthase kinase-3 beta	GSK3B
MOL004004	6-OH-Luteolin	Matrix metalloproteinase 9	MMP9
MOL004004	6-OH-Luteolin	Carbonic anhydrase XII	CA12
MOL004004	6-OH-Luteolin	Matrix metalloproteinase 2	MMP2
MOL004004	6-OH-Luteolin	Carbonic anhydrase IV	CA4
MOL004004	6-OH-Luteolin	Cytochrome P450 1B1	CYP1B1
MOL004004	6-OH-Luteolin	ATP-binding cassette sub-family G member 2	ABCG2
MOL004004	6-OH-Luteolin	Receptor-type tyrosine-protein phosphatase S	PTPRS
MOL004004	6-OH-Luteolin	AMY1C	AMY1A
MOL004004	6-OH-Luteolin	G protein-coupled receptor kinase 6	GRK6
MOL004004	6-OH-Luteolin	Tyrosine-protein kinase SYK	SYK
MOL004004	6-OH-Luteolin	Cyclin-dependent kinase 5/CDK5 activator 1	CDK5R1
MOL004004	6-OH-Luteolin	Cyclin-dependent kinase 1/cyclin B	CCNB3
MOL004004	6-OH-Luteolin	Beta amyloid A4 protein	APP
MOL004004	6-OH-Luteolin	Poly [ADP-ribose] polymerase-1	PARP1
MOL004004	6-OH-Luteolin	Transthyretin	TTR
MOL004004	6-OH-Luteolin	Matrix metalloproteinase 12	MMP12
MOL004004	6-OH-Luteolin	Lymphocyte differentiation antigen CD38	CD38
MOL004004	6-OH-Luteolin	Aldo-keto reductase family 1 member B10	AKR1B10
MOL004004	6-OH-Luteolin	Tankyrase-2	TNKS2
MOL004004	6-OH-Luteolin	Tankyrase-1	TNKS
MOL004004	6-OH-Luteolin	DNA topoisomerase I (by homology)	TOP1
MOL004004	6-OH-Luteolin	Arginase-1 (by homology)	ARG1
MOL004004	6-OH-Luteolin	Estrogen receptor beta	ESR2
MOL004004	6-OH-Luteolin	Serine/threonine-protein kinase PIM1	PIM1
MOL004004	6-OH-Luteolin	Cytochrome P450 19A1	CYP19A1
MOL004004	6-OH-Luteolin	Adenosine A2a receptor (by homology)	ADORA2A
MOL004004	6-OH-Luteolin	Arachidonate 15-lipoxygenase	ALOX15
MOL004004	6-OH-Luteolin	Multidrug resistance-associated protein 1	ABCC1
MOL004004	6-OH-Luteolin	Cyclin-dependent kinase 1	CDK1
MOL004004	6-OH-Luteolin	Casein kinase II alpha	CSNK2A1
MOL004004	6-OH-Luteolin	Arachidonate 12-lipoxygenase	ALOX12
MOL004004	6-OH-Luteolin	Telomerase reverse transcriptase	TERT
MOL004004	6-OH-Luteolin	G-protein coupled receptor 35	GPR35
MOL004004	6-OH-Luteolin	Death-associated protein kinase 1	DAPK1
MOL004004	6-OH-Luteolin	Vasopressin V2 receptor	AVPR2
MOL004004	6-OH-Luteolin	Insulin-like growth factor I receptor	IGF1R
MOL004004	6-OH-Luteolin	Epidermal growth factor receptor erbB1	EGFR
MOL004004	6-OH-Luteolin	Thrombin	F2
MOL004004	6-OH-Luteolin	Serine/threonine-protein kinase Aurora-B	AURKB
MOL004004	6-OH-Luteolin	Dopamine D4 receptor	DRD4
MOL004004	6-OH-Luteolin	Myeloperoxidase	MPO
MOL004004	6-OH-Luteolin	PI3-kinase p85-alpha subunit	PIK3R1
MOL004004	6-OH-Luteolin	Liver glycogen phosphorylase	PYGL
MOL004004	6-OH-Luteolin	Carbonic anhydrase I	CA1
MOL004004	6-OH-Luteolin	Tyrosine-protein kinase SRC	SRC
MOL004004	6-OH-Luteolin	Focal adhesion kinase 1	PTK2
MOL004004	6-OH-Luteolin	Estradiol 17-beta-dehydrogenase 2	HSD17B2
MOL004004	6-OH-Luteolin	Vascular endothelial growth factor receptor 2	KDR
MOL004004	6-OH-Luteolin	Matrix metalloproteinase 13	MMP13
MOL004004	6-OH-Luteolin	Matrix metalloproteinase 3	MMP3
MOL004004	6-OH-Luteolin	Carbonic anhydrase III	CA3
MOL004004	6-OH-Luteolin	Serine/threonine-protein kinase PLK1	PLK1
MOL004004	6-OH-Luteolin	Carbonic anhydrase VI	CA6
MOL004004	6-OH-Luteolin	Protein kinase N1	PKN1
MOL004004	6-OH-Luteolin	Carbonic anhydrase XIV	CA14
MOL004004	6-OH-Luteolin	Carbonic anhydrase IX	CA9
MOL004004	6-OH-Luteolin	Hepatocyte growth factor receptor	MET
MOL004004	6-OH-Luteolin	Serine/threonine-protein kinase NEK2	NEK2
MOL004004	6-OH-Luteolin	Interleukin-8 receptor A	CXCR1
MOL004004	6-OH-Luteolin	CaM kinase II beta	CAMK2B
MOL004004	6-OH-Luteolin	ALK tyrosine kinase receptor	ALK
MOL004004	6-OH-Luteolin	Serine/threonine-protein kinase AKT	AKT1
MOL004004	6-OH-Luteolin	P-glycoprotein 1	ABCB1
MOL004004	6-OH-Luteolin	Serine/threonine-protein kinase NEK6	NEK6
MOL004004	6-OH-Luteolin	Phospholipase A2 group 1B	PLA2G1B
MOL004004	6-OH-Luteolin	Carbonic anhydrase VA	CA5A
MOL004004	6-OH-Luteolin	Beta-secretase 1	BACE1
MOL004004	6-OH-Luteolin	Tyrosine-protein kinase receptor UFO	AXL
MOL004004	6-OH-Luteolin	NUAK family SNF1-like kinase 1	NUAK1
MOL004004	6-OH-Luteolin	Aldo-keto reductase family 1 member C2 (by homology)	AKR1C2
MOL004004	6-OH-Luteolin	Aldo-keto reductase family 1 member C1 (by homology)	AKR1C1
MOL004004	6-OH-Luteolin	Aldo-keto-reductase family 1 member C3 (by homology)	AKR1C3
MOL004004	6-OH-Luteolin	Aldo-keto reductase family 1 member C4 (by homology)	AKR1C4
MOL004004	6-OH-Luteolin	Carbonic anhydrase XIII (by homology)	CA13
MOL004004	6-OH-Luteolin	Aldehyde reductase (by homology)	AKR1A1
MOL004004	6-OH-Luteolin	6-phosphofructo-2-kinase/fructose-2,6-bisphosphatase 3	PFKFB3
MOL004004	6-OH-Luteolin	Lysine-specific demethylase 4D-like	KDM4E
MOL004004	6-OH-Luteolin	Acetylcholinesterase	ACHE
MOL004004	6-OH-Luteolin	Estradiol 17-beta-dehydrogenase 1	HSD17B1
MOL004004	6-OH-Luteolin	Microtubule-associated protein tau	MAPT
MOL004004	6-OH-Luteolin	DNA topoisomerase II alpha	TOP2A
MOL004004	6-OH-Luteolin	Insulin receptor	INSR
MOL004004	6-OH-Luteolin	Myosin light chain kinase, smooth muscle	MYLK
MOL004004	6-OH-Luteolin	PI3-kinase p110-gamma subunit	PIK3CG
MOL004004	6-OH-Luteolin	DNA-(apurinic or apyrimidinic site) lyase	APEX1
MOL004004	6-OH-Luteolin	Estrogen receptor alpha	ESR1
MOL004004	6-OH-Luteolin	Cyclin-dependent kinase 6	CDK6
MOL004004	6-OH-Luteolin	Cyclooxygenase-2	PTGS2
MOL004004	6-OH-Luteolin	Cystic fibrosis transmembrane conductance regulator	CFTR
MOL009009	(+)-medioresinol	Arachidonate 5-lipoxygenase	ALOX5
MOL009009	(+)-medioresinol	Platelet activating factor receptor	PTAFR
MOL009009	(+)-medioresinol	Induced myeloid leukemia cell differentiation protein Mcl-1	MCL1
MOL009009	(+)-medioresinol	c-Jun N-terminal kinase 2	MAPK9
MOL009009	(+)-medioresinol	Testis-specific androgen-binding protein	SHBG
MOL009009	(+)-medioresinol	Sodium/glucose cotransporter 2	SLC5A2
MOL009009	(+)-medioresinol	PI3-kinase p110-gamma subunit	PIK3CG
MOL009009	(+)-medioresinol	PI3-kinase p110-alpha subunit	PIK3CA
MOL009009	(+)-medioresinol	Cannabinoid receptor 2	CNR2
MOL000737	morin	Receptor-type tyrosine-protein phosphatase S	PTPRS
MOL000737	morin	Estrogen receptor beta	ESR2
MOL000737	morin	Death-associated protein kinase 1	DAPK1
MOL000737	morin	DNA-3-methyladenine glycosylase	MPG
MOL000737	morin	Solute carrier family 22 member 12	SLC22A12
MOL000737	morin	NADPH oxidase 4	NOX4
MOL000737	morin	Xanthine dehydrogenase	XDH
MOL000737	morin	Tyrosinase	TYR
MOL000737	morin	Tyrosine-protein kinase receptor FLT3	FLT3
MOL000737	morin	Arachidonate 5-lipoxygenase	ALOX5
MOL000737	morin	Estradiol 17-beta-dehydrogenase 2	HSD17B2
MOL000737	morin	Multidrug resistance-associated protein 1	ABCC1
MOL000737	morin	Estradiol 17-beta-dehydrogenase 1	HSD17B1
MOL000737	morin	Aryl hydrocarbon receptor	AHR
MOL000737	morin	Estrogen-related receptor alpha	ESRRA
MOL000737	morin	P-glycoprotein 1	ABCB1
MOL000737	morin	Cytochrome P450 1B1	CYP1B1
MOL000737	morin	ATP-binding cassette sub-family G member 2	ABCG2
MOL000737	morin	Butyrylcholinesterase	BCHE
MOL000737	morin	Acetylcholinesterase	ACHE
MOL000737	morin	Adenosine A1 receptor (by homology)	ADORA1
MOL000737	morin	Adenosine A2a receptor (by homology)	ADORA2A
MOL000737	morin	Adenosine A3 receptor	ADORA3
MOL000737	morin	G-protein coupled receptor 35	GPR35
MOL000737	morin	Arachidonate 15-lipoxygenase	ALOX15
MOL000737	morin	Microtubule-associated protein tau	MAPT
MOL000737	morin	Lysine-specific demethylase 4D-like	KDM4E
MOL000737	morin	Vasopressin V2 receptor	AVPR2
MOL000737	morin	DNA topoisomerase II alpha	TOP2A
MOL000737	morin	Monoamine oxidase A	MAOA
MOL000737	morin	Cytochrome P450 19A1	CYP19A1
MOL000737	morin	Serine/threonine-protein kinase PIM1	PIM1
MOL000737	morin	Dopamine D4 receptor	DRD4
MOL000737	morin	Glyoxalase I	GLO1
MOL000737	morin	Myosin light chain kinase, smooth muscle	MYLK
MOL000737	morin	Myeloperoxidase	MPO
MOL000737	morin	PI3-kinase p85-alpha subunit	PIK3R1
MOL000737	morin	Liver glycogen phosphorylase	PYGL
MOL000737	morin	Tyrosine-protein kinase SYK	SYK
MOL000737	morin	Matrix metalloproteinase 13	MMP13
MOL000737	morin	Matrix metalloproteinase 3	MMP3
MOL000737	morin	Carbonic anhydrase III	CA3
MOL000737	morin	Cyclin-dependent kinase 1	CDK1
MOL000737	morin	Matrix metalloproteinase 9	MMP9
MOL000737	morin	PI3-kinase p110-gamma subunit	PIK3CG
MOL000737	morin	Matrix metalloproteinase 2	MMP2
MOL000737	morin	Protein kinase N1	PKN1
MOL000737	morin	Serine/threonine-protein kinase NEK2	NEK2
MOL000737	morin	Interleukin-8 receptor A	CXCR1
MOL000737	morin	CaM kinase II beta	CAMK2B
MOL000737	morin	ALK tyrosine kinase receptor	ALK
MOL000737	morin	Serine/threonine-protein kinase NEK6	NEK6
MOL000737	morin	Phospholipase A2 group 1B	PLA2G1B
MOL000737	morin	Tyrosine-protein kinase receptor UFO	AXL
MOL000737	morin	DNA-(apurinic or apyrimidinic site) lyase	APEX1
MOL000737	morin	Aldo-keto reductase family 1 member C2 (by homology)	AKR1C2
MOL000737	morin	Aldo-keto reductase family 1 member C1 (by homology)	AKR1C1
MOL000737	morin	Aldo-keto-reductase family 1 member C3 (by homology)	AKR1C3
MOL000737	morin	Aldo-keto reductase family 1 member C4 (by homology)	AKR1C4
MOL000737	morin	Aldehyde reductase (by homology)	AKR1A1
MOL000737	morin	Aldose reductase	AKR1B1
MOL000737	morin	Carbonic anhydrase II	CA2
MOL000737	morin	Carbonic anhydrase VII	CA7
MOL000737	morin	Carbonic anhydrase XII	CA12
MOL000737	morin	6-phosphofructo-2-kinase/fructose-2,6-bisphosphatase 3	PFKFB3
MOL000737	morin	Cyclin-dependent kinase 5/CDK5 activator 1	CDK5R1
MOL000737	morin	Cyclin-dependent kinase 1/cyclin B	CCNB3
MOL000737	morin	Cyclin-dependent kinase 6	CDK6
MOL000737	morin	Cyclin-dependent kinase 2	CDK2
MOL000737	morin	Arginase-1 (by homology)	ARG1
MOL000737	morin	NEDD8-activating enzyme E1 regulatory subunit	NAE1
MOL000737	morin	Estrogen receptor alpha	ESR1
MOL000737	morin	Cyclooxygenase-2	PTGS2
MOL000737	morin	Transthyretin	TTR
MOL000737	morin	Cystic fibrosis transmembrane conductance regulator	CFTR
MOL000737	morin	Aldo-keto reductase family 1 member B10	AKR1B10
MOL000737	morin	Tankyrase-2	TNKS2
MOL000737	morin	Tankyrase-1	TNKS
MOL000737	morin	Carbonic anhydrase IV	CA4
MOL000737	morin	Induced myeloid leukemia cell differentiation protein Mcl-1	MCL1
MOL000737	morin	AMY1C	AMY1A
MOL000737	morin	G protein-coupled receptor kinase 6	GRK6
MOL000737	morin	Thrombin	F2
MOL000737	morin	Arachidonate 12-lipoxygenase	ALOX12
MOL000737	morin	Androgen Receptor	AR
MOL000737	morin	Carbonyl reductase [NADPH] 1	CBR1
MOL000737	morin	Telomerase reverse transcriptase	TERT
MOL000737	morin	Insulin-like growth factor I receptor	IGF1R
MOL000737	morin	Insulin receptor	INSR
MOL000737	morin	Epidermal growth factor receptor erbB1	EGFR
MOL000737	morin	Serine/threonine-protein kinase Aurora-B	AURKB
MOL000737	morin	Carbonic anhydrase I	CA1
MOL000737	morin	Glycogen synthase kinase-3 beta	GSK3B
MOL000737	morin	Tyrosine-protein kinase SRC	SRC
MOL000737	morin	Focal adhesion kinase 1	PTK2
MOL000737	morin	Vascular endothelial growth factor receptor 2	KDR
MOL000737	morin	Serine/threonine-protein kinase PLK1	PLK1
MOL000737	morin	Carbonic anhydrase VI	CA6
MOL000737	morin	Carbonic anhydrase XIV	CA14
MOL000737	morin	Carbonic anhydrase IX	CA9
MOL012719	moracin O	Hypoxia-inducible factor 1 alpha	HIF1A
MOL012719	moracin O	Alkaline phosphatase, tissue-nonspecific isozyme	ALPL
MOL012719	moracin O	Phospholipase A-2-activating protein	PLAA
MOL012719	moracin O	Heat shock protein HSP 90-alpha	HSP90AA1
MOL012719	moracin O	PI3-kinase p110-alpha/p85-alpha	PIK3CA
MOL012719	moracin O	PI3-kinase p110-delta/p85-alpha	PIK3CD
MOL012719	moracin O	PI3K p110 beta/p85 alpha	PIK3R1
MOL012719	moracin O	Dynamin-1	DNM1
MOL012719	moracin O	Dual specificity mitogen-activated protein kinase kinase 1	MAP2K1
MOL012719	moracin O	Histone deacetylase 5	HDAC5
MOL012719	moracin O	Histone deacetylase 7	HDAC7
MOL012719	moracin O	Histone deacetylase 11	HDAC11
MOL012719	moracin O	Histone deacetylase 4	HDAC4
MOL012719	moracin O	Histone deacetylase 9	HDAC9
MOL012719	moracin O	Vascular endothelial growth factor receptor 1	FLT1
MOL012719	moracin O	Matrix metalloproteinase 1	MMP1
MOL012719	moracin O	Matrix metalloproteinase 7	MMP7
MOL012719	moracin O	Matrix metalloproteinase 8	MMP8
MOL012719	moracin O	Sodium/glucose cotransporter 2	SLC5A2
MOL012719	moracin O	Fibroblast growth factor receptor 1	FGFR1
MOL012719	moracin O	5-lipoxygenase activating protein	ALOX5AP
MOL012719	moracin O	ADAM17	ADAM17
MOL012719	moracin O	Mitogen-activated protein kinase kinase kinase kinase 4	MAP4K4
MOL012719	moracin O	Sodium channel protein type IX alpha subunit	SCN9A
MOL012719	moracin O	Thymidine phosphorylase	TYMP
MOL012719	moracin O	Muscarinic acetylcholine receptor M1	CHRM1
MOL012719	moracin O	Serine/threonine-protein kinase Aurora-A	AURKA
MOL012719	moracin O	Adenosine kinase	ADK
MOL012719	moracin O	Cyclooxygenase-1	PTGS1
MOL000422	kaempferol	NADPH oxidase 4	NOX4
MOL000422	kaempferol	Aldose reductase (by homology)	AKR1B1
MOL000422	kaempferol	Xanthine dehydrogenase	XDH
MOL000422	kaempferol	Tyrosinase	TYR
MOL000422	kaempferol	Tyrosine-protein kinase receptor FLT3	FLT3
MOL000422	kaempferol	Carbonic anhydrase II	CA2
MOL000422	kaempferol	Arachidonate 5-lipoxygenase	ALOX5
MOL000422	kaempferol	Carbonic anhydrase VII	CA7
MOL000422	kaempferol	Estradiol 17-beta-dehydrogenase 2	HSD17B2
MOL000422	kaempferol	Multidrug resistance-associated protein 1	ABCC1
MOL000422	kaempferol	Estradiol 17-beta-dehydrogenase 1	HSD17B1
MOL000422	kaempferol	Aryl hydrocarbon receptor	AHR
MOL000422	kaempferol	Carbonic anhydrase XII	CA12
MOL000422	kaempferol	Estrogen-related receptor alpha	ESRRA
MOL000422	kaempferol	P-glycoprotein 1	ABCB1
MOL000422	kaempferol	Cytochrome P450 1B1	CYP1B1
MOL000422	kaempferol	ATP-binding cassette sub-family G member 2	ABCG2
MOL000422	kaempferol	Adenosine A1 receptor (by homology)	ADORA1
MOL000422	kaempferol	Carbonic anhydrase IV	CA4
MOL000422	kaempferol	Acetylcholinesterase	ACHE
MOL000422	kaempferol	Monoamine oxidase A	MAOA
MOL000422	kaempferol	Glyoxalase I	GLO1
MOL000422	kaempferol	Tyrosine-protein kinase SYK	SYK
MOL000422	kaempferol	Glycogen synthase kinase-3 beta	GSK3B
MOL000422	kaempferol	Matrix metalloproteinase 9	MMP9
MOL000422	kaempferol	Matrix metalloproteinase 2	MMP2
MOL000422	kaempferol	Arachidonate 15-lipoxygenase	ALOX15
MOL000422	kaempferol	Arachidonate 12-lipoxygenase	ALOX12
MOL000422	kaempferol	Receptor-type tyrosine-protein phosphatase S	PTPRS
MOL000422	kaempferol	Adenosine A2a receptor (by homology)	ADORA2A
MOL000422	kaempferol	Cyclin-dependent kinase 5/CDK5 activator 1	CDK5R1
MOL000422	kaempferol	Cyclin-dependent kinase 1/cyclin B	CCNB3
MOL000422	kaempferol	Arginase-1 (by homology)	ARG1
MOL000422	kaempferol	G-protein coupled receptor 35	GPR35
MOL000422	kaempferol	Estrogen receptor beta	ESR2
MOL000422	kaempferol	Death-associated protein kinase 1	DAPK1
MOL000422	kaempferol	DNA-3-methyladenine glycosylase	MPG
MOL000422	kaempferol	Solute carrier family 22 member 12	SLC22A12
MOL000422	kaempferol	Transthyretin	TTR
MOL000422	kaempferol	Aldo-keto reductase family 1 member B10	AKR1B10
MOL000422	kaempferol	Tankyrase-2	TNKS2
MOL000422	kaempferol	Tankyrase-1	TNKS
MOL000422	kaempferol	Cyclin-dependent kinase 6	CDK6
MOL000422	kaempferol	Cyclin-dependent kinase 2	CDK2
MOL000422	kaempferol	Cytochrome P450 19A1	CYP19A1
MOL000422	kaempferol	Casein kinase II alpha	CSNK2A1
MOL000422	kaempferol	Epidermal growth factor receptor erbB1	EGFR
MOL000422	kaempferol	Vasopressin V2 receptor	AVPR2
MOL000422	kaempferol	Insulin-like growth factor I receptor	IGF1R
MOL000422	kaempferol	Thrombin	F2
MOL000422	kaempferol	Serine/threonine-protein kinase PIM1	PIM1
MOL000422	kaempferol	Serine/threonine-protein kinase Aurora-B	AURKB
MOL000422	kaempferol	Dopamine D4 receptor	DRD4
MOL000422	kaempferol	Myeloperoxidase	MPO
MOL000422	kaempferol	PI3-kinase p85-alpha subunit	PIK3R1
MOL000422	kaempferol	Liver glycogen phosphorylase	PYGL
MOL000422	kaempferol	Carbonic anhydrase I	CA1
MOL000422	kaempferol	Tyrosine-protein kinase SRC	SRC
MOL000422	kaempferol	Focal adhesion kinase 1	PTK2
MOL000422	kaempferol	Vascular endothelial growth factor receptor 2	KDR
MOL000422	kaempferol	Matrix metalloproteinase 13	MMP13
MOL000422	kaempferol	Matrix metalloproteinase 3	MMP3
MOL000422	kaempferol	Carbonic anhydrase III	CA3
MOL000422	kaempferol	Serine/threonine-protein kinase PLK1	PLK1
MOL000422	kaempferol	Carbonic anhydrase VI	CA6
MOL000422	kaempferol	Cyclin-dependent kinase 1	CDK1
MOL000422	kaempferol	Protein kinase N1	PKN1
MOL000422	kaempferol	Carbonic anhydrase XIV	CA14
MOL000422	kaempferol	Carbonic anhydrase IX	CA9
MOL000422	kaempferol	Hepatocyte growth factor receptor	MET
MOL000422	kaempferol	Serine/threonine-protein kinase NEK2	NEK2
MOL000422	kaempferol	Interleukin-8 receptor A	CXCR1
MOL000422	kaempferol	CaM kinase II beta	CAMK2B
MOL000422	kaempferol	ALK tyrosine kinase receptor	ALK
MOL000422	kaempferol	Serine/threonine-protein kinase AKT	AKT1
MOL000422	kaempferol	Serine/threonine-protein kinase NEK6	NEK6
MOL000422	kaempferol	Phospholipase A2 group 1B	PLA2G1B
MOL000422	kaempferol	Carbonic anhydrase VA	CA5A
MOL000422	kaempferol	Beta-secretase 1	BACE1
MOL000422	kaempferol	Tyrosine-protein kinase receptor UFO	AXL
MOL000422	kaempferol	NUAK family SNF1-like kinase 1	NUAK1
MOL000422	kaempferol	Aldo-keto reductase family 1 member C2 (by homology)	AKR1C2
MOL000422	kaempferol	Aldo-keto reductase family 1 member C1 (by homology)	AKR1C1
MOL000422	kaempferol	Aldo-keto-reductase family 1 member C3 (by homology)	AKR1C3
MOL000422	kaempferol	Aldo-keto reductase family 1 member C4 (by homology)	AKR1C4
MOL000422	kaempferol	Carbonic anhydrase XIII (by homology)	CA13
MOL000422	kaempferol	Aldehyde reductase (by homology)	AKR1A1
MOL000422	kaempferol	Beta amyloid A4 protein	APP
MOL000422	kaempferol	Poly [ADP-ribose] polymerase-1	PARP1
MOL000422	kaempferol	Matrix metalloproteinase 12	MMP12
MOL000422	kaempferol	Lymphocyte differentiation antigen CD38	CD38
MOL000422	kaempferol	DNA topoisomerase I (by homology)	TOP1
MOL000422	kaempferol	Estrogen receptor alpha	ESR1
MOL000422	kaempferol	Cyclooxygenase-2	PTGS2
MOL000422	kaempferol	Cystic fibrosis transmembrane conductance regulator	CFTR
MOL000422	kaempferol	6-phosphofructo-2-kinase/fructose-2,6-bisphosphatase 3	PFKFB3
MOL000422	kaempferol	AMY1C	AMY1A
MOL000422	kaempferol	G protein-coupled receptor kinase 6	GRK6
MOL000422	kaempferol	Telomerase reverse transcriptase	TERT
MOL000422	kaempferol	Microtubule-associated protein tau	MAPT
MOL012208	Lobelanine	Dopamine transporter (by homology)	SLC6A3
MOL012208	Lobelanine	Sigma opioid receptor	SIGMAR1
MOL012208	Lobelanine	Serotonin transporter	SLC6A4
MOL012208	Lobelanine	Dopamine D2 receptor	DRD2
MOL012208	Lobelanine	Synaptic vesicular amine transporter	SLC18A2
MOL012208	Lobelanine	HERG	KCNH2
MOL012208	Lobelanine	Serotonin 1a (5-HT1a) receptor	HTR1A
MOL012208	Lobelanine	Neuronal acetylcholine receptor; alpha4/beta2	CHRNA4
MOL012208	Lobelanine	Neuronal acetylcholine receptor protein alpha-7 subunit	CHRNA7
MOL012208	Lobelanine	Mu opioid receptor	OPRM1
MOL012208	Lobelanine	Serotonin 2a (5-HT2a) receptor	HTR2A
MOL012208	Lobelanine	Serotonin 2c (5-HT2c) receptor	HTR2C
MOL012208	Lobelanine	Acetylcholinesterase	ACHE
MOL012208	Lobelanine	Muscarinic acetylcholine receptor M2	CHRM2
MOL012208	Lobelanine	Delta opioid receptor	OPRD1
MOL012208	Lobelanine	Dopamine D4 receptor	DRD4
MOL012208	Lobelanine	Butyrylcholinesterase	BCHE
MOL012208	Lobelanine	Alpha-2b adrenergic receptor	ADRA2B
MOL012208	Lobelanine	Histamine H1 receptor	HRH1
MOL012208	Lobelanine	Alpha-1d adrenergic receptor	ADRA1D
MOL012208	Lobelanine	Alpha-1a adrenergic receptor	ADRA1A
MOL012208	Lobelanine	Alpha-1b adrenergic receptor	ADRA1B
MOL012208	Lobelanine	Cytochrome P450 2D6	CYP2D6
MOL007207	Machiline	Dopamine D2 receptor (by homology)	DRD2
MOL007207	Machiline	Adrenergic receptor beta	ADRB2
MOL007207	Machiline	Beta-1 adrenergic receptor	ADRB1
MOL007207	Machiline	Sigma opioid receptor	SIGMAR1
MOL007207	Machiline	Dopamine D3 receptor	DRD3
MOL007207	Machiline	Dopamine transporter	SLC6A3
MOL007207	Machiline	Thromboxane A2 receptor	TBXA2R
MOL007207	Machiline	Beta-3 adrenergic receptor	ADRB3
MOL007207	Machiline	Alpha-1d adrenergic receptor	ADRA1D
MOL007207	Machiline	Alpha-1a adrenergic receptor	ADRA1A
MOL007207	Machiline	Dopamine D1 receptor	DRD1
MOL007207	Machiline	Dopamine D4 receptor	DRD4
MOL007207	Machiline	Serotonin 1a (5-HT1a) receptor	HTR1A
MOL007207	Machiline	Dopamine D5 receptor	DRD5
MOL007207	Machiline	Mu opioid receptor	OPRM1
MOL007207	Machiline	Alpha-1b adrenergic receptor	ADRA1B
MOL001792	Liquiritigenin	Cytochrome P450 19A1	CYP19A1
MOL001792	Liquiritigenin	Estradiol 17-beta-dehydrogenase 1	HSD17B1
MOL001792	Liquiritigenin	Estrogen receptor alpha	ESR1
MOL001792	Liquiritigenin	Estrogen receptor beta	ESR2
MOL001792	Liquiritigenin	Carbonic anhydrase VII	CA7
MOL001792	Liquiritigenin	Multidrug resistance-associated protein 1	ABCC1
MOL001792	Liquiritigenin	Carbonic anhydrase XII	CA12
MOL001792	Liquiritigenin	Testis-specific androgen-binding protein	SHBG
MOL001792	Liquiritigenin	Carbonic anhydrase IV	CA4
MOL001792	Liquiritigenin	Cytochrome P450 1B1	CYP1B1
MOL001792	Liquiritigenin	Carbonyl reductase [NADPH] 1	CBR1
MOL001792	Liquiritigenin	Monoamine oxidase B	MAOB
MOL001792	Liquiritigenin	Cyclooxygenase-1	PTGS1
MOL001792	Liquiritigenin	Adenosine A1 receptor	ADORA1
MOL001792	Liquiritigenin	Adenosine A3 receptor	ADORA3
MOL001792	Liquiritigenin	ATP-binding cassette sub-family G member 2	ABCG2
MOL001792	Liquiritigenin	Taste receptor type 2 member 31	TAS2R31
MOL001792	Liquiritigenin	Aldo-keto-reductase family 1 member C3	AKR1C3
MOL001792	Liquiritigenin	Phospholipase A2 group 1B	PLA2G1B
MOL001792	Liquiritigenin	Acyl coenzyme A:cholesterol acyltransferase	CES1
MOL001792	Liquiritigenin	Peroxisome proliferator-activated receptor gamma	PPARG
MOL001792	Liquiritigenin	Carboxylesterase 2	CES2
MOL001792	Liquiritigenin	Matrix metalloproteinase 13	MMP13
MOL001792	Liquiritigenin	Matrix metalloproteinase 12	MMP12
MOL001792	Liquiritigenin	Sodium/glucose cotransporter 2	SLC5A2
MOL001792	Liquiritigenin	DNA polymerase beta (by homology)	POLB
MOL001792	Liquiritigenin	Phospholipase A2 group V	PLA2G5
MOL001792	Liquiritigenin	Group X secretory phospholipase A2	PLA2G10
MOL001792	Liquiritigenin	Metabotropic glutamate receptor 5	GRM5
MOL001792	Liquiritigenin	Plasminogen activator inhibitor-1	SERPINE1
MOL001792	Liquiritigenin	Retinoid X receptor alpha	RXRA
MOL001792	Liquiritigenin	Beta-secretase 1	BACE1
MOL001792	Liquiritigenin	Endothelin receptor ET-A	EDNRA
MOL001792	Liquiritigenin	Kallikrein 1	KLK1
MOL001792	Liquiritigenin	Kallikrein 2	KLK2
MOL001792	Liquiritigenin	Estrogen-related receptor alpha	ESRRA
MOL001792	Liquiritigenin	Estrogen-related receptor beta	ESRRB
MOL001792	Liquiritigenin	Dual specificty protein kinase CLK1	CLK1
MOL001792	Liquiritigenin	Dual specificity tyrosine-phosphorylation-regulated kinase 1B	DYRK1B
MOL001792	Liquiritigenin	17-beta-hydroxysteroid dehydrogenase 14	HSD17B14
MOL001792	Liquiritigenin	Butyrylcholinesterase	BCHE
MOL001792	Liquiritigenin	Neuronal acetylcholine receptor protein alpha-7 subunit	CHRNA7
MOL001792	Liquiritigenin	Acetylcholinesterase	ACHE
MOL001792	Liquiritigenin	Dual-specificity tyrosine-phosphorylation regulated kinase 1A	DYRK1A
MOL001792	Liquiritigenin	Carbonic anhydrase II	CA2
MOL001792	Liquiritigenin	Carbonic anhydrase I	CA1
MOL001792	Liquiritigenin	Carbonic anhydrase III	CA3
MOL001792	Liquiritigenin	Carbonic anhydrase VI	CA6
MOL001792	Liquiritigenin	Carbonic anhydrase XIII	CA13
MOL001792	Liquiritigenin	Carbonic anhydrase VB	CA5B
MOL001792	Liquiritigenin	Carbonic anhydrase VA	CA5A
MOL001792	Liquiritigenin	Stem cell growth factor receptor	KIT
MOL001792	Liquiritigenin	Tyrosine-protein kinase SRC	SRC
MOL001792	Liquiritigenin	Vascular endothelial growth factor receptor 2	KDR
MOL001792	Liquiritigenin	Fibroblast growth factor receptor 1	FGFR1
MOL001792	Liquiritigenin	Hepatocyte growth factor receptor	MET
MOL001792	Liquiritigenin	Cathepsin (B and K)	CTSB
MOL001792	Liquiritigenin	Coagulation factor VII/tissue factor	F3
MOL001792	Liquiritigenin	Estradiol 17-beta-dehydrogenase 2	HSD17B2
MOL001792	Liquiritigenin	Serine/threonine-protein kinase/endoribonuclease IRE1	ERN1
MOL001792	Liquiritigenin	Ribosomal protein S6 kinase alpha 5	RPS6KA5
MOL001792	Liquiritigenin	Aldose reductase	AKR1B1
MOL001792	Liquiritigenin	Phospholipase A2 group IIA	PLA2G2A
MOL001792	Liquiritigenin	Matrix metalloproteinase 3	MMP3
MOL001792	Liquiritigenin	NAD-dependent deacetylase sirtuin 2	SIRT2
MOL001792	Liquiritigenin	14-3-3 protein gamma	YWHAG
MOL001792	Liquiritigenin	Serine/threonine-protein kinase WEE1	WEE1
MOL001792	Liquiritigenin	Dynamin-1	DNM1
MOL001792	Liquiritigenin	Prostanoid EP1 receptor	PTGER1
MOL001792	Liquiritigenin	Prostanoid EP4 receptor	PTGER4
MOL001792	Liquiritigenin	Prostanoid EP2 receptor	PTGER2
MOL001792	Liquiritigenin	Prostanoid EP3 receptor	PTGER3
MOL001792	Liquiritigenin	Matrix metalloproteinase 2	MMP2
MOL001792	Liquiritigenin	NADPH oxidase 4	NOX4
MOL001792	Liquiritigenin	Carbonic anhydrase IX	CA9
MOL001792	Liquiritigenin	Protein-tyrosine phosphatase 1B	PTPN1
MOL001792	Liquiritigenin	Apoptosis regulator Bcl-X	BCL2L1
MOL001792	Liquiritigenin	Transitional endoplasmic reticulum ATPase	VCP
MOL001792	Liquiritigenin	Quinone reductase 2	NQO2
MOL001792	Liquiritigenin	Metabotropic glutamate receptor 2	GRM2
MOL001792	Liquiritigenin	Insulin-like growth factor I receptor	IGF1R
MOL001792	Liquiritigenin	Insulin receptor	INSR
MOL001792	Liquiritigenin	Dual specificity protein phosphatase 3	DUSP3
MOL001792	Liquiritigenin	3-phosphoinositide dependent protein kinase-1	PDPK1
MOL001792	Liquiritigenin	Glycogen synthase kinase-3 beta	GSK3B
MOL001792	Liquiritigenin	PI3-kinase p110-beta subunit	PIK3CB
MOL001792	Liquiritigenin	Cytochrome P450 2C9	CYP2C9
MOL001792	Liquiritigenin	Cytochrome P450 3A4	CYP3A4
MOL001792	Liquiritigenin	PI3-kinase p110-alpha subunit	PIK3CA
MOL001792	Liquiritigenin	Cyclin-dependent kinase 2/cyclin E1	CCNE1
MOL001792	Liquiritigenin	CDK3/Cyclin E	CCNE1
MOL001792	Liquiritigenin	Serine/threonine-protein kinase Aurora-A	AURKA
MOL001792	Liquiritigenin	Calmodulin	CALM1
MOL001792	Liquiritigenin	Hepatocyte nuclear factor 4-alpha	HNF4A
MOL001792	Liquiritigenin	Matrix metalloproteinase 9	MMP9
MOL001792	Liquiritigenin	Histone deacetylase 5	HDAC5
MOL001792	Liquiritigenin	Histone deacetylase 7	HDAC7
MOL001792	Liquiritigenin	Histone deacetylase 9	HDAC9
MOL001792	Liquiritigenin	Placenta growth factor	PGF
MOL001792	Liquiritigenin	Vascular endothelial growth factor A	VEGFA
MOL002927	Skullcapflavone II	Aldose reductase (by homology)	AKR1B1
MOL002927	Skullcapflavone II	Cytochrome P450 1B1	CYP1B1
MOL002927	Skullcapflavone II	Stem cell growth factor receptor	KIT
MOL002927	Skullcapflavone II	Ornithine decarboxylase	ODC1
MOL002927	Skullcapflavone II	Adenosine A1 receptor (by homology)	ADORA1
MOL002927	Skullcapflavone II	Adenosine A2a receptor (by homology)	ADORA2A
MOL002927	Skullcapflavone II	ATP-binding cassette sub-family G member 2	ABCG2
MOL002927	Skullcapflavone II	Cyclooxygenase-2	PTGS2
MOL002927	Skullcapflavone II	Adenosine A3 receptor	ADORA3
MOL002927	Skullcapflavone II	P-glycoprotein 1	ABCB1
MOL002927	Skullcapflavone II	Induced myeloid leukemia cell differentiation protein Mcl-1	MCL1
MOL002927	Skullcapflavone II	Mu opioid receptor (by homology)	OPRM1
MOL002927	Skullcapflavone II	Delta opioid receptor (by homology)	OPRD1
MOL002927	Skullcapflavone II	Plasminogen	PLG
MOL002927	Skullcapflavone II	Arachidonate 5-lipoxygenase	ALOX5
MOL002927	Skullcapflavone II	Nitric oxide synthase, inducible (by homology)	NOS2
MOL002927	Skullcapflavone II	NADPH oxidase 4	NOX4
MOL002927	Skullcapflavone II	G-protein coupled receptor 35	GPR35
MOL002927	Skullcapflavone II	Carbonic anhydrase VII	CA7
MOL002927	Skullcapflavone II	Carbonic anhydrase XII	CA12
MOL002927	Skullcapflavone II	Estrogen receptor beta	ESR2
MOL002927	Skullcapflavone II	Tyrosine-protein kinase receptor FLT3	FLT3
MOL002927	Skullcapflavone II	Butyrylcholinesterase	BCHE
MOL002927	Skullcapflavone II	Receptor-type tyrosine-protein phosphatase S	PTPRS
MOL002927	Skullcapflavone II	DNA-3-methyladenine glycosylase	MPG
MOL002927	Skullcapflavone II	Telomerase reverse transcriptase	TERT
MOL002927	Skullcapflavone II	Estradiol 17-beta-dehydrogenase 2	HSD17B2
MOL002927	Skullcapflavone II	Estradiol 17-beta-dehydrogenase 1	HSD17B1
MOL002927	Skullcapflavone II	Beta amyloid A4 protein	APP
MOL002927	Skullcapflavone II	Multidrug resistance-associated protein 1	ABCC1
MOL002927	Skullcapflavone II	Carbonic anhydrase II	CA2
MOL002927	Skullcapflavone II	Aryl hydrocarbon receptor	AHR
MOL002927	Skullcapflavone II	Estrogen-related receptor alpha	ESRRA
MOL002927	Skullcapflavone II	Matrix metalloproteinase 13	MMP13
MOL002927	Skullcapflavone II	Carbonic anhydrase XIII	CA13
MOL002927	Skullcapflavone II	Matrix metalloproteinase 9	MMP9
MOL002927	Skullcapflavone II	Monoamine oxidase A	MAOA
MOL002927	Skullcapflavone II	Matrix metalloproteinase 3	MMP3
MOL002927	Skullcapflavone II	Matrix metalloproteinase 2	MMP2
MOL002927	Skullcapflavone II	LDL-associated phospholipase A2	PLA2G7
MOL002927	Skullcapflavone II	Tyrosinase	TYR
MOL002927	Skullcapflavone II	Xanthine dehydrogenase	XDH
MOL002927	Skullcapflavone II	Microtubule-associated protein tau	MAPT
MOL002927	Skullcapflavone II	Lysine-specific demethylase 4D-like	KDM4E
MOL002927	Skullcapflavone II	Vasopressin V2 receptor	AVPR2
MOL002927	Skullcapflavone II	DNA topoisomerase II alpha	TOP2A
MOL002927	Skullcapflavone II	Cytochrome P450 19A1	CYP19A1
MOL002927	Skullcapflavone II	Glyoxalase I	GLO1
MOL002927	Skullcapflavone II	Carbonic anhydrase III	CA3
MOL002927	Skullcapflavone II	CaM kinase II beta	CAMK2B
MOL002927	Skullcapflavone II	Phospholipase A2 group 1B	PLA2G1B
MOL002927	Skullcapflavone II	DNA-(apurinic or apyrimidinic site) lyase	APEX1
MOL002927	Skullcapflavone II	Aldo-keto reductase family 1 member C2 (by homology)	AKR1C2
MOL002927	Skullcapflavone II	Aldo-keto reductase family 1 member C1 (by homology)	AKR1C1
MOL002927	Skullcapflavone II	Aldo-keto-reductase family 1 member C3 (by homology)	AKR1C3
MOL002927	Skullcapflavone II	Aldo-keto reductase family 1 member C4 (by homology)	AKR1C4
MOL002927	Skullcapflavone II	Serine/threonine-protein kinase PIM1	PIM1
MOL002927	Skullcapflavone II	Carbonic anhydrase I	CA1
MOL002927	Skullcapflavone II	Carbonic anhydrase IX	CA9
MOL002927	Skullcapflavone II	Vascular endothelial growth factor receptor 2	KDR
MOL002927	Skullcapflavone II	Serine/threonine-protein kinase PLK1	PLK1
MOL002927	Skullcapflavone II	Epidermal growth factor receptor erbB1	EGFR
MOL002927	Skullcapflavone II	Beta-glucuronidase	GUSB
MOL002927	Skullcapflavone II	Arachidonate 15-lipoxygenase	ALOX15
MOL002927	Skullcapflavone II	Acetylcholinesterase	ACHE
MOL002927	Skullcapflavone II	Serine/threonine-protein kinase Aurora-B	AURKB
MOL002927	Skullcapflavone II	Quinone reductase 1	NQO1
MOL002927	Skullcapflavone II	Tyrosine-protein kinase SRC	SRC
MOL002927	Skullcapflavone II	PI3-kinase p110-gamma subunit	PIK3CG
MOL002927	Skullcapflavone II	Cyclin-dependent kinase 1/cyclin B	CCNB3
MOL002927	Skullcapflavone II	Glycogen synthase kinase-3 beta	GSK3B
MOL002927	Skullcapflavone II	Beta-secretase 1	BACE1
MOL002927	Skullcapflavone II	6-phosphofructo-2-kinase/fructose-2,6-bisphosphatase 3	PFKFB3
MOL002927	Skullcapflavone II	Hepatocyte growth factor receptor	MET
MOL002927	Skullcapflavone II	AMY1C	AMY1A
MOL002927	Skullcapflavone II	Myeloperoxidase	MPO
MOL002927	Skullcapflavone II	Kinesin-1 heavy chain/ Tyrosine-protein kinase receptor RET	RET
MOL002927	Skullcapflavone II	Matrix metalloproteinase 1	MMP1
MOL002927	Skullcapflavone II	ADAM17	ADAM17
MOL002927	Skullcapflavone II	Serine/threonine-protein kinase/endoribonuclease IRE1	ERN1
MOL002927	Skullcapflavone II	Cyclin-dependent kinase 6	CDK6
MOL002927	Skullcapflavone II	Arginase-1 (by homology)	ARG1
MOL002927	Skullcapflavone II	Platelet-derived growth factor receptor beta	PDGFRB
MOL002927	Skullcapflavone II	Heat shock protein HSP 90-beta	HSP90AB1
MOL002927	Skullcapflavone II	Carbonic anhydrase IV	CA4
MOL002927	Skullcapflavone II	Matrix metalloproteinase 7	MMP7
MOL002927	Skullcapflavone II	Matrix metalloproteinase 8	MMP8
MOL002927	Skullcapflavone II	Carbonyl reductase [NADPH] 1	CBR1
MOL002927	Skullcapflavone II	Subtilisin/kexin type 7	PCSK7
MOL002927	Skullcapflavone II	Cytochrome P450 2C9	CYP2C9
MOL002927	Skullcapflavone II	Dynamin-1	DNM1
MOL002927	Skullcapflavone II	Cyclophilin A	PPIA
MOL002927	Skullcapflavone II	Indoleamine 2,3-dioxygenase	IDO1
MOL002927	Skullcapflavone II	Casein kinase II alpha	CSNK2A1
MOL002927	Skullcapflavone II	Cyclin-dependent kinase 1	CDK1
MOL002927	Skullcapflavone II	Equilibrative nucleoside transporter 1	SLC29A1
MOL002927	Skullcapflavone II	G protein-coupled receptor kinase 6	GRK6
MOL002927	Skullcapflavone II	Adenosine A2b receptor	ADORA2B
MOL002927	Skullcapflavone II	Bone morphogenetic protein 1	BMP1
MOL002927	Skullcapflavone II	Death-associated protein kinase 1	DAPK1
MOL001455	Tetrahydroberberine	Dopamine D1 receptor	DRD1
MOL001455	Tetrahydroberberine	Dopamine D2 receptor	DRD2
MOL001455	Tetrahydroberberine	Coagulation factor VII/tissue factor	F3
MOL001455	Tetrahydroberberine	Serotonin 7 (5-HT7) receptor	HTR7
MOL001455	Tetrahydroberberine	Muscarinic acetylcholine receptor M4	CHRM4
MOL001455	Tetrahydroberberine	Serotonin 1a (5-HT1a) receptor	HTR1A
MOL001455	Tetrahydroberberine	Alpha-1d adrenergic receptor	ADRA1D
MOL001455	Tetrahydroberberine	Dopamine D4 receptor	DRD4
MOL001455	Tetrahydroberberine	Sigma opioid receptor	SIGMAR1
MOL001455	Tetrahydroberberine	Dopamine D3 receptor	DRD3
MOL001455	Tetrahydroberberine	Alpha-1a adrenergic receptor	ADRA1A
MOL001455	Tetrahydroberberine	Alpha-1b adrenergic receptor	ADRA1B
MOL001455	Tetrahydroberberine	Dopamine transporter (by homology)	SLC6A3
MOL001455	Tetrahydroberberine	Dopamine D5 receptor	DRD5
MOL001455	Tetrahydroberberine	Serotonin 2a (5-HT2a) receptor	HTR2A
MOL003244	Triptonide	Cyclooxygenase-2	PTGS2
MOL003244	Triptonide	Proteinase-activated receptor 2	F2RL1
MOL003244	Triptonide	Voltage-gated potassium channel subunit Kv1.3	KCNA3
MOL003244	Triptonide	Glucocorticoid receptor	NR3C1
MOL003244	Triptonide	Androgen Receptor	AR
MOL003244	Triptonide	Mineralocorticoid receptor	NR3C2
MOL003244	Triptonide	Glutathione S-transferase Mu 1	GSTM1
MOL003244	Triptonide	Sarcoplasmic/endoplasmic reticulum calcium ATPase 1	ATP2A1
MOL003244	Triptonide	Delta opioid receptor	OPRD1
MOL003244	Triptonide	P2X purinoceptor 3	P2RX3
MOL003244	Triptonide	Subtilisin/kexin type 7	PCSK7
MOL003244	Triptonide	Monoamine oxidase B	MAOB
MOL003244	Triptonide	Protein-tyrosine phosphatase 1B	PTPN1
MOL003244	Triptonide	Squalene synthetase	FDFT1
MOL003244	Triptonide	Telomerase reverse transcriptase	TERT
MOL003244	Triptonide	Alpha-1d adrenergic receptor	ADRA1D
MOL003244	Triptonide	Caspase-8	CASP8
MOL003244	Triptonide	Caspase-1	CASP1
MOL003244	Triptonide	Proto-oncogene vav	VAV1
MOL003244	Triptonide	Progesterone receptor	PGR
MOL003244	Triptonide	Serine/threonine protein phosphatase 2A, catalytic subunit, alpha isoform	PPP2CA
MOL003244	Triptonide	Receptor protein-tyrosine kinase erbB-2	ERBB2
MOL003244	Triptonide	c-Jun N-terminal kinase 3	MAPK10
MOL003244	Triptonide	Isoleucyl-tRNA synthetase	IARS
MOL003244	Triptonide	Arachidonate 12-lipoxygenase	ALOX12
MOL003244	Triptonide	Sodium channel protein type IX alpha subunit	SCN9A
MOL003244	Triptonide	MAP kinase p38 alpha	MAPK14
MOL003244	Triptonide	Kappa Opioid receptor	OPRK1
MOL003244	Triptonide	Cyclin-dependent kinase 5/CDK5 activator 1	CDK5R1
MOL003244	Triptonide	Adenosine A2a receptor	ADORA2A
MOL003244	Triptonide	Adenosine A2b receptor	ADORA2B
MOL003244	Triptonide	Adenosine A3 receptor	ADORA3
MOL003244	Triptonide	Cyclooxygenase-1	PTGS1
MOL003244	Triptonide	EWS-Fli1 protein	EWS-Fli1
MOL003244	Triptonide	NF-kappaB inhibitor alpha	NFKBIA
MOL003244	Triptonide	Nuclear factor NF-kappa-B p65 subunit	RELA
MOL003244	Triptonide	Cyclin-dependent kinase 1/cyclin B	CCNB3
MOL003244	Triptonide	11-beta-hydroxysteroid dehydrogenase 2	HSD11B2
MOL003244	Triptonide	Serine/threonine-protein kinase Aurora-A	AURKA
MOL003244	Triptonide	Adenosine A1 receptor	ADORA1
MOL003244	Triptonide	DNA topoisomerase II alpha	TOP2A
MOL003244	Triptonide	Histone deacetylase 6	HDAC6
MOL003244	Triptonide	Histone deacetylase 1	HDAC1
MOL003244	Triptonide	Endothelin receptor ET-B	EDNRB
MOL008647	Moupinamide	Matrix metalloproteinase 9	MMP9
MOL008647	Moupinamide	Matrix metalloproteinase 2	MMP2
MOL008647	Moupinamide	Matrix metalloproteinase 1	MMP1
MOL008647	Moupinamide	Epidermal growth factor receptor erbB1	EGFR
MOL008647	Moupinamide	Cannabinoid receptor 2	CNR2
MOL008647	Moupinamide	Tyrosinase	TYR
MOL008647	Moupinamide	Monoamine oxidase B	MAOB
MOL008647	Moupinamide	Cyclooxygenase-2	PTGS2
MOL008647	Moupinamide	Serine/threonine-protein kinase B-raf	BRAF
MOL008647	Moupinamide	Arachidonate 5-lipoxygenase	ALOX5
MOL008647	Moupinamide	Aldehyde dehydrogenase	ALDH2
MOL008647	Moupinamide	Matrix metalloproteinase 3	MMP3
MOL008647	Moupinamide	Matrix metalloproteinase 8	MMP8
MOL008647	Moupinamide	Serine/threonine-protein kinase Chk1	CHEK1
MOL008647	Moupinamide	Serine/threonine-protein kinase WEE1	WEE1
MOL008647	Moupinamide	Dynamin-1	DNM1
MOL008647	Moupinamide	Protein kinase C (PKC)	PRKCZ
MOL008647	Moupinamide	Thyroid hormone receptor alpha	THRA
MOL008647	Moupinamide	Cyclin-dependent kinase 5/CDK5 activator 1	CDK5R1
MOL008647	Moupinamide	Thyroid hormone receptor beta-1	THRB
MOL008647	Moupinamide	Cathepsin L	CTSL
MOL008647	Moupinamide	Heat shock protein HSP 90-alpha	HSP90AA1
MOL008647	Moupinamide	Tyrosine-protein kinase ABL	ABL1
MOL008647	Moupinamide	Tyrosine-protein kinase SYK	SYK
MOL008647	Moupinamide	Zinc finger protein GLI2	GLI2
MOL008647	Moupinamide	Pyruvate dehydrogenase kinase isoform 1	PDK1
MOL008647	Moupinamide	Butyrylcholinesterase	BCHE
MOL008647	Moupinamide	Dopamine D2 receptor	DRD2
MOL008647	Moupinamide	Dopamine D3 receptor	DRD3
MOL008647	Moupinamide	Bone morphogenetic protein 1	BMP1
MOL008647	Moupinamide	Cyclin-dependent kinase 1	CDK1
MOL008647	Moupinamide	Ribosomal protein S6 kinase 1	RPS6KB1
MOL008647	Moupinamide	Cyclin-dependent kinase 1/cyclin B1	CDK1
MOL008647	Moupinamide	Cyclin-dependent kinase 2/cyclin E1	CCNE1
MOL008647	Moupinamide	CDK3/Cyclin E	CCNE1
MOL008647	Moupinamide	G-protein coupled receptor kinase 2	GRK2
MOL008647	Moupinamide	Acetylcholinesterase	ACHE
MOL008647	Moupinamide	Histone acetyltransferase p300	EP300
MOL008647	Moupinamide	Dual specificity protein phosphatase 3	DUSP3
MOL008647	Moupinamide	Estrogen-related receptor alpha	ESRRA
MOL008647	Moupinamide	Estrogen-related receptor beta	ESRRB
MOL008647	Moupinamide	Estradiol 17-beta-dehydrogenase 2	HSD17B2
MOL008647	Moupinamide	Estradiol 17-beta-dehydrogenase 1	HSD17B1
MOL008647	Moupinamide	Insulin receptor	INSR
MOL008647	Moupinamide	Ephrin type-A receptor 2	EPHA2
MOL008647	Moupinamide	Ephrin type-B receptor 2	EPHB2
MOL008647	Moupinamide	Ephrin type-A receptor 5	EPHA5
MOL008647	Moupinamide	Ephrin type-A receptor 4	EPHA4
MOL008647	Moupinamide	Ephrin type-A receptor 8	EPHA8
MOL008647	Moupinamide	Ephrin type-A receptor 7	EPHA7
MOL008647	Moupinamide	Ephrin type-B receptor 3	EPHB3
MOL008647	Moupinamide	Ephrin type-A receptor 3	EPHA3
MOL008647	Moupinamide	Ephrin type-B receptor 1	EPHB1
MOL008647	Moupinamide	Ephrin type-A receptor 1	EPHA1
MOL008647	Moupinamide	Myosin light chain kinase, smooth muscle	MYLK
MOL008647	Moupinamide	Serine/threonine-protein kinase mTOR	MTOR
MOL008647	Moupinamide	Transient receptor potential cation channel subfamily M member 8 (by homology)	TRPM8
MOL008647	Moupinamide	Matrix metalloproteinase 13	MMP13
MOL008647	Moupinamide	Matrix metalloproteinase 7	MMP7
MOL008647	Moupinamide	Serine/threonine-protein kinase AKT2	AKT2
MOL008647	Moupinamide	Cyclin-dependent kinase 4	CDK4
MOL008647	Moupinamide	Induced myeloid leukemia cell differentiation protein Mcl-1	MCL1
MOL008647	Moupinamide	Hematopoietic prostaglandin D synthase	HPGDS
MOL008647	Moupinamide	Histone deacetylase 1 (by homology)	HDAC1
MOL008647	Moupinamide	Aminopeptidase N	ANPEP
MOL008647	Moupinamide	Protein farnesyltransferase	FNTA
MOL008647	Moupinamide	ADAM17	ADAM17
MOL008647	Moupinamide	Metabotropic glutamate receptor 2	GRM2
MOL008647	Moupinamide	Serotonin 3a (5-HT3a) receptor (by homology)	HTR3A
MOL008647	Moupinamide	Type-1 angiotensin II receptor (by homology)	AGTR1
MOL008647	Moupinamide	Adenosine A1 receptor	ADORA1
MOL008647	Moupinamide	Adenosine A2a receptor	ADORA2A
MOL008647	Moupinamide	Rho-associated protein kinase 2	ROCK2
MOL008647	Moupinamide	Carbonic anhydrase VII	CA7
MOL008647	Moupinamide	Carbonic anhydrase VI	CA6
MOL008647	Moupinamide	Carbonic anhydrase XIV	CA14
MOL008647	Moupinamide	Carbonic anhydrase IX	CA9
MOL008647	Moupinamide	Carbonic anhydrase VA	CA5A
MOL008647	Moupinamide	Transitional endoplasmic reticulum ATPase	VCP
MOL008647	Moupinamide	Potassium-transporting ATPase	ATP4B
MOL008647	Moupinamide	Serine/threonine-protein kinase Chk2	CHEK2
MOL008647	Moupinamide	Phosphodiesterase 4D	PDE4D
MOL008647	Moupinamide	Phosphodiesterase 4C	PDE4C
MOL008647	Moupinamide	Matrix metalloproteinase 14	MMP14
MOL008647	Moupinamide	Bromodomain-containing protein 4	BRD4
MOL008647	Moupinamide	TNF-alpha	TNF
MOL008647	Moupinamide	Bromodomain-containing protein 9	BRD9
MOL008647	Moupinamide	Phenylethanolamine N-methyltransferase	PNMT
MOL008647	Moupinamide	Apoptosis regulator Bcl-X	BCL2L1
MOL008647	Moupinamide	Apoptosis regulator Bcl-2	BCL2
MOL008647	Moupinamide	Sodium/glucose cotransporter 1	SLC5A1
MOL008647	Moupinamide	Heat shock protein 75 kDa, mitochondrial	TRAP1
MOL008647	Moupinamide	Endoplasmin	HSP90B1
MOL008647	Moupinamide	Thromboxane A2 receptor	TBXA2R
MOL008647	Moupinamide	Complement factor D	CFD
MOL008647	Moupinamide	ALK tyrosine kinase receptor	ALK
MOL008647	Moupinamide	Heat shock protein HSP 90-beta	HSP90AB1
MOL008647	Moupinamide	Carbonic anhydrase XII	CA12
MOL008647	Moupinamide	Maternal embryonic leucine zipper kinase	MELK
MOL008647	Moupinamide	Sphingosine kinase 2	SPHK2
MOL003330	(-)-Phillygenin	Arachidonate 5-lipoxygenase	ALOX5
MOL003330	(-)-Phillygenin	Platelet activating factor receptor	PTAFR
MOL003330	(-)-Phillygenin	Induced myeloid leukemia cell differentiation protein Mcl-1	MCL1
MOL003330	(-)-Phillygenin	Sodium/glucose cotransporter 2	SLC5A2
MOL003330	(-)-Phillygenin	Acyl coenzyme A:cholesterol acyltransferase 1	SOAT1
MOL003330	(-)-Phillygenin	Acyl coenzyme A:cholesterol acyltransferase 2	SOAT2
MOL003330	(-)-Phillygenin	Mu opioid receptor	OPRM1
MOL003330	(-)-Phillygenin	Norepinephrine transporter	SLC6A2
MOL003330	(-)-Phillygenin	Solute carrier family 22 member 12	SLC22A12
MOL003330	(-)-Phillygenin	Bone morphogenetic protein 1	BMP1
MOL003330	(-)-Phillygenin	c-Jun N-terminal kinase 2	MAPK9
MOL003330	(-)-Phillygenin	Eukaryotic translation initiation factor 2-alpha kinase 3	EIF2AK3
MOL003330	(-)-Phillygenin	Cyclin-dependent kinase 1	CDK1
MOL003330	(-)-Phillygenin	Serine/threonine-protein kinase Chk1	CHEK1
MOL003330	(-)-Phillygenin	Serine/threonine-protein kinase WEE1	WEE1
MOL003330	(-)-Phillygenin	Kinesin-1 heavy chain/ Tyrosine-protein kinase receptor RET	RET
MOL003330	(-)-Phillygenin	Glycogen synthase kinase-3 beta	GSK3B
MOL003330	(-)-Phillygenin	Matrix metalloproteinase 13	MMP13
MOL003330	(-)-Phillygenin	Sodium channel protein type IX alpha subunit	SCN9A
MOL003330	(-)-Phillygenin	Testis-specific androgen-binding protein	SHBG
MOL003330	(-)-Phillygenin	Cyclin-dependent kinase 2	CDK2
MOL003330	(-)-Phillygenin	Interleukin-8 receptor B	CXCR2
MOL003330	(-)-Phillygenin	Interleukin-8 receptor A	CXCR1
MOL003330	(-)-Phillygenin	Matrix metalloproteinase 7	MMP7
MOL003330	(-)-Phillygenin	Fructose-1,6-bisphosphatase	FBP1
MOL003330	(-)-Phillygenin	LDL-associated phospholipase A2	PLA2G7
MOL003330	(-)-Phillygenin	Carboxypeptidase B	CPB1
MOL009330	Noscapine	Solute carrier family 22 member 2	SLC22A2
MOL009330	Noscapine	Cytochrome P450 2C9	CYP2C9
MOL009330	Noscapine	Cytochrome P450 2C19	CYP2C19
MOL009330	Noscapine	Tyrosine-protein kinase JAK3	JAK3
MOL009330	Noscapine	Cyclooxygenase-2	PTGS2
MOL009330	Noscapine	Matrix metalloproteinase 9	MMP9
MOL009330	Noscapine	Matrix metalloproteinase 1	MMP1
MOL009330	Noscapine	Phosphodiesterase 2A	PDE2A
MOL009330	Noscapine	MAP kinase ERK2	MAPK1
MOL009330	Noscapine	Protein tyrosine kinase 2 beta	PTK2B
MOL009330	Noscapine	Cytochrome P450 11B1	CYP11B1
MOL009330	Noscapine	Cytochrome P450 19A1	CYP19A1
MOL009330	Noscapine	Cytochrome P450 11B2	CYP11B2
MOL009330	Noscapine	PI3-kinase p110-alpha subunit	PIK3CA
MOL009330	Noscapine	Phosphodiesterase 5A	PDE5A
MOL009330	Noscapine	Anandamide amidohydrolase	FAAH
MOL009330	Noscapine	Cyclin-dependent kinase 2/cyclin E1	CCNE1
MOL009330	Noscapine	Tyrosine-protein kinase SYK	SYK
MOL009330	Noscapine	Signal transducer and activator of transcription 3	STAT3
MOL009330	Noscapine	Macrophage colony stimulating factor receptor	CSF1R
MOL009330	Noscapine	Cyclin-dependent kinase 2	CDK2
MOL009330	Noscapine	Cyclin-dependent kinase 1	CDK1
MOL009330	Noscapine	PI3-kinase p110-delta subunit	PIK3CD
MOL009330	Noscapine	PI3-kinase p110-beta subunit	PIK3CB
MOL009330	Noscapine	Transforming growth factor beta-1	TGFB1
MOL009330	Noscapine	Cyclin-dependent kinase 2/cyclin A	CDK2
MOL009330	Noscapine	c-Jun N-terminal kinase 1	MAPK8
MOL009330	Noscapine	Dual-specificity tyrosine-phosphorylation regulated kinase 1A	DYRK1A
MOL009330	Noscapine	c-Jun N-terminal kinase 3	MAPK10
MOL009330	Noscapine	c-Jun N-terminal kinase 2	MAPK9
MOL009330	Noscapine	Dual specificity tyrosine-phosphorylation-regulated kinase 1B	DYRK1B
MOL009330	Noscapine	Tyrosine-protein kinase ABL	ABL1
MOL009330	Noscapine	Epidermal growth factor receptor erbB1	EGFR
MOL009330	Noscapine	Tyrosine-protein kinase JAK1	JAK1
MOL009330	Noscapine	Serine/threonine-protein kinase mTOR	MTOR
MOL009330	Noscapine	Tyrosine-protein kinase JAK2	JAK2
MOL009330	Noscapine	JAK3/JAK1	JAK3
MOL009330	Noscapine	JAK2/JAK1	JAK1
MOL009330	Noscapine	DNA-dependent protein kinase	PRKDC
MOL009330	Noscapine	Tyrosine-protein kinase HCK	HCK
MOL009330	Noscapine	PI3-kinase p110-gamma subunit	PIK3CG
MOL009330	Noscapine	Monoamine oxidase B (by homology)	MAOB
MOL009330	Noscapine	MAP kinase signal-integrating kinase 2	MKNK2
MOL009330	Noscapine	Ephrin receptor	EPHB4
MOL009330	Noscapine	Sodium channel protein type X alpha subunit (by homology)	SCN10A
MOL009330	Noscapine	Hexokinase type IV	GCK
MOL009330	Noscapine	Glycogen synthase kinase-3 beta	GSK3B
MOL009330	Noscapine	CDK9/cyclin T1	CDK9
MOL009330	Noscapine	Adenosine A1 receptor	ADORA1
MOL009330	Noscapine	Adenosine A2a receptor	ADORA2A
MOL009330	Noscapine	Nerve growth factor receptor Trk-A	NTRK1
MOL009330	Noscapine	CDK3/Cyclin E	CCNE1
MOL009330	Noscapine	Serine/threonine-protein kinase Chk1	CHEK1
MOL009330	Noscapine	MAP kinase-interacting serine/threonine-protein kinase MNK1	MKNK1
MOL009330	Noscapine	Beta-adrenergic receptor kinase 2	GRK3
MOL009330	Noscapine	CDK2/Cyclin A	CCNA2
MOL009330	Noscapine	G-protein coupled receptor kinase 2	GRK2
MOL009330	Noscapine	Glutaminyl-peptide cyclotransferase	QPCT
MOL009330	Noscapine	G protein-coupled receptor kinase 5	GRK5
MOL009330	Noscapine	Thyrotropin-releasing hormone receptor (by homology)	TRHR
MOL009330	Noscapine	Platelet-derived growth factor receptor beta	PDGFRB
MOL009330	Noscapine	Somatostatin receptor 3	SSTR3
MOL009330	Noscapine	Thrombin and coagulation factor X	F10
MOL009330	Noscapine	Interleukin-1 receptor-associated kinase 4	IRAK4
MOL009330	Noscapine	NAD-dependent deacetylase sirtuin 3	SIRT3
MOL009330	Noscapine	NAD-dependent deacetylase sirtuin 2	SIRT2
MOL009330	Noscapine	NAD-dependent deacetylase sirtuin 1	SIRT1
MOL009330	Noscapine	Vascular endothelial growth factor receptor 3	FLT4
MOL009330	Noscapine	Complement factor D	CFD
MOL009330	Noscapine	Tyrosine-protein kinase ITK/TSK	ITK
MOL009330	Noscapine	Leucine-rich repeat serine/threonine-protein kinase 2	LRRK2
MOL009330	Noscapine	PDZ-binding kinase	PBK
MOL009330	Noscapine	3-phosphoinositide dependent protein kinase-1	PDPK1
MOL009330	Noscapine	Serine/threonine-protein kinase Aurora-A	AURKA
MOL009330	Noscapine	Serine/threonine protein phosphatase PP1-alpha catalytic subunit	PPP1CA
MOL009330	Noscapine	Tyrosine-protein kinase LCK (by homology)	LCK
MOL009330	Noscapine	Dual specificty protein kinase CLK1 (by homology)	CLK1
MOL009330	Noscapine	Dual-specificity tyrosine-phosphorylation regulated kinase 2	DYRK2
MOL009330	Noscapine	Nitric-oxide synthase, brain	NOS1
MOL009330	Noscapine	Nitric oxide synthase, inducible	NOS2
MOL009330	Noscapine	Nitric-oxide synthase, endothelial	NOS3
MOL009330	Noscapine	Prolyl endopeptidase	PREP
MOL009330	Noscapine	Steroidogenic factor 1	NR5A1
MOL009330	Noscapine	Fibroblast activation protein alpha (by homology)	FAP
MOL009330	Noscapine	Cyclin-dependent kinase 5/CDK5 activator 1	CDK5R1
MOL009330	Noscapine	Calpain 1	CAPN1
MOL009330	Noscapine	Serine/threonine-protein kinase PIM2	PIM2
MOL009330	Noscapine	Serine/threonine-protein kinase PIM3	PIM3
MOL009330	Noscapine	Kinesin-1 heavy chain/ Tyrosine-protein kinase receptor RET	RET
MOL009330	Noscapine	Smoothened homolog	SMO
MOL009330	Noscapine	Bromodomain-containing protein 2	BRD2
MOL009330	Noscapine	Vascular endothelial growth factor receptor 1	FLT1
MOL009330	Noscapine	Stem cell growth factor receptor	KIT
MOL009330	Noscapine	Platelet-derived growth factor receptor alpha	PDGFRA
MOL009330	Noscapine	Tyrosine-protein kinase TIE-2	TEK
MOL009330	Noscapine	Phosphodiesterase 10A	PDE10A
MOL009330	Noscapine	Perforin-1	PRF1
MOL009330	Noscapine	PI3-kinase p110-delta/p85-alpha	PIK3CD
MOL009330	Noscapine	Cyclin-dependent kinase 7	CDK7
MOL009330	Noscapine	TGF-beta receptor type I	TGFBR1
MOL000098	quercetin	NADPH oxidase 4	NOX4
MOL000098	quercetin	Vasopressin V2 receptor	AVPR2
MOL000098	quercetin	Aldose reductase	AKR1B1
MOL000098	quercetin	Xanthine dehydrogenase	XDH
MOL000098	quercetin	Monoamine oxidase A	MAOA
MOL000098	quercetin	Insulin-like growth factor I receptor	IGF1R
MOL000098	quercetin	Tyrosine-protein kinase receptor FLT3	FLT3
MOL000098	quercetin	Cytochrome P450 19A1	CYP19A1
MOL000098	quercetin	Epidermal growth factor receptor erbB1	EGFR
MOL000098	quercetin	Thrombin	F2
MOL000098	quercetin	Carbonic anhydrase II	CA2
MOL000098	quercetin	Serine/threonine-protein kinase PIM1	PIM1
MOL000098	quercetin	Arachidonate 5-lipoxygenase	ALOX5
MOL000098	quercetin	Serine/threonine-protein kinase Aurora-B	AURKB
MOL000098	quercetin	Dopamine D4 receptor	DRD4
MOL000098	quercetin	Adenosine A1 receptor (by homology)	ADORA1
MOL000098	quercetin	Carbonic anhydrase VII	CA7
MOL000098	quercetin	Glyoxalase I	GLO1
MOL000098	quercetin	Myeloperoxidase	MPO
MOL000098	quercetin	PI3-kinase p85-alpha subunit	PIK3R1
MOL000098	quercetin	Adenosine A2a receptor (by homology)	ADORA2A
MOL000098	quercetin	Death-associated protein kinase 1	DAPK1
MOL000098	quercetin	Liver glycogen phosphorylase	PYGL
MOL000098	quercetin	Carbonic anhydrase I	CA1
MOL000098	quercetin	Glycogen synthase kinase-3 beta	GSK3B
MOL000098	quercetin	Tyrosine-protein kinase SRC	SRC
MOL000098	quercetin	Focal adhesion kinase 1	PTK2
MOL000098	quercetin	Estradiol 17-beta-dehydrogenase 2	HSD17B2
MOL000098	quercetin	Vascular endothelial growth factor receptor 2	KDR
MOL000098	quercetin	Matrix metalloproteinase 13	MMP13
MOL000098	quercetin	Matrix metalloproteinase 3	MMP3
MOL000098	quercetin	Carbonic anhydrase III	CA3
MOL000098	quercetin	Arachidonate 15-lipoxygenase	ALOX15
MOL000098	quercetin	Multidrug resistance-associated protein 1	ABCC1
MOL000098	quercetin	Serine/threonine-protein kinase PLK1	PLK1
MOL000098	quercetin	Carbonic anhydrase VI	CA6
MOL000098	quercetin	Cyclin-dependent kinase 1	CDK1
MOL000098	quercetin	Matrix metalloproteinase 9	MMP9
MOL000098	quercetin	Carbonic anhydrase XII	CA12
MOL000098	quercetin	Matrix metalloproteinase 2	MMP2
MOL000098	quercetin	Protein kinase N1	PKN1
MOL000098	quercetin	Carbonic anhydrase XIV	CA14
MOL000098	quercetin	Carbonic anhydrase IX	CA9
MOL000098	quercetin	Casein kinase II alpha	CSNK2A1
MOL000098	quercetin	Arachidonate 12-lipoxygenase	ALOX12
MOL000098	quercetin	Hepatocyte growth factor receptor	MET
MOL000098	quercetin	Carbonic anhydrase IV	CA4
MOL000098	quercetin	Serine/threonine-protein kinase NEK2	NEK2
MOL000098	quercetin	Interleukin-8 receptor A	CXCR1
MOL000098	quercetin	CaM kinase II beta	CAMK2B
MOL000098	quercetin	ALK tyrosine kinase receptor	ALK
MOL000098	quercetin	Serine/threonine-protein kinase AKT	AKT1
MOL000098	quercetin	P-glycoprotein 1	ABCB1
MOL000098	quercetin	Serine/threonine-protein kinase NEK6	NEK6
MOL000098	quercetin	Phospholipase A2 group 1B	PLA2G1B
MOL000098	quercetin	Carbonic anhydrase VA	CA5A
MOL000098	quercetin	Beta-secretase 1	BACE1
MOL000098	quercetin	Cytochrome P450 1B1	CYP1B1
MOL000098	quercetin	Tyrosine-protein kinase receptor UFO	AXL
MOL000098	quercetin	ATP-binding cassette sub-family G member 2	ABCG2
MOL000098	quercetin	NUAK family SNF1-like kinase 1	NUAK1
MOL000098	quercetin	Aldo-keto reductase family 1 member C2 (by homology)	AKR1C2
MOL000098	quercetin	Aldo-keto reductase family 1 member C1 (by homology)	AKR1C1
MOL000098	quercetin	Aldo-keto-reductase family 1 member C3 (by homology)	AKR1C3
MOL000098	quercetin	Aldo-keto reductase family 1 member C4 (by homology)	AKR1C4
MOL000098	quercetin	Carbonic anhydrase XIII (by homology)	CA13
MOL000098	quercetin	Aldehyde reductase (by homology)	AKR1A1
MOL000098	quercetin	G-protein coupled receptor 35	GPR35
MOL000098	quercetin	Microtubule-associated protein tau	MAPT
MOL000098	quercetin	Lysine-specific demethylase 4D-like	KDM4E
MOL000098	quercetin	DNA topoisomerase II alpha	TOP2A
MOL000098	quercetin	Insulin receptor	INSR
MOL000098	quercetin	Acetylcholinesterase	ACHE
MOL000098	quercetin	Myosin light chain kinase, smooth muscle	MYLK
MOL000098	quercetin	Tyrosine-protein kinase SYK	SYK
MOL000098	quercetin	PI3-kinase p110-gamma subunit	PIK3CG
MOL000098	quercetin	DNA-(apurinic or apyrimidinic site) lyase	APEX1
MOL000098	quercetin	Receptor-type tyrosine-protein phosphatase S	PTPRS
MOL000098	quercetin	Estrogen receptor beta	ESR2
MOL000098	quercetin	DNA-3-methyladenine glycosylase	MPG
MOL000098	quercetin	Solute carrier family 22 member 12	SLC22A12
MOL000098	quercetin	Cyclin-dependent kinase 5/CDK5 activator 1	CDK5R1
MOL000098	quercetin	Cyclin-dependent kinase 1/cyclin B	CCNB3
MOL000098	quercetin	Arginase-1 (by homology)	ARG1
MOL000098	quercetin	Cyclin-dependent kinase 6	CDK6
MOL000098	quercetin	Cyclin-dependent kinase 2	CDK2
MOL000098	quercetin	Tyrosinase	TYR
MOL000098	quercetin	Estradiol 17-beta-dehydrogenase 1	HSD17B1
MOL000098	quercetin	Aryl hydrocarbon receptor	AHR
MOL000098	quercetin	Estrogen-related receptor alpha	ESRRA
MOL000098	quercetin	Beta amyloid A4 protein	APP
MOL000098	quercetin	Poly [ADP-ribose] polymerase-1	PARP1
MOL000098	quercetin	Transthyretin	TTR
MOL000098	quercetin	Matrix metalloproteinase 12	MMP12
MOL000098	quercetin	Lymphocyte differentiation antigen CD38	CD38
MOL000098	quercetin	Aldo-keto reductase family 1 member B10	AKR1B10
MOL000098	quercetin	Tankyrase-2	TNKS2
MOL000098	quercetin	Tankyrase-1	TNKS
MOL000098	quercetin	DNA topoisomerase I (by homology)	TOP1
MOL000098	quercetin	Telomerase reverse transcriptase	TERT
MOL005409	anisodamine	Muscarinic acetylcholine receptor M4	CHRM4
MOL005409	anisodamine	Muscarinic acetylcholine receptor M5	CHRM5
MOL005409	anisodamine	Muscarinic acetylcholine receptor M2	CHRM2
MOL005409	anisodamine	Muscarinic acetylcholine receptor M1	CHRM1
MOL005409	anisodamine	Muscarinic acetylcholine receptor M3	CHRM3
MOL005409	anisodamine	Acetylcholinesterase	ACHE
MOL005409	anisodamine	Alpha-1d adrenergic receptor	ADRA1D
MOL005409	anisodamine	Serotonin 2c (5-HT2c) receptor	HTR2C
MOL005409	anisodamine	Polyadenylate-binding protein 1	PABPC1
MOL005409	anisodamine	Norepinephrine transporter	SLC6A2
MOL005409	anisodamine	Serotonin transporter	SLC6A4
MOL005409	anisodamine	Dopamine transporter	SLC6A3
MOL005409	anisodamine	Sigma opioid receptor	SIGMAR1
MOL005409	anisodamine	Purine nucleoside phosphorylase	PNP
MOL005409	anisodamine	Phosphodiesterase 5A	PDE5A
MOL005409	anisodamine	Phosphodiesterase 11A	PDE11A
MOL005409	anisodamine	Phosphodiesterase 10A	PDE10A
MOL005409	anisodamine	Endoplasmic reticulum mannosyl-oligosaccharide 1,2-alpha-mannosidase	MAN1B1
MOL005409	anisodamine	Carbonic anhydrase II	CA2
MOL005409	anisodamine	Serine/threonine-protein kinase Chk2	CHEK2
MOL005409	anisodamine	Serine/threonine-protein kinase Chk1	CHEK1
MOL005409	anisodamine	Mu opioid receptor	OPRM1
MOL005409	anisodamine	Kappa Opioid receptor	OPRK1
MOL005409	anisodamine	S-methyl-5-thioadenosine phosphorylase	MTAP
MOL005409	anisodamine	Transient receptor potential cation channel subfamily V member 3	TRPV3
MOL005409	anisodamine	Histamine H4 receptor	HRH4
MOL005409	anisodamine	Histone-lysine N-methyltransferase, H3 lysine-9 specific 5	EHMT1
MOL005409	anisodamine	Histone-lysine N-methyltransferase, H3 lysine-9 specific 3	EHMT2
MOL005409	anisodamine	Dopamine D2 receptor	DRD2
MOL005409	anisodamine	ATP-sensitive inward rectifier potassium channel 1	KCNJ1
MOL005409	anisodamine	Alpha-mannosidase 2A1	MAN2A1
MOL005409	anisodamine	Dipeptidyl peptidase II	DPP7
MOL005409	anisodamine	Cyclin-dependent kinase 2/cyclin E	CCNE2
MOL005409	anisodamine	Phenylethanolamine N-methyltransferase	PNMT
MOL005409	anisodamine	Epidermal growth factor receptor erbB1	EGFR
MOL005409	anisodamine	Cyclin-dependent kinase 2/cyclin A	CDK2
MOL005409	anisodamine	Poly [ADP-ribose] polymerase-1	PARP1
MOL005409	anisodamine	Neuronal acetylcholine receptor subunit alpha-3	CHRNA3
MOL005409	anisodamine	Adenosine A3 receptor	ADORA3
MOL005409	anisodamine	Dual specificity phosphatase Cdc25B	CDC25B
MOL005409	anisodamine	Serine/threonine-protein kinase receptor R3	ACVRL1
MOL005409	anisodamine	Delta opioid receptor	OPRD1
MOL005409	anisodamine	DNA topoisomerase II alpha	TOP2A
MOL005409	anisodamine	MAP kinase p38 alpha	MAPK14
MOL005409	anisodamine	MAP kinase p38 beta	MAPK11
MOL005409	anisodamine	Transketolase	TKT
MOL005409	anisodamine	Endoplasmic reticulum aminopeptidase 2	ERAP2
MOL005409	anisodamine	Endoplasmic reticulum aminopeptidase 1	ERAP1
MOL005409	anisodamine	Serotonin 1d (5-HT1d) receptor	HTR1D
MOL005409	anisodamine	Protein kinase C iota	PRKCI
MOL005409	anisodamine	Rho-associated protein kinase 2	ROCK2
MOL005409	anisodamine	c-Jun N-terminal kinase 2	MAPK9
MOL005409	anisodamine	Plasminogen	PLG
MOL005409	anisodamine	Vascular endothelial growth factor receptor 1	FLT1
MOL005409	anisodamine	Stem cell growth factor receptor	KIT
MOL005409	anisodamine	Serine/threonine-protein kinase Aurora-B	AURKB
MOL005409	anisodamine	Vascular endothelial growth factor receptor 2	KDR
MOL005409	anisodamine	Phosphodiesterase 9A	PDE9A
MOL005409	anisodamine	Ribosomal protein S6 kinase 1	RPS6KB1
MOL005409	anisodamine	Phosphodiesterase 1C	PDE1C
MOL005409	anisodamine	Serine/threonine-protein kinase Aurora-A	AURKA
MOL005409	anisodamine	Serotonin 4 (5-HT4) receptor	HTR4
MOL005409	anisodamine	Rho-associated protein kinase 1	ROCK1
MOL005409	anisodamine	Nitric-oxide synthase, endothelial	NOS3
MOL005409	anisodamine	Dual specificity mitogen-activated protein kinase kinase 7	MAP2K7
MOL005409	anisodamine	P2X purinoceptor 7	P2RX7
MOL005409	anisodamine	7,8-dihydro-8-oxoguanine triphosphatase	NUDT1
MOL005409	anisodamine	Sodium/glucose cotransporter 2	SLC5A2
MOL005409	anisodamine	Serine/threonine-protein kinase ILK-1	ILK
MOL005409	anisodamine	Histone deacetylase 6	HDAC6
MOL005409	anisodamine	Mannose-6-phosphate isomerase	MPI
MOL005409	anisodamine	PI3-kinase p110-delta subunit	PIK3CD
MOL005409	anisodamine	PI3-kinase p110-alpha subunit	PIK3CA
MOL005409	anisodamine	Lysosomal alpha-mannosidase	MAN2B1
MOL005409	anisodamine	Bifunctional protein NCOAT	OGA
MOL005409	anisodamine	p53-binding protein Mdm-2	MDM2
MOL007206	Armepavine	Dopamine D2 receptor (by homology)	DRD2
MOL007206	Armepavine	Dopamine D1 receptor	DRD1
MOL007206	Armepavine	Sigma opioid receptor	SIGMAR1
MOL007206	Armepavine	Dopamine D4 receptor	DRD4
MOL007206	Armepavine	Dopamine D3 receptor	DRD3
MOL007206	Armepavine	Dopamine transporter (by homology)	SLC6A3
MOL007206	Armepavine	Adrenergic receptor beta	ADRB2
MOL007206	Armepavine	Beta-1 adrenergic receptor	ADRB1
MOL007206	Armepavine	Dopamine D5 receptor	DRD5
MOL007206	Armepavine	Serotonin 1a (5-HT1a) receptor	HTR1A
MOL007206	Armepavine	Alpha-1d adrenergic receptor	ADRA1D
MOL007206	Armepavine	Alpha-1a adrenergic receptor	ADRA1A
MOL007206	Armepavine	Anti-estrogen binding site (AEBS)	DHCR7
MOL007206	Armepavine	Coagulation factor VII/tissue factor	F3
MOL007206	Armepavine	Alpha-1b adrenergic receptor	ADRA1B
MOL007206	Armepavine	Monoamine oxidase A	MAOA
MOL007206	Armepavine	Mu opioid receptor	OPRM1
MOL007206	Armepavine	Serotonin 7 (5-HT7) receptor	HTR7
MOL007206	Armepavine	Serotonin 2a (5-HT2a) receptor	HTR2A
MOL007206	Armepavine	Delta opioid receptor	OPRD1
MOL007206	Armepavine	Kappa Opioid receptor	OPRK1
MOL007206	Armepavine	Dipeptidyl peptidase IV	DPP4
MOL007206	Armepavine	Muscarinic acetylcholine receptor M4	CHRM4
MOL007206	Armepavine	HERG	KCNH2
MOL007206	Armepavine	Neuronal acetylcholine receptor; alpha4/beta2	CHRNA4
MOL007206	Armepavine	Neuronal acetylcholine receptor; alpha3/beta4	CHRNA3
MOL007206	Armepavine	Serotonin transporter	SLC6A4
MOL007206	Armepavine	Alpha-2a adrenergic receptor	ADRA2A
MOL007206	Armepavine	Adrenergic receptor alpha-2	ADRA2C
MOL007206	Armepavine	Putative hydrolase RBBP9	RBBP9
MOL007206	Armepavine	Orexin receptor 2	HCRTR2
MOL007206	Armepavine	Orexin receptor 1	HCRTR1
MOL007206	Armepavine	Thromboxane A2 receptor	TBXA2R
MOL007206	Armepavine	Beta-3 adrenergic receptor	ADRB3
MOL007206	Armepavine	Synaptic vesicular amine transporter (by homology)	SLC18A2
MOL007206	Armepavine	Melatonin receptor 1B	MTNR1B
MOL007206	Armepavine	Acetylcholinesterase	ACHE
MOL007206	Armepavine	Small conductance calcium-activated potassium channel protein 1	KCNN1
MOL007206	Armepavine	Small conductance calcium-activated potassium channel protein 3	KCNN3
MOL007206	Armepavine	Small conductance calcium-activated potassium channel protein 2	KCNN2
MOL007206	Armepavine	Norepinephrine transporter	SLC6A2
MOL007206	Armepavine	P-glycoprotein 1	ABCB1
MOL007206	Armepavine	Lysine-specific histone demethylase 1	KDM1A
MOL007206	Armepavine	Melatonin receptor 1A	MTNR1A
MOL007206	Armepavine	Estrogen receptor alpha	ESR1
MOL007206	Armepavine	Estrogen receptor beta	ESR2
MOL007206	Armepavine	Butyrylcholinesterase	BCHE
MOL007206	Armepavine	Neuronal acetylcholine receptor; alpha2/beta4	CHRNB4
MOL007206	Armepavine	Serotonin 3a (5-HT3a) receptor	HTR3A
MOL007206	Armepavine	Carbonic anhydrase VII	CA7
MOL007206	Armepavine	Acetylcholine receptor; alpha1/beta1/delta/gamma	CHRNB1
MOL007206	Armepavine	Inhibitor of apoptosis protein 3	XIAP
MOL007206	Armepavine	Dipeptidyl peptidase VIII	DPP8
MOL007206	Armepavine	Poly [ADP-ribose] polymerase-1	PARP1
MOL007206	Armepavine	Serotonin 6 (5-HT6) receptor	HTR6
MOL007206	Armepavine	Serotonin 5a (5-HT5a) receptor	HTR5A
MOL007206	Armepavine	Serotonin 2b (5-HT2b) receptor	HTR2B
MOL007206	Armepavine	Serotonin 2c (5-HT2c) receptor	HTR2C
MOL007206	Armepavine	Alpha-2b adrenergic receptor	ADRA2B
MOL007206	Armepavine	Nitric-oxide synthase, brain	NOS1
MOL007206	Armepavine	Dipeptidyl peptidase IX	DPP9
MOL007206	Armepavine	Carbonic anhydrase I	CA1
MOL007206	Armepavine	Carbonic anhydrase IX	CA9
MOL007206	Armepavine	Dipeptidyl peptidase II	DPP7
MOL007206	Armepavine	Histamine H3 receptor	HRH3
MOL007206	Armepavine	Histamine H4 receptor	HRH4
MOL007206	Armepavine	Neuronal acetylcholine receptor protein alpha-7 subunit	CHRNA7
MOL007206	Armepavine	Carbonic anhydrase II	CA2
MOL007206	Armepavine	Proto-oncogene c-JUN	JUN
MOL007206	Armepavine	Monoamine oxidase B	MAOB
MOL007206	Armepavine	Serotonin 1d (5-HT1d) receptor	HTR1D
MOL007206	Armepavine	Neuronal acetylcholine receptor; alpha3/beta2	CHRNA3
MOL007206	Armepavine	Fibroblast activation protein alpha	FAP
MOL007206	Armepavine	Indoleamine 2,3-dioxygenase	IDO1
MOL007206	Armepavine	Baculoviral IAP repeat-containing protein 2	BIRC2
MOL007206	Armepavine	Cyclin-dependent kinase 2/cyclin E1	CCNE1
MOL007206	Armepavine	Protein kinase C theta	PRKCQ
MOL007206	Armepavine	Serotonin 1b (5-HT1b) receptor	HTR1B
MOL007206	Armepavine	Cytochrome P450 2D6	CYP2D6
MOL007206	Armepavine	Phosphodiesterase 1A	PDE1A
MOL007206	Armepavine	Protein tyrosine phosphatase receptor type C-associated protein	PTPRCAP
MOL007206	Armepavine	Prolyl endopeptidase	PREP
MOL007206	Armepavine	Serine/threonine-protein kinase AKT	AKT1
MOL007206	Armepavine	Hematopoietic prostaglandin D synthase	HPGDS
MOL007206	Armepavine	Histamine H2 receptor	HRH2
MOL007206	Armepavine	Serotonin 1e (5-HT1e) receptor	HTR1E
MOL007206	Armepavine	Multidrug resistance-associated protein 1	ABCC1
MOL007206	Armepavine	Protein arginine N-methyltransferase 6	PRMT6
MOL007206	Armepavine	Serotonin 1f (5-HT1f) receptor	HTR1F
MOL007206	Armepavine	Protein arginine N-methyltransferase 8	PRMT8
MOL007206	Armepavine	Protein-arginine N-methyltransferase 1	PRMT1
MOL007206	Armepavine	ATP-binding cassette sub-family G member 2	ABCG2
MOL007206	Armepavine	Rho-associated protein kinase	ROCK2
MOL007206	Armepavine	Histone deacetylase 1	HDAC1
MOL008648	acetylcorynoline	Dopamine D2 receptor	DRD2
MOL008648	acetylcorynoline	Dopamine D1 receptor	DRD1
MOL008648	acetylcorynoline	Cyclin-dependent kinase 2/cyclin A	CDK2
MOL008648	acetylcorynoline	Coagulation factor VII/tissue factor	F3
MOL008648	acetylcorynoline	Tyrosine-protein kinase JAK3	JAK3
MOL008648	acetylcorynoline	Tyrosine-protein kinase JAK1	JAK1
MOL008648	acetylcorynoline	Serine/threonine-protein kinase mTOR	MTOR
MOL008648	acetylcorynoline	Tyrosine-protein kinase JAK2	JAK2
MOL008648	acetylcorynoline	PI3-kinase p110-alpha subunit	PIK3CA
MOL008648	acetylcorynoline	TGF-beta receptor type I	TGFBR1
MOL008648	acetylcorynoline	Matrix metalloproteinase 1	MMP1
MOL008648	acetylcorynoline	Serotonin 1a (5-HT1a) receptor	HTR1A
MOL008648	acetylcorynoline	Adenosine A1 receptor	ADORA1
MOL008648	acetylcorynoline	Glycogen synthase kinase-3 beta	GSK3B
MOL008648	acetylcorynoline	Vascular endothelial growth factor receptor 2	KDR
MOL008648	acetylcorynoline	Transforming growth factor beta-1	TGFB1
MOL008648	acetylcorynoline	Protein tyrosine kinase 2 beta	PTK2B
MOL008648	acetylcorynoline	Tyrosine-protein kinase ABL	ABL1
MOL008648	acetylcorynoline	Cyclin-dependent kinase 5/CDK5 activator 1	CDK5R1
MOL008648	acetylcorynoline	Cyclin-dependent kinase 4/cyclin D1	CCND1
MOL008648	acetylcorynoline	Platelet-derived growth factor receptor beta	PDGFRB
MOL008648	acetylcorynoline	Tyrosine-protein kinase receptor FLT3	FLT3
MOL008648	acetylcorynoline	Cyclin-dependent kinase 1/cyclin B	CCNB3
MOL008648	acetylcorynoline	Serine/threonine-protein kinase Aurora-B	AURKB
MOL008648	acetylcorynoline	Tyrosine-protein kinase SRC	SRC
MOL008648	acetylcorynoline	Focal adhesion kinase 1	PTK2
MOL008648	acetylcorynoline	Tyrosine-protein kinase ITK/TSK	ITK
MOL008648	acetylcorynoline	Cyclin-dependent kinase 2	CDK2
MOL008648	acetylcorynoline	Dual specificity mitogen-activated protein kinase kinase 1	MAP2K1
MOL008648	acetylcorynoline	Serine/threonine-protein kinase PLK4	PLK4
MOL008648	acetylcorynoline	Serine/threonine-protein kinase NEK2	NEK2
MOL008648	acetylcorynoline	Dual specificity protein kinase TTK	TTK
MOL008648	acetylcorynoline	Serine/threonine-protein kinase Chk1	CHEK1
MOL008648	acetylcorynoline	Serine/threonine-protein kinase Aurora-A	AURKA
MOL008648	acetylcorynoline	CDC7/DBF4 (Cell division cycle 7-related protein kinase/Activator of S phase kinase)	CDC7
MOL008648	acetylcorynoline	Serine/threonine-protein kinase WEE1	WEE1
MOL008648	acetylcorynoline	Nitric oxide synthase, inducible	NOS2
MOL008648	acetylcorynoline	Cathepsin L	CTSL
MOL008648	acetylcorynoline	Calpain 1	CAPN1
MOL008648	acetylcorynoline	Cathepsin (B and K)	CTSB
MOL008648	acetylcorynoline	Muscarinic acetylcholine receptor M4	CHRM4
MOL008648	acetylcorynoline	Thymidylate synthase (by homology)	TYMS
MOL008648	acetylcorynoline	Cyclooxygenase-2	PTGS2
MOL008648	acetylcorynoline	Cyclin-dependent kinase 1/cyclin B1	CDK1
MOL008648	acetylcorynoline	Epidermal growth factor receptor erbB1	EGFR
MOL008648	acetylcorynoline	MAP kinase p38 alpha	MAPK14
MOL008648	acetylcorynoline	MAP kinase p38 beta	MAPK11
MOL008648	acetylcorynoline	Synaptic vesicular amine transporter (by homology)	SLC18A2
MOL008648	acetylcorynoline	MAP kinase signal-integrating kinase 2	MKNK2
MOL008648	acetylcorynoline	MAP kinase-interacting serine/threonine-protein kinase MNK1	MKNK1
MOL008648	acetylcorynoline	Poly [ADP-ribose] polymerase 2 (by homology)	PARP2
MOL008648	acetylcorynoline	Proto-oncogene tyrosine-protein kinase ROS	ROS1
MOL008648	acetylcorynoline	Serine/threonine-protein kinase/endoribonuclease IRE1	ERN1
MOL008648	acetylcorynoline	Aldehyde dehydrogenase dimeric NADP-preferring	ALDH3A1
MOL008648	acetylcorynoline	5-lipoxygenase activating protein	ALOX5AP
MOL008648	acetylcorynoline	Serotonin 7 (5-HT7) receptor	HTR7
MOL008648	acetylcorynoline	Leucine-rich repeat serine/threonine-protein kinase 2	LRRK2
MOL008648	acetylcorynoline	Carbonic anhydrase II	CA2
MOL008648	acetylcorynoline	Carbonic anhydrase I	CA1
MOL008648	acetylcorynoline	Carbonic anhydrase XII	CA12
MOL008648	acetylcorynoline	Acetylcholinesterase	ACHE
MOL008648	acetylcorynoline	Quinone reductase 2	NQO2
MOL008648	acetylcorynoline	Gamma-secretase	PSEN2
MOL008648	acetylcorynoline	MAP kinase ERK2	MAPK1
MOL008648	acetylcorynoline	Cytochrome P450 19A1	CYP19A1
MOL008648	acetylcorynoline	Ribosomal protein S6 kinase alpha 3	RPS6KA3
MOL008648	acetylcorynoline	CDK9/cyclin T1	CDK9
MOL008648	acetylcorynoline	Dual specificity protein phosphatase 3	DUSP3
MOL008648	acetylcorynoline	Serine/threonine-protein kinase PLK1	PLK1
MOL008648	acetylcorynoline	Ribosomal protein S6 kinase alpha 5	RPS6KA5
MOL008648	acetylcorynoline	Inosine-5'-monophosphate dehydrogenase 2	IMPDH2
MOL008648	acetylcorynoline	Cathepsin K	CTSK
MOL008648	acetylcorynoline	Serine/threonine protein phosphatase PP1-alpha catalytic subunit	PPP1CA
MOL008648	acetylcorynoline	Serine/threonine-protein kinase Chk2	CHEK2
MOL008648	acetylcorynoline	Androgen Receptor	AR
MOL008648	acetylcorynoline	MAP kinase-activated protein kinase 2	MAPKAPK2
MOL008648	acetylcorynoline	Calcitonin gene-related peptide type 1 receptor	CALCRL
MOL008648	acetylcorynoline	Phosphodiesterase 5A	PDE5A
MOL008648	acetylcorynoline	Inhibitor of nuclear factor kappa B kinase beta subunit	IKBKB
MOL008648	acetylcorynoline	Liver glycogen phosphorylase	PYGL
MOL008648	acetylcorynoline	Dual-specificity tyrosine-phosphorylation regulated kinase 1A (by homology)	DYRK1A
MOL008648	acetylcorynoline	Nerve growth factor receptor Trk-A	NTRK1
MOL008648	acetylcorynoline	Excitatory amino acid transporter 1	SLC1A3
MOL008648	acetylcorynoline	dCTP pyrophosphatase 1	DCTPP1
MOL008648	acetylcorynoline	Dual specificty protein kinase CLK1 (by homology)	CLK1
MOL008648	acetylcorynoline	Dual-specificity tyrosine-phosphorylation regulated kinase 2	DYRK2
MOL008648	acetylcorynoline	Carbonic anhydrase IX	CA9
MOL008648	acetylcorynoline	Dihydropteridine reductase	QDPR
MOL008648	acetylcorynoline	NAD-dependent deacetylase sirtuin 1	SIRT1
MOL008648	acetylcorynoline	Type-1 angiotensin II receptor	AGTR1
MOL008648	acetylcorynoline	Hepatocyte growth factor receptor	MET
MOL008648	acetylcorynoline	ATP-binding cassette sub-family G member 2	ABCG2
MOL008648	acetylcorynoline	Signal transducer and activator of transcription 6	STAT6
MOL008648	acetylcorynoline	Perforin-1	PRF1
MOL008648	acetylcorynoline	PI3-kinase p110-delta subunit	PIK3CD
MOL008648	acetylcorynoline	PI3-kinase p110-beta subunit	PIK3CB
MOL008648	acetylcorynoline	ADAM17	ADAM17
MOL012207	lobelanidine	Serotonin transporter	SLC6A4
MOL012207	lobelanidine	Dopamine transporter	SLC6A3
MOL012207	lobelanidine	Sigma opioid receptor	SIGMAR1
MOL012207	lobelanidine	Muscarinic acetylcholine receptor M5	CHRM5
MOL012207	lobelanidine	Muscarinic acetylcholine receptor M2	CHRM2
MOL012207	lobelanidine	Muscarinic acetylcholine receptor M1	CHRM1
MOL012207	lobelanidine	Cytochrome P450 2D6	CYP2D6
MOL012207	lobelanidine	Synaptic vesicular amine transporter (by homology)	SLC18A2
MOL012207	lobelanidine	Muscarinic acetylcholine receptor M3	CHRM3
MOL012207	lobelanidine	Mu opioid receptor (by homology)	OPRM1
MOL012207	lobelanidine	Delta opioid receptor	OPRD1
MOL012207	lobelanidine	Dopamine D2 receptor (by homology)	DRD2
MOL012207	lobelanidine	Kappa Opioid receptor	OPRK1
MOL012207	lobelanidine	Vesicular acetylcholine transporter	SLC18A3
MOL012207	lobelanidine	Muscarinic acetylcholine receptor M4	CHRM4
MOL012207	lobelanidine	Nociceptin receptor	OPRL1
MOL012207	lobelanidine	Norepinephrine transporter	SLC6A2
MOL012207	lobelanidine	Neuronal acetylcholine receptor; alpha4/beta2	CHRNA4 CHRNB2
MOL012207	lobelanidine	Dopamine D3 receptor	DRD3
MOL012207	lobelanidine	Serotonin 2a (5-HT2a) receptor	HTR2A
MOL012207	lobelanidine	Serotonin 1a (5-HT1a) receptor	HTR1A
MOL012207	lobelanidine	Serotonin 2b (5-HT2b) receptor	HTR2B
MOL012207	lobelanidine	Histamine H1 receptor	HRH1
MOL012207	lobelanidine	Serotonin 7 (5-HT7) receptor	HTR7
MOL012207	lobelanidine	Neuronal acetylcholine receptor protein alpha-7 subunit	CHRNA7
MOL012207	lobelanidine	Serotonin 2c (5-HT2c) receptor	HTR2C
MOL012207	lobelanidine	Squalene synthetase (by homology)	FDFT1
MOL009458	3-Demethylcolchicine	Tubulin beta-1 chain	TUBB1
MOL009458	3-Demethylcolchicine	Histone deacetylase 6	HDAC6
MOL009458	3-Demethylcolchicine	Histone deacetylase 1	HDAC1
MOL009458	3-Demethylcolchicine	Histone deacetylase 3	HDAC3
MOL009458	3-Demethylcolchicine	Histone deacetylase 2	HDAC2
MOL009458	3-Demethylcolchicine	Sodium/glucose cotransporter 1	SLC5A1
MOL009458	3-Demethylcolchicine	ADAM17	ADAM17
MOL009458	3-Demethylcolchicine	MAP kinase ERK2	MAPK1
MOL009458	3-Demethylcolchicine	Serine/threonine-protein kinase Aurora-B	AURKB
MOL009458	3-Demethylcolchicine	Ribosomal protein S6 kinase 1	RPS6KB1
MOL009458	3-Demethylcolchicine	Serine/threonine-protein kinase Aurora-A	AURKA
MOL009458	3-Demethylcolchicine	Cyclin-dependent kinase 2	CDK2
MOL009458	3-Demethylcolchicine	Cyclin-dependent kinase 4	CDK4
MOL009458	3-Demethylcolchicine	Estrogen receptor alpha	ESR1
MOL009458	3-Demethylcolchicine	Estrogen receptor beta	ESR2
MOL009458	3-Demethylcolchicine	Heat shock protein HSP 90-alpha	HSP90AA1
MOL009458	3-Demethylcolchicine	Cytochrome P450 19A1	CYP19A1
MOL009458	3-Demethylcolchicine	MAP kinase ERK1 (by homology)	MAPK3
MOL009458	3-Demethylcolchicine	Ephrin receptor	EPHB4
MOL009458	3-Demethylcolchicine	Inosine-5'-monophosphate dehydrogenase 1	IMPDH1
MOL009458	3-Demethylcolchicine	Inosine-5'-monophosphate dehydrogenase 2	IMPDH2
MOL009458	3-Demethylcolchicine	Matrix metalloproteinase 13	MMP13
MOL009458	3-Demethylcolchicine	Matrix metalloproteinase 8	MMP8
MOL009458	3-Demethylcolchicine	Matrix metalloproteinase 25	MMP25
MOL009458	3-Demethylcolchicine	Carbonic anhydrase II	CA2
MOL009458	3-Demethylcolchicine	Matrix metalloproteinase 16	MMP16
MOL009458	3-Demethylcolchicine	Matrix metalloproteinase 1	MMP1
MOL009458	3-Demethylcolchicine	Carbonic anhydrase IX	CA9
MOL009458	3-Demethylcolchicine	Matrix metalloproteinase 14	MMP14
MOL009458	3-Demethylcolchicine	Bone morphogenetic protein 1	BMP1
MOL009458	3-Demethylcolchicine	Matrix metalloproteinase 7	MMP7
MOL009458	3-Demethylcolchicine	ADAM10	ADAM10
MOL009458	3-Demethylcolchicine	Glucagon receptor	GCGR
MOL009458	3-Demethylcolchicine	Estradiol 17-beta-dehydrogenase 2	HSD17B2
MOL009458	3-Demethylcolchicine	Estradiol 17-beta-dehydrogenase 1	HSD17B1
MOL009458	3-Demethylcolchicine	Thrombin	F2
MOL009458	3-Demethylcolchicine	Histone deacetylase 5	HDAC5
MOL009458	3-Demethylcolchicine	Histone deacetylase 7	HDAC7
MOL009458	3-Demethylcolchicine	Histone deacetylase 4	HDAC4
MOL009458	3-Demethylcolchicine	Hepatocyte growth factor receptor	MET
MOL009458	3-Demethylcolchicine	MAP kinase signal-integrating kinase 2	MKNK2
MOL009458	3-Demethylcolchicine	Pyruvate dehydrogenase kinase isoform 1	PDK1
MOL009458	3-Demethylcolchicine	Cyclin-dependent kinase 1/cyclin B1	CDK1
MOL009458	3-Demethylcolchicine	Ezrin	EZR
MOL009458	3-Demethylcolchicine	Tyrosine-protein kinase receptor FLT3	FLT3
MOL009458	3-Demethylcolchicine	Glycogen synthase kinase-3 beta	GSK3B
MOL009458	3-Demethylcolchicine	Serine/threonine-protein kinase B-raf	BRAF
MOL009458	3-Demethylcolchicine	Presequence protease, mitochondrial	PITRM1
MOL009458	3-Demethylcolchicine	Platelet-derived growth factor receptor beta	PDGFRB
MOL009458	3-Demethylcolchicine	Stem cell growth factor receptor	KIT
MOL009458	3-Demethylcolchicine	Platelet-derived growth factor receptor alpha	PDGFRA
MOL009458	3-Demethylcolchicine	Cathepsin L	CTSL
MOL009458	3-Demethylcolchicine	Cyclin-dependent kinase 2/cyclin A	CDK2
MOL003402	demethylwedelolactone	Estrogen receptor beta	ESR2
MOL003402	demethylwedelolactone	Estrogen receptor alpha	ESR1
MOL003402	demethylwedelolactone	Arachidonate 5-lipoxygenase	ALOX5
MOL003402	demethylwedelolactone	Carbonyl reductase [NADPH] 1	CBR1
MOL003402	demethylwedelolactone	Glutathione reductase	GSR
MOL003402	demethylwedelolactone	Cyclin-dependent kinase 4/cyclin D1	CCND1
MOL003402	demethylwedelolactone	Platelet-derived growth factor receptor beta	PDGFRB
MOL003402	demethylwedelolactone	Vascular endothelial growth factor receptor 3	FLT4
MOL003402	demethylwedelolactone	Cyclin-dependent kinase 2/cyclin A	CDK2
MOL003402	demethylwedelolactone	Serine/threonine-protein kinase PLK4	PLK4
MOL003402	demethylwedelolactone	Tyrosine-protein kinase TIE-2	TEK
MOL003402	demethylwedelolactone	Serine/threonine-protein kinase Aurora-A	AURKA
MOL003402	demethylwedelolactone	Mitogen-activated protein kinase kinase kinase 8	MAP3K8
[truncated: 466 more rows]
