# Supplementary material for: Exploring the Mechanisms of n-Butanol Extract from Tibetan Medicine Biebersteinia heterostemon in Improving Type 2 Diabetes Based on Network Pharmacology and Cellular Experiments
Source: Int J Mol Sci. 2025 Oct 10;26(20):9866. doi: 10.3390/ijms26209866 (PMC12564757; doi:10.3390/ijms26209866)
Supplement: Supplementary file 1 [file ijms-26-09866-s001.zip › Table S3.xlsx]

## Sheet: Sheet1
Table S3 Targets of type 2 diabetes mellitus were predicted using the Gene Cards, Online Mendelian Inheritance in Man Database (OMIM), Therapeutic Target Database (TTD) and DrugBank databases
Gene Cards	OMIM	TTD	Drug Bank
ABCC8	LAMB3	FGFR1	MGAM
INS	ALDH4A1	ADRB3	GAA
GCK	NRAS	HDAC1	SI
HNF1A	KIDINS220	INSR	AMY2A
KCNJ11	ATP8B2	SCD	GLP1R
WFS1	ODC1	REN	DPP4
HNF4A	DBT	COMT	CYP3A4
INSR	KDF1	F2	CYP2D6
LMNA	EDEM3	DPP4	CYP2C19
HNF1B	COA6	NR3C1	CYP3A5
PDX1	CACNA1S	MC4R	CYP3A7
APOB	NOS1AP	PPARA	ABCB1
TTN	CTRCT8	PPARG	SLCO1A2
PPARG	PTPRC	PIK3CG	SLCO1B1
NF1	ALG6	PTGS1	ABCC4
ENPP1	GALNT2	PTPN1	ABCC5
NEUROD1	COLEC11	HTR2A	ABCC1
SLC2A2	MPZ	ACACB	CYP2B6
IL6	KIF1B	ABCC8	CYP2C8
CACNA1A	ATP1A1	CALCR	AHR
AKT2	NT5C1B	CNR1	SLCO2B1
TSC2	CPSF3	DRD1	SLCO1B3
PAX4	GJA8	DRD2	UGT1A1
RET	PXDN	NR1H4	UGT1A3
LIPC	RPS7	GCGR	ABCC2
BRCA2	GNPAT	GLP1R	ABCB11
TCF7L2	ZDHHC18	IL1B	ALB
ACE	L1TD1	MGAM	HDAC2
INS-IGF2	EPHA2	NR3C2	NR1I3
COL1A1	EDARADD	ADORA2B	UGT1A9
APOE	COL9A2	DGAT1	SLC5A2
IRS1	MATN3	GHSR	DRD2
GLIS3	IGFN1	IFNB1	HTR1D
MFN2	CELSR2	NFKB1	ADRA2A
TERT	SPTA1	PTGS2	DRD3
FOXP3	EPHB2	ABCC9	HTR1A
POMT2	PDIA6	GPR119	ADRA2C
IL2RA	ETM2	INS	ADRA2B
TNF	ZMPSTE24	KCNJ10	DRD4
BSCL2	ALKAL2	MTTP	HTR2A
KLF11	COX20	HCAR2	HTR1B
COL1A2	LRATD1	SLC5A2	HTR2C
LPL	FOXE3	SLC47A1	DRD5
CTLA4	FDPS	HSD11B1	DRD1
APOA1	MTOR	GCK	ADRA1A
SLC30A8	FNDC5	SIRT1	ADRA1B
VWF	GABRD	ACE2	ADRA1D
PLEC	PTPRU	CASP1	HTR7
TTN-AS1	PGM1	HSD11B2	UGT2B4
TGFBR2	DHDDS	FFAR1	SLC15A1
EIF2AK3	HJV	IL18	SLC15A2
CEL	MTR	METAP2	SLC22A6
TP53	CMPK2	TBXAS1	CYP2C9
CDKAL1	ITGB1BP1	FGF21	PTGS1
SDHA	CADM3	PPARD	KCNJ10
AQP2	TBCE	CEL	CYP1A1
MLH1	KCNF1	GIPR	CYP1A2
SLC2A1	MFN2	IL7R	CYP2A6
MEN1	PUM2	IL1A	UGT2B7
AIRE	MYT1L	GPBAR1	UGT1A8
AVPR2	HIVEP3	SLC5A1	ABCG2
SLC2A4	KCNS3	SLC5A4	SLC22A8
LDLR	PTPRF	PRKAA1	UGT1A4
HFE	GRHL1	ANGPTL3	NR3C2
LOC110121471	COG2	CTGF	ABCC8
VEGFA	P3H1	FBP1	VEGFA
ADIPOQ	PLOD1	SLC2A4	KCNJ1
IDS	GACAT3	GCG	KCNJ11
IGF2BP2	LMNA	KLB	ABCC9
RETN	MBOAT2	SLC10A2	PPARG
AARS1	NDUFS2	MeV F	KCNJ8
PTPN22	UQCRH	REG3A	GCGR
IRS2	DPM3	S100B	GLP2R
SCN9A	POMGNT1	MAPK8	ABCA1
SLC19A2	B3GALNT2	PYGM	CFTR
MYO7A	SOX11	F2RL1	ABCC3
NPC1	NBAS	MBOAT4	SLC22A7
FGFR1	WDR35	RAMP3	CPT1A
KIF1B	PCSK9	GIP	TRPM4
TFR2	MYCNOS	MC3R	INSR
NEB	KIRREL1	RORA	IGF1R
CD36	TMEM53	GPR84	IDE
TGFB1	NGF		INS
RYR2	MYCN		SLC22A1
NF2	NUP133		SLC22A2
COL3A1	PDCN		SLC22A3
PTPN1	DDR2		LIPT1
IGF1	ODD		SLC5A6
COL2A1	DDOST		POR
CAPN10	PADI6		PTGS2
EXT2	PADI4		ACHE
ALB	DDEF2		MME
DYSF	PAPPA2		AGTR1
NAGLU	TOE1		UGT1A10
KCNQ1	RNASEH1		SLC22A12
LIPE	PTPN22		SLC2A9
BLK	PTPN14		EPOR
USH2A	PHA2A		PRKAB1
MTNR1B	PKLR		SLC47A1
AVP	HSPG2		SLC29A4
VDR	PMVK		SLC47A2
PTF1A	NOL10		ETFDH
DMD	PSMB4		GPD1
FLNA	PRDX1		ACACB
TRAPPC11	PTP4A2		GANAB
ZFP57	RAF1B		GANC
PTGS2	RHCE		SLC16A1
SERPINE1	USH2A		ORM1
WNK1	SDHB		MAOB
PPP1R3A	RDH14		RAMP1
NEFL	B3GALT6		RAMP2
CDKN2A	TSEN15		RAMP3
GARS1	WNT4		CALCR
CAPN3	SF3B4		HRH1
PTEN	ADI1		ACSL4
STAT3	SMC6L1		PPARA
FGFR2	AMPD2		PPARD
IL2	COL11A1		RXRA
SMARCA4	SNTG2		RXRB
SETX	TAS1R1		RXRG
CIITA	TAS1R2		CYP2E1
HLA-DQB1	TAS1R3		SLC10A1
HNRNPUL2-BSCL2	ADAM17		SLCO4C1
LEP	MIA3		LPL
COL5A2	DYNLT6		HMGCR
ACVRL1	DYNLT4		ITGAL
KCNH2	UBIAD1		CES2
MMP2	KLF11		CES1
DNMT1	FASLG		SLC5A1
C12orf43	TPO		GIPR
BCL2	TRIB2		CYP2C18
HLA-DRB1	NTRK1		GABRA1
MMP9	EIPR1		CA2
PCSK9	TRAPPC12		CA4
RBPJ	DIO1		CA1
UCP2	PADI3		CA3
AGTR1	RNF144A		GRIK1
FN1	ESPN
WRN	VSNL1
SGCB	RSAD2
APOC3	WNT2B
CETP	ZMYM6
PTPN11	ZMYM4
TBC1D4	ZRANB2
PVT1	PTPRZ2
ERBB2	EA8
POMGNT1	CLCNKA
LOC126862549	CLCNKB
APOA5	PADI2
NKX2-2	PADI1
FBN1	PSMB2
EP300	MMACHC
AGPAT2	BSND
CEP290	C8A
GAA	C8B
GCG	ZZZ3
COL5A1	COL24A1
ADRA2A	WS2B
NOS3	HSD3B2
CP	HSD3B1
IGHMBP2	PIP5K1A
GLB1	GBA1
CDH23	BDET
IFNG	ADAMTS4
RYR1	PFHB2
EGFR	PTPN7
MPZ	EA3
CPT2	WNT14
IGF1R	WNT3A
PRKAR1A	ALLC
TRPV4	CTRCT29
SOD1	HYT3
IL1B	PEE2
IL10	PPKP3
PLOD1	FAM110C
CYP11B2	SH3YL1
GCGR	ACP1
PON1	TMEM18
BMP2	NRIR
PNPLA2	DFNB47
AKT1	ID2
CRP	TYHAQ
FAS	CYS1
AGT	RRM2
STAT1	HPCAL1
MTOR	ATP6V1C2
PMM2	ROCK2
PIK3R1	E2F6
VHL	GREB1
G6PC1	NTSR2
IL1RN	LPIN1
ABCB11	CLQTL2
POMT1	GEFSP4
SMPD1	KTCN4
MED25	DDX1
MTHFR	MYCNUT
NR3C2	GEN1
OAS1	MSGN1
KIF1A	LAPTM4A
GNAS	SDC1
PIK3CA	AI1A
RFX6	ALDH4
GATA6	ALPS4
HMGA1	ARMS
ITPR3	ATPID
GBA1	BABS
PLIN1	BCATE2
HSPG2	C1orf172
DST	C1orf22
MAPK1	C1orf31
CCL2	CACNL1A3
PLA2G6	CAPON
MIR126	CCV
PTPRN	CD45
PKD2	CDG1C
HLA-DQA1	CDG2T
CAV1	CLK1
FGFR3	CMT1B
ESR1	CMT2A
SLC17A5	CMT2DD
XDH	CN1B
TH	CPSF73
SYNE1	CX50
NOTCH2	D2S448E
ACE2	DBA8
MAPK8IP1	DHAPAT
IGF2	DHHC18
TSC1	ECAT11
SOCS1	ECK
SCN5A	ED3
COL4A3	EDM2
FTO	EDM5
CISD2	EEF1A2BP1
MUTYH	EGFL2
PRF1	EL2
CACNA1H	EPHT3
SH3TC2	ERP5
SLC26A2	ETM
GPD2	FACE1
DPP4	FAM150B
APOC2	FAM36A
IER3IP1	FAM84A
REN	FKHL12
CTNNB1	FPS
SCN4A	FRAP1
NPHS1	FRCP2
KRAS	GEFSP5
GAS5	GLEPP1
COL11A1	GSD14
GATA4	HDS
AQP5-AS1	HFE2A
DNM2	HMAG
PLAGL1	IBGC10
TNNT2	ICAP1
CDKN1B	IGSF4B
MT-TL1	KCS
COL4A2	KH1
UGT1A1	KIAA0214
SCN1A	KIAA0235
FKRP	KIAA1106
SDHB	KRC
TMEM70	KV9.3
SPINK1	LAR
GUSB	LBP32
AGL	LDLC
HBB	LEPRE1
ABCA1	LH1
COL4A1	LINC01458
LIPA	LMN1
BRAF	LPCAT4
FGF2	MC1DN6
RBPJL	MC3DN11
ATM	MDDGC15
APP	MEB
COL4A4	MGC39558
IL4	MRD27
NOS2	NAG
CASR	NAOFEN
NPHS2	NARC1
CCR5	NCYM
HHEX	NEPH1
CDKN2B-AS1	NET4
LRP5	NGFB
BRCA1	NMYC
NCF2	NPHS18
TAB2	NPHS2
PKD1	NTRKR3
GAD2	OSR1
ADAMTS2	OST
RPGRIP1L	OZEMA16
CAT	PADI5
APPL1	PAP
B2M	PAPPE
ARSA	PCH7
ATP7A	PEOB2
SQSTM1	PEP
ADRB2	PEZ
PRKN	PHA2
MIR125A	PK1
MIR29A	PLC
POLG	PMK
CHEK2	PQBP5
BMPR1A	PRAAS3
CD40LG	PRXI
IL6-AS1	PTP4A
IAPP	RAFI63
SOD2	RHNA
DGAT2	RP39
DHTKD1	SDH2
NIDDM4	SDR7C4
HSPB1	SEMDJL1
NFE2L2	SEN15
CC2D2A	SERKAL
SCN1A-AS1	SF3B49
CACNA1S	SIPL
LIPG	SMC6
NPC2	SPG63
HRAS	STL2
LOC126859963	SYN5
CFTR	T1R1
PCDH15	T1R2
ALMS1	T1R3
IDH2	TACE
SGSH	TANGO1
CACNA1C	TCTEX1D1
ENG	TCTEX1D4
HBA1	TERE1
MITF	TIEG2
FBXO38	TNFSF6
IDUA	TPX
NEUROG3	TRB2
MEG3	TRKA
PIGO	TSSC1
PYGM	TTC15
TLR4	TXDI1
PPARGC1A	UHS1
RELN	UIP4
GDAP1	USH1M
TLR2	VILIP
BMPR1B	VIPERIN
ADGRV1	WNT13
AGTR2	ZNF258
IFIH1	ZNF262
SBF2	ZNF265
ICAM1	3MC2
MTTP	AIRP
KCNJ1	APT1LG1
JAK2	ASMD
GCDH	AUGA
GNPTAB	BNAH2
MSH2	C1orf19
RAF1	CATLPH
GH1	CCHL1A3
ATP13A2	CDG1T
PSMA3	CDG2Q
FABP2	CDG2V
CXCL8	CMT2A1
UMOD	CMT2A2A
GHR	CMTDID
PLAT	CNSHA2
EDNRB	CTDI
CYP27B1	CTPP1
TGFBR1	CTRCT1
ITGB2	DFNA37
HIF1A	DRT
SCN11A	ECTD12
COL11A2	EDA3
FASLG	EDSSPD2
MIR21	EMD2
PLAU	FGLDS1
CPT1A	FKLF1
PRKCD	GAMOS8
TFG	GROS1
PAX6	HCHOLA3
LEPR	HLP3
SMAD4	HOA
HLA-B	HOMGSMR2
ERCC2	HSAN5
LOC126805877	ICAP1A
AKR1B1	IDDMOH
SDHD	JEB1B
ZMPSTE24	KCS1
CARD14	KIAA0161
KDR	KIAA0230
GMPPB	KIAA0425
RECQL4	KIAA0464
AGER	KIAA1336
SELP	LCA
HSD11B2	LHONAR2
DOCK8	LLH
RAB27A	MC4DN11
SCO2	MC4DN13
FIG4	MDDGA11
ATXN2	MDDGA3
DAG1	MDDGB15
MT-ND1	MEGF3
B4GALT7	MGR
ARSB	MRD39
ITPR1	MSUD2
MECP2	NEDMHSN
GYG1	NISBD1
PMP22	NPHS23
TOR1AIP1	NS6
MORC2	NSE1
SUMO4	OST48
LOC110121472	P5CDH
EPO	PAD
WT1	PAGA
ITGA2	PAN2
ATP6V0A2	PCH9
FKTN	PEBAS
SPTLC1	POROK1
MKS1	POROK9
NFKBIA	PRL2
GAD1	PTPN8
RBP4	PTPU2
F2	RCDP2
TYR	RP59
DCTN1	SAP49
MIR29C	SCCD
SLC25A13	SDHIP
H19	SINO
OFD1	SJS
MAFA	SKS
KCNJ5	SL1
GLUD1	SOPH
EXT1	SPH3
DGAT1	SRN1
DBT	SSDA
TTR	STE24
PCBD1	STL5
BMP6	TANGO
NLRP3	TDH2A
LCAT	THMA2
BMPR2	TKT
IL2RB	TSLL1
DNAJC3	XWNT2
GPHN	ZIS
NAGA	AFD1
AR	ALGAZ
HAMP	CDG1R
APOA4	CED2
BBS2	CMNS
BCKDHB	CTPA
TGFB2	CTRCT34
NFKB1	CZP1
NGF	DEDSM
DYNC2H1	DSS
CDKN2B	ECTD11B
TNFRSF1A	EDSKCL1
PIK3CG	ERK
ERCC6	FASL
KDM6A	FH3
CYP21A2	FKLF
ATP8B1	FPLD2
VCP	HH13
MET	HMSN6A
CASP8	HRD
TSPAN1	HS3
SRC	ICAP1B
NLRP12	ILFS2
COG2	IMD105
ABCA4	JEB1A
PLG	KIAA0268
MC4R	LYP
EDN1	MADB
MME	MDDGB3
CYP3A4	MPAPA
GLP1R	NBLST1
BTK	NECL1
TPP1	NKEFA
PNPLA3	NPHS22
CRPPA	OI8
NOTCH3	OS2
BDNF-AS	PCH2F
NRXN1	PPGL4
PFKM	PRG2
ATP6AP2	SJA
NEU1	TTPP1
CACNA1D	VENARG
MYH7	WRCN
COL9A2	ALPS1B
CBS	ARCC2
MVK	ASGD2
ITGB3	CAE1
CST3	CHN2
DLD	CMD1A
AICDA	CMT2A2B
LAMB2	ECTD11A
HJV	HOKPP1
PDGFRB	HPP
LARGE1	LDLCQ1
CDKL5	MC2DN4
PRKAG2	MDDGC3
BCKDHA	MODY7
MTMR2	NCMS
SCARB1	ODCD2
PGM1	PCBC
SACS	PEAMO
NPR2	PXN
NPPA	RSDM1
SMCHD1	SEMDBCD
HLA-A	SJS1
CUBN	SRTD7
CLCN2	SYNCAM3
LIFR	AAT11
PPARA	CAPB
B3GALT6	CMT2FF
GALNS	COPOA
CASP3	CTRCT6
MIR155	FHCL3
SERPINF1	HGPS
CLCNKB	MHS5
SPG11	MSL
FOXA2	RP76
GJB2	ASGD7
TNDM	BDPLT22
CD40	CMYO18
MAP2K1	LGMDR15
BDNF
SLC29A3
BAX
IGFBP2
GJA1
OCA2
PRMT7
TNFRSF11B
PNLIP
HCFC1
PCNT
SCARB2
GHRL
GRN
TNFSF11
GBE1
EZH2
MTR
SPTLC2
SLC4A1
NDRG1
POMGNT2
TERC
CPS1
HSPB8
PCSK1
KCNJ2
EMD
MTRR
IL18
MAPK8
USH1C
IGFBP3
EGF
TECPR2
GABRG2
NPPB
BGLAP
SLC12A1
TAFAZZIN
MCOLN1
SLC40A1
D2HGDH
ALG13
TRPS1
TMEM67
L2HGDH
MAPK14
TRIM32
SIRT1
HADH
POMC
TNFRSF1B
HMOX1
CAVIN1
TRPM4
LINC01370
ALDH2
PTPRC
RPE65
CASQ2
FAH
AGXT
PARK7
SMAD3
SIGMAR1
FOS
HSD3B2
LOC129931597
MAPK3
KCNA1
SLC37A4
ELAC2
COL17A1
SEC23B
SCNN1A
STK11
TFAP2A
PANK2
CYBA
ATP1A2
PTPN2
PTH1R
TF
MARS1
CYP2D6
MIR206
SLC5A2
SCP2
MIR34A
COMT
CAV3
NHLRC1
MMP1
ADRB3
ALDH18A1
HSD11B1
TIMP2
C3
HMGCR
TAP2
OPA3
TRPC6
B3GALNT2
IGFBP1
CYP19A1
PLOD2
SLC25A4
ALG1
XIAP
PROM1
MYH9
KIF7
P4HB
RHO
SMAD2
HP
PLP1
PON2
MMP14
PLCE1
IDH1
AMN
SLC19A3
CCN2
LAMA2
LRPPRC
TAT
HGSNAT
KIT
ELN
JUN
VRK1
BSND
SURF1
SHBG
VCAM1
OCRL
CDH1
POLD1
ABCC6
NR3C1
CD4
ADA
FLT1
DSP
MIR17
LAMP2
CDK4
TYMP
GFPT1
SLC52A2
CREBBP
PAX3
SMAD6
TPM2
LPA
EFEMP2
SST
BCHE
ERBB3
FGA
BEST1
CCND1
SELE
G6PD
PSAP
CFH
HOGA1
GNA11
GSN
HBA2
HSD17B4
LZTR1
PLTP
GLI2
MYC
MALAT1
KIF1C
NIDDM2
SMN1
FA2H
SGCG
ALG6
GLI3
MOCS1
FREM2
FGF23
ALG12
SLC16A1
ATP2A2
APC
AHSG
PKLR
TFAP2B
TARDBP
EIF2AK3-AS1
ANGPT2
PIGA
PMS2
PITX2
IKBKB
KNG1
UGT1A9
GNE
ELP1
ABCB1
ROR2
TWNK
FXN
DICER1
TK2
NRAS
DNAH8
PAX2
CYP1A2
MPO
ALPL
PARP1
MAPT
CYP17A1
LCN2
HSPD1
IGF2R
ACADSB
LMNB2
CHCHD10
SGCD
SELENON
CR2
DES
RARS2
LTA
CNBP
GNPAT
SREBF1
ALDH4A1
PEX6
TYK2
ANK1
GPT
BBS1
RBCK1
CHST14
KRT5
NOTCH1
CYP2C9
DCAF17
CDK2
MT-TE
HFE-AS1
MOGAT2
ACADS
SPTB
MBL2
HADHB
SLCO1B1
PCYT1A
TMEM216
ORAI1
CELA2A
BMP4
PRKCA
SCN2A
SLC2A9
IGF2-AS
JAK1
AHI1-DT
SLC12A3
SLC34A1
MCCC2
UGT1A8
PLA2G7
HGF
ADA2
PTPRN2
HK1
UGT1A6
INPPL1
ALS2
PCSK2
BIN1
SHC1
SRD5A2
LDB3
LOC126807011
BLM
LPIN1
ASS1
ATP7B
CFB
ADCY10
MIR145
NTRK1
SCNN1G
IFNA1
PTCH1
HYMAI
LINC02605
MOGS
KCND3
MIR657
IL1A
GCKR
TIMP1
AFG3L2
SOD2-OT1
SOX2
PEX7
HARS1
GLA
PGR-AS1
RAB7A
WFDC21P
SERPINC1
CDKN1A
BCL2L1
FLNB
CERNA3
GP1BA
KMT2D
FUS
ACVR1
UGT1A4
PLCG2
ABCB4
COL7A1
AP3B1
TGFBI
MUC1
CCR2
IL17A
DIO2
MPI
CYCS
IL13
PRPH2
LITAF
IL1R1
GFAP
F5
KITLG
RUNX2
NR1H2
TTC19
UCP3
ACP1
ALOX12B
MIR140
MOCS2
ARG1
F3
APOA2
TNFRSF11A
CREB1
HSD17B10
DPM1
ACADVL
TGM2
EIF2B1
ITGAM
ALG2
MMADHC
MMACHC
FAT4
PEX5
CACNA1F
COL6A2
CTSD
ERCC4
GSK3B
MSX2
GDF5
ADAMTS9
IDE
UGT1A3
ERCC8
CYP2C19
PKM
EIF2AK4
HUWE1
GNS
FOXC1
SOX9
SLC27A1
PRKACA
RB1
UGT1A7
FXYD2
NPY
VAPB
PRKCB
PSEN2
IL2RG
SERPINF2
NDUFS4
RNASEH2B
CIDEC
PTPN3
COL4A5
PTGS1
TCTN2
EIF2AK2
ACTG1
GYS1
PRSS1
CPT1B
EIF2S3
THBD
MMP13
MNX1
SMC1A
VSX2
ATP1A1
MMAA
CXCL10
CDKN3
SLC2A3
TUG1
ACTA1
ABCG2
CCL5
TKT
MPV17
PLA2G2A
PLCG1
BCS1L
CNR1
SPG7
PRL
KRT14
NPHP1
TYRP1
NAMPT
PNPLA6
KCNQ3
POLR3A
ABCG5
FBN2
ATP6V1B1
UBA1
FOXO1
LRBA
MMAB
LAMB3
PDZRN3-AS1
HSPA4
CYP27A1
PRKCZ
MMP3
GGT1
DRD2
SHH
CDKN1C
PDCD1
PTHLH
WHRN
UGT1A10
MYL2
PRKAA2
HOXD13
ESR2
EDA
DGKE
CSF2
B3GAT3
ETFDH
CYP2R1
HLA-C
AMHR2
NOS1
MYH11
PTK2B
NOD2
A2M
GPT2
SLC30A10
SLC35C1
GATA2
TPO
SCN1B
G6PC2
PSEN1
SREBF2
OPA1
TMPO
OPTN
CXCR4
PEX1
CUL3
TAP1
GAPDH
COL9A1
PIK3CD
MGAT2
CHKB
PIK3CB
SCN10A
MIR146A
RRM2B
ITCH
ACAD9
ACTB
CLRN1
FTH1
ACTA2
PRKCG
SMN2
HPD
PIK3C3
IL12B
IDDM4
HSP90AA1
JAZF1
MAPK10
JAG1
BBS10
PHKG2
SDHAF2
SAMHD1
XBP1
COL18A1
TRDN
LOC106627981
CES1
DDOST
GRHPR
SCNN1B
MSH6
UCP1
MOGAT1
AIFM1
GPAT3
CTNS
MLH3
SLC2A10
AARS2
KCNQ2
MDM2
SLC5A7
TNNI3
ERCC3
IDDM11
HSPA5
SNCA
NPHP3
COG5
STUB1
PDGFRA
CDC73
CYP2E1
OTX2
MT-CO1
PSMB9
HK2
FNDC5
LOC107133510
MGLL
IDDM17
PIK3C2A
PDE4D
DPAGT1
LRRK2
CALCA
IGHE
PSMB8
RFXANK
PAPSS2
BMP1
SPARC
ALG3
