# Supplementary material for: Exploring the Mechanisms of n-Butanol Extract from Tibetan Medicine Biebersteinia heterostemon in Improving Type 2 Diabetes Based on Network Pharmacology and Cellular Experiments
Source: Int J Mol Sci. 2025 Oct 10;26(20):9866. doi: 10.3390/ijms26209866 (PMC12564757; doi:10.3390/ijms26209866)
Supplement: Supplementary file 1 [file ijms-26-09866-s001.zip › Table S4.xlsx]

## Sheet: Sheet1
Table S4 Common intersection targets between the potential targets of active components from BHBE and the pathology - related targets of type 2 diabetes mellitus
Component target	Disease target	Common target
AKR1B1	ABCC8	AKR1B1
ADORA1	INS	ABCG2
ADORA2A	GCK	KIT
ADORA3	HNF1A	PLG
OPRD1	KCNJ11	ESR2
ABCG2	WFS1	GSK3B
OPRM1	HNF4A	PTGS2
KIT	INSR	ABCC1
PIM1	LMNA	ESR1
ALOX5	HNF1B	NOS2
PTPRS	PDX1	MMP9
FLT3	APOB	ABCB1
CYP1B1	TTN	MAOB
SYK	PPARG	ARG1
HSD17B1	NF1	CYP19A1
AMY1A	ENPP1	TERT
GRK6	NEUROD1	MMP2
PLG	SLC2A2	ACHE
ESR2	IL6	APP
GSK3B	CACNA1A	CA2
PTGS2	AKT2	CA1
ABCC1	TSC2	PARP1
KDM4E	PAX4	AHR
CDK6	RET	AR
ESR1	LIPC	KDR
CDK1	BRCA2	MET
AKR1B10	TCF7L2	CA4
NOS2	ACE	MMP13
NOX4	INS-IGF2	EGFR
MMP9	COL1A1	PTPN1
ABCB1	APOE	PIK3R1
HSD17B2	IRS1	CA3
CBR1	GLIS3	SLC22A12
MAOB	MFN2	ODC1
GLO1	TERT	XDH
ARG1	FOXP3	CDK2
CDK5R1	POMT2	MMP3
MAOA	IL2RA	TTR
CYP19A1	TNF	CFTR
TERT	BSCL2	PLA2G2A
MMP2	KLF11	CYP1A2
MMP12	COL1A2	BCHE
ACHE	LPL	ALDH2
APP	CTLA4	IL2
CA2	APOA1	CCND1
CA1	SLC30A8	TNF
CA9	VWF	HSPA5
CSNK2A1	PLEC	DPP4
CA7	TTN-AS1	MAPK1
PARP1	TGFBR2	HK2
BACE1	EIF2AK3	HK1
CCNB3	CEL	GAA
ALOX15	TP53	ADA
CA12	CDKAL1	GAPDH
AHR	SDHA	TYR
AR	AQP2	AVPR2
KDR	MLH1	IGF1R
NAE1	SLC2A1	F2
LCK	MEN1	DRD4
MET	AIRE	MPO
TNKS2	AVPR2	SRC
TNKS	SLC2A4	AKT1
CA4	LDLR	SIGMAR1
MMP13	HFE	DRD2
EGFR	LOC110121471	CYP1A1
PFKFB3	VEGFA	PIK3CG
ALOX12	ADIPOQ	PPARA
PTPN1	IDS	PTGS1
GPR35	IGF2BP2	TBXAS1
TOP2A	RETN	MGAM
PIK3R1	AARS1	HTR2A
CA3	PTPN22	HTR2C
CAMK2B	IRS2	PON1
NEK6	SCN9A	IGFBP2
PLA2G1B	SLC19A2	IGFBP3
APEX1	MYO7A	IGFBP1
NUAK1	NPC1	GCGR
AKR1C1	FGFR1	VCP
AKR1A1	KIF1B	MMP1
TAS2R31	TFR2	MMP14
MPG	NEB	MME
SLC22A12	CD36	PYGM
ODC1	TGFB1	ACE
XDH	RYR2	HMGCR
CDK2	NF2	REN
MMP3	COL3A1	ITGAL
TOP1	PTPN1	METAP2
MCL1	IGF1	CREBBP
CALM1	COL2A1	HCAR2
TTR	CAPN10	SELE
CFTR	EXT2	SELP
ST6GAL1	ALB	CPT1A
PLA2G2A	DYSF	HSP90AA1
ALK	NAGLU	MAPK8
AURKB	KCNQ1	SLC5A2
PLK1	LIPE	FBP1
CYP1A2	BLK	MAPT
BCHE	USH2A	INSR
CA6	MTNR1B	ADRA1D
CA14	AVP	SHBG
CA13	VDR	PIK3CA
ADK	PTF1A	HIF1A
GBA	DMD	ALPL
ALDH2	FLNA	PIK3CD
IL2	TRAPPC11	MAP2K1
MANBA	ZFP57	FLT1
CCND1	PTGS2	FGFR1
TNF	SERPINE1	ADAM17
HSPA8	WNK1	SCN9A
HSPA5	PPP1R3A	TYMP
DPP4	NEFL	KCNH2
MAPK1	CDKN2A	HTR1A
HK2	GARS1	ADRA2B
HK1	CAPN3	HRH1
PNP	PTEN	ADRA1A
GRK1	STAT3	ADRA1B
GAA	FGFR2	CYP2D6
ADA	IL2	ADRB2
GAPDH	SMARCA4	DRD3
AHCY	SETX	ADRB3
CD38	CIITA	DRD1
TYR	HLA-DQB1	DRD5
ESRRA	HNRNPUL2-BSCL2	CES1
AVPR2	LEP	PPARG
IGF1R	COL5A2	CES2
F2	ACVRL1	SERPINE1
DRD4	KCNH2	RXRA
MPO	MMP2	CLK1
DAPK1	DNMT1	F3
PYGL	C12orf43	BCL2L1
SRC	BCL2	PIK3CB
PTK2	HLA-DRB1	CYP2C9
PKN1	MMP9	CYP3A4
NEK2	PCSK9	HNF4A
CXCR1	RBPJ	VEGFA
AKT1	UCP2	PLA2G7
CA5A	AGTR1	GUSB
AXL	FN1	RET
AKR1C2	WRN	PDGFRB
AKR1C3	SGCB	ADORA2B
AKR1C4	APOC3	BMP1
SIGMAR1	CETP	HTR7
DRD2	PTPN11	F2RL1
CYP1A1	TBC1D4	NR3C1
PIK3CG	PVT1	NR3C2
PPARA	ERBB2	CASP8
TLR9	POMGNT1	CASP1
PTGS1	LOC126862549	ERBB2
SLC6A2	APOA5	MAPK10
MIF	NKX2-2	MAPK14
TBXAS1	FBN1	NFKBIA
MGAM	EP300	HSD11B2
HTR2A	AGPAT2	HDAC1
HTR2C	CEP290	EDNRB
ESRRB	GAA	BRAF
CHEK1	GCG	PRKCZ
WEE1	COL5A1	GLI2
PON1	ADRA2A	EP300
IGFBP6	NOS3	EPHA2
IGFBP4	CP	EPHB2
IGFBP5	IGHMBP2	MTOR
IGFBP2	GLB1	AKT2
IGFBP3	CDH23	CDK4
IGFBP1	IFNG	AGTR1
HSP90B1	RYR1	ROCK2
F10	EGFR	CHEK2
EGLN1	MPZ	PDE4D
GCGR	CPT2	BCL2
HSP90AB1	IGF1R	SLC5A1
PTGDR2	PRKAR1A	EIF2AK3
VCP	TRPV4	SLC22A2
P2RX3	SOD1	CYP2C19
MMP1	IL1B	PTK2B
MMP14	IL10	CYP11B2
MMP8	PLOD1	STAT3
MME	CYP11B2	TGFB1
PYGM	GCGR	JAK1
ACE	PON1	JAK2
AMPD3	BMP2	SCN10A
ANPEP	PNPLA2	GCK
LTA4H	AKT1	NTRK1
ECE1	CRP	SIRT1
HMGCR	FAS	LRRK2
REN	AGT	NOS1
MKNK2	STAT1	NOS3
ITGAL	MTOR	PDGFRA
METAP2	PMM2	PRF1
KDM4A	PIK3R1	TGFBR1
CREBBP	VHL	KCNJ1
HCAR2	G6PC1	ACVRL1
CDC25B	IL1RN	TKT
CAMKK2	ABCB11	HTR1D
FOLH1	POMT1	MPI
MMP16	SMPD1	MDM2
KDM3A	MED25	ADRA2A
KDM5B	MTHFR	ADRA2C
KDM4D	NR3C2	MTNR1B
KDM4C	OAS1	XIAP
SELE	KIF1A	JUN
SELP	GNAS	HTR1B
BCL2A1	PIK3CA	PSEN2
ERN1	RFX6	IKBKB
CPT1A	GATA6	HDAC2
HSP90AA1	HMGA1	MAPK3
MAPK8	ITPR3	NFKB1
ITGB1	GBA1	SREBF2
SLC5A2	PLIN1	BMP4
FDFT1	HSPG2	CYP17A1
PFKFB4	DST	SCD
FBP1	MAPK1	COMT
MAPT	CCL2	PLEC
INSR	PLA2G6	ACVR1
MYLK	MIR126	RAF1
CHRM4	PTPRN	IDH1
CHRM5	PKD2	ADAMTS4
CHRM2	HLA-DQA1	FTO
CHRM1	CAV1	VCAM1
ADRA1D	FGFR3	ICAM1
CHRM3	ESR1	TYK2
PABPC1	SLC17A5	BTK
SLC6A3	XDH	GABRA1
SLC6A4	TH	XBP1
PTAFR	SYNE1
MAPK9	NOTCH2
SHBG	ACE2
PIK3CA	MAPK8IP1
CNR2	IGF2
HIF1A	TSC1
ALPL	SOCS1
PLAA	SCN5A
PIK3CD	COL4A3
DNM1	FTO
MAP2K1	CISD2
HDAC5	MUTYH
HDAC7	PRF1
HDAC11	CACNA1H
HDAC4	SH3TC2
HDAC9	SLC26A2
FLT1	GPD2
MMP7	DPP4
FGFR1	APOC2
ALOX5AP	IER3IP1
ADAM17	REN
MAP4K4	CTNNB1
SCN9A	SCN4A
TYMP	NPHS1
AURKA	KRAS
SLC18A2	GAS5
KCNH2	COL11A1
HTR1A	GATA4
CHRNA4	AQP5-AS1
CHRNA7	DNM2
ADRA2B	PLAGL1
HRH1	TNNT2
ADRA1A	CDKN1B
ADRA1B	MT-TL1
CYP2D6	COL4A2
ADRB2	UGT1A1
ADRB1	SCN1A
DRD3	FKRP
TBXA2R	SDHB
ADRB3	TMEM70
DRD1	SPINK1
DRD5	GUSB
CES1	AGL
PPARG	HBB
CES2	ABCA1
POLB	COL4A1
PLA2G5	LIPA
PLA2G10	BRAF
GRM5	FGF2
SERPINE1	RBPJL
RXRA	ATM
EDNRA	APP
KLK1	COL4A4
KLK2	IL4
CLK1	NOS2
DYRK1B	CASR
HSD17B14	NPHS2
DYRK1A	CCR5
CA5B	HHEX
CTSB	CDKN2B-AS1
F3	LRP5
RPS6KA5	BRCA1
SIRT2	NCF2
YWHAG	TAB2
PTGER1	PKD1
PTGER4	GAD2
PTGER2	ADAMTS2
PTGER3	RPGRIP1L
BCL2L1	CAT
NQO2	APPL1
GRM2	B2M
DUSP3	ARSA
PDPK1	ATP7A
PIK3CB	SQSTM1
CYP2C9	ADRB2
CYP3A4	PRKN
CCNE1	MIR125A
HNF4A	MIR29A
PGF	POLG
VEGFA	CHEK2
PLA2G7	BMPR1A
GUSB	CD40LG
NQO1	IL6-AS1
RET	IAPP
PDGFRB	SOD2
PCSK7	DGAT2
PPIA	DHTKD1
IDO1	NIDDM4
SLC29A1	HSPB1
ADORA2B	NFE2L2
BMP1	CC2D2A
HTR7	SCN1A-AS1
F2RL1	CACNA1S
KCNA3	LIPG
NR3C1	NPC2
NR3C2	HRAS
GSTM1	LOC126859963
ATP2A1	CFTR
CASP8	PCDH15
CASP1	ALMS1
VAV1	IDH2
PGR	SGSH
PPP2CA	CACNA1C
ERBB2	ENG
MAPK10	HBA1
IARS	MITF
MAPK14	FBXO38
OPRK1	IDUA
EWS-Fli1	NEUROG3
NFKBIA	MEG3
RELA	PIGO
HSD11B2	PYGM
HDAC6	TLR4
HDAC1	PPARGC1A
EDNRB	RELN
BRAF	GDAP1
PRKCZ	TLR2
THRA	BMPR1B
THRB	ADGRV1
CTSL	AGTR2
ABL1	IFIH1
GLI2	SBF2
PDK1	ICAM1
RPS6KB1	MTTP
GRK2	KCNJ1
EP300	JAK2
EPHA2	GCDH
EPHB2	GNPTAB
EPHA5	MSH2
EPHA4	RAF1
EPHA8	GH1
EPHA7	ATP13A2
EPHB3	PSMA3
EPHA3	FABP2
EPHB1	CXCL8
EPHA1	UMOD
MTOR	GHR
TRPM8	PLAT
AKT2	EDNRB
CDK4	CYP27B1
HPGDS	TGFBR1
FNTA	ITGB2
HTR3A	HIF1A
AGTR1	SCN11A
ROCK2	COL11A2
ATP4B	FASLG
CHEK2	MIR21
PDE4D	PLAU
PDE4C	CPT1A
BRD4	PRKCD
BRD9	TFG
PNMT	PAX6
BCL2	LEPR
SLC5A1	SMAD4
TRAP1	HLA-B
CFD	ERCC2
MELK	LOC126805877
SPHK2	AKR1B1
SOAT1	SDHD
SOAT2	ZMPSTE24
EIF2AK3	CARD14
CXCR2	KDR
CPB1	GMPPB
SLC22A2	RECQL4
CYP2C19	AGER
JAK3	SELP
PDE2A	HSD11B2
PTK2B	DOCK8
CYP11B1	RAB27A
CYP11B2	SCO2
PDE5A	FIG4
FAAH	ATXN2
STAT3	DAG1
CSF1R	MT-ND1
TGFB1	B4GALT7
JAK1	ARSB
JAK2	ITPR1
PRKDC	MECP2
HCK	GYG1
EPHB4	PMP22
SCN10A	TOR1AIP1
GCK	MORC2
CDK9	SUMO4
NTRK1	LOC110121472
MKNK1	EPO
GRK3	WT1
CCNA2	ITGA2
QPCT	ATP6V0A2
GRK5	FKTN
TRHR	SPTLC1
SSTR3	MKS1
IRAK4	NFKBIA
SIRT3	GAD1
SIRT1	RBP4
FLT4	F2
ITK	TYR
LRRK2	DCTN1
PBK	MIR29C
PPP1CA	SLC25A13
DYRK2	H19
NOS1	OFD1
NOS3	MAFA
PREP	KCNJ5
NR5A1	GLUD1
FAP	EXT1
CAPN1	DGAT1
PIM2	DBT
PIM3	TTR
SMO	PCBD1
BRD2	BMP6
PDGFRA	NLRP3
TEK	LCAT
PDE10A	BMPR2
PRF1	IL2RB
CDK7	DNAJC3
TGFBR1	GPHN
PDE11A	NAGA
MAN1B1	AR
MTAP	HAMP
TRPV3	APOA4
HRH4	BBS2
EHMT1	BCKDHB
EHMT2	TGFB2
KCNJ1	NFKB1
MAN2A1	NGF
DPP7	DYNC2H1
CCNE2	CDKN2B
CHRNA3	TNFRSF1A
ACVRL1	PIK3CG
MAPK11	ERCC6
TKT	KDM6A
ERAP2	CYP21A2
ERAP1	ATP8B1
HTR1D	VCP
PRKCI	MET
PDE9A	CASP8
PDE1C	TSPAN1
HTR4	SRC
ROCK1	NLRP12
MAP2K7	COG2
P2RX7	ABCA4
NUDT1	PLG
ILK	MC4R
MPI	EDN1
MAN2B1	MME
OGA	CYP3A4
MDM2	GLP1R
DHCR7	BTK
ADRA2A	TPP1
ADRA2C	PNPLA3
RBBP9	CRPPA
HCRTR2	NOTCH3
HCRTR1	BDNF-AS
MTNR1B	NRXN1
KCNN1	PFKM
KCNN3	ATP6AP2
KCNN2	NEU1
KDM1A	CACNA1D
MTNR1A	MYH7
CHRNB4	COL9A2
CHRNB1	CBS
XIAP	MVK
DPP8	ITGB3
HTR6	CST3
HTR5A	DLD
HTR2B	AICDA
DPP9	LAMB2
HRH3	HJV
JUN	PDGFRB
BIRC2	LARGE1
PRKCQ	CDKL5
HTR1B	PRKAG2
PDE1A	BCKDHA
PTPRCAP	MTMR2
HRH2	SCARB1
HTR1E	PGM1
PRMT6	SACS
HTR1F	NPR2
PRMT8	NPPA
PRMT1	SMCHD1
PLK4	HLA-A
TTK	CUBN
CDC7	CLCN2
TYMS	LIFR
PARP2	PPARA
ROS1	B3GALT6
ALDH3A1	GALNS
PSEN2	CASP3
RPS6KA3	MIR155
IMPDH2	SERPINF1
CTSK	CLCNKB
MAPKAPK2	SPG11
CALCRL	FOXA2
IKBKB	GJB2
SLC1A3	TNDM
DCTPP1	CD40
QDPR	MAP2K1
STAT6	BDNF
SLC18A3	SLC29A3
OPRL1	BAX
TUBB1	IGFBP2
HDAC3	GJA1
HDAC2	OCA2
MAPK3	PRMT7
IMPDH1	TNFRSF11B
MMP25	PNLIP
ADAM10	HCFC1
EZR	PCNT
PITRM1	SCARB2
GSR	GHRL
MAP3K8	GRN
SQLE	TNFSF11
FGR	GBE1
LYN	EZH2
HSPA1A	MTR
FASN	SPTLC2
TNNC1	SLC4A1
KCNMA1	NDRG1
NFKB1	POMGNT2
GSK3A	TERC
SREBF2	CPS1
MERTK	HSPB8
ELANE	PCSK1
BMP4	KCNJ2
EPHX2	EMD
HDAC8	MTRR
MPEG1	IL18
S1PR3	MAPK8
S1PR1	USH1C
GRIN1	IGFBP3
CYP17A1	EGF
TRPV1	TECPR2
SCD	GABRG2
AVPR1A	NPPB
COMT	BGLAP
KIF11	SLC12A1
HDAC10	TAFAZZIN
CDC25A	MCOLN1
HSD17B3	SLC40A1
PLEC	D2HGDH
CMA1	ALG13
ACVR1	TRPS1
RAF1	TMEM67
NPY5R	L2HGDH
IDH1	MAPK14
ADAMTS5	TRIM32
ADAMTS4	SIRT1
STK17B	HADH
HPGD	POMC
LIMK1	TNFRSF1B
PTP4A3	HMOX1
FTO	CAVIN1
BAD	TRPM4
TNNI3K	LINC01370
DHFR	ALDH2
CDK5	PTPRC
TAOK3	RPE65
VCAM1	CASQ2
ICAM1	FAH
TYK2	AGXT
NAAA	PARK7
BTK	SMAD3
STS	SIGMAR1
PRTN3	FOS
GABRA2	HSD3B2
GABRA1	LOC129931597
CISD1	MAPK3
LNPEP	KCNA1
NEK1	SLC37A4
XBP1	ELAC2
	COL17A1
	SEC23B
	SCNN1A
	STK11
	TFAP2A
	PANK2
	CYBA
	ATP1A2
	PTPN2
	PTH1R
	TF
	MARS1
	CYP2D6
	MIR206
	SLC5A2
	SCP2
	MIR34A
	COMT
	CAV3
	NHLRC1
	MMP1
	ADRB3
	ALDH18A1
	HSD11B1
	TIMP2
	C3
	HMGCR
	TAP2
	OPA3
	TRPC6
	B3GALNT2
	IGFBP1
	CYP19A1
	PLOD2
	SLC25A4
	ALG1
	XIAP
	PROM1
	MYH9
	KIF7
	P4HB
	RHO
	SMAD2
	HP
	PLP1
	PON2
	MMP14
	PLCE1
	IDH1
	AMN
	SLC19A3
	CCN2
	LAMA2
	LRPPRC
	TAT
	HGSNAT
	KIT
	ELN
	JUN
	VRK1
	BSND
	SURF1
	SHBG
	VCAM1
	OCRL
	CDH1
	POLD1
	ABCC6
	NR3C1
	CD4
	ADA
	FLT1
	DSP
	MIR17
	LAMP2
	CDK4
	TYMP
	GFPT1
	SLC52A2
	CREBBP
	PAX3
	SMAD6
	TPM2
	LPA
	EFEMP2
	SST
	BCHE
	ERBB3
	FGA
	BEST1
	CCND1
	SELE
	G6PD
	PSAP
	CFH
	HOGA1
	GNA11
	GSN
	HBA2
	HSD17B4
	LZTR1
	PLTP
	GLI2
	MYC
	MALAT1
	KIF1C
	NIDDM2
	SMN1
	FA2H
	SGCG
	ALG6
	GLI3
	MOCS1
	FREM2
	FGF23
	ALG12
	SLC16A1
	ATP2A2
	APC
	AHSG
	PKLR
	TFAP2B
	TARDBP
	EIF2AK3-AS1
	ANGPT2
	PIGA
	PMS2
	PITX2
	IKBKB
	KNG1
	UGT1A9
	GNE
	ELP1
	ABCB1
	ROR2
	TWNK
	FXN
	DICER1
	TK2
	NRAS
	DNAH8
	PAX2
	CYP1A2
	MPO
	ALPL
	PARP1
	MAPT
	CYP17A1
	LCN2
	HSPD1
	IGF2R
	ACADSB
	LMNB2
	CHCHD10
	SGCD
	SELENON
	CR2
	DES
	RARS2
	LTA
	CNBP
	GNPAT
	SREBF1
	ALDH4A1
	PEX6
	TYK2
	ANK1
	GPT
	BBS1
	RBCK1
	CHST14
	KRT5
	NOTCH1
	CYP2C9
	DCAF17
	CDK2
	MT-TE
	HFE-AS1
	MOGAT2
	ACADS
	SPTB
	MBL2
	HADHB
	SLCO1B1
	PCYT1A
	TMEM216
	ORAI1
	CELA2A
	BMP4
	PRKCA
	SCN2A
	SLC2A9
	IGF2-AS
	JAK1
	AHI1-DT
	SLC12A3
	SLC34A1
	MCCC2
	UGT1A8
	PLA2G7
	HGF
	ADA2
	PTPRN2
	HK1
	UGT1A6
	INPPL1
	ALS2
	PCSK2
	BIN1
	SHC1
	SRD5A2
	LDB3
	LOC126807011
	BLM
	LPIN1
	ASS1
	ATP7B
	CFB
	ADCY10
	MIR145
	NTRK1
	SCNN1G
	IFNA1
	PTCH1
	HYMAI
	LINC02605
	MOGS
	KCND3
	MIR657
	IL1A
	GCKR
	TIMP1
	AFG3L2
	SOD2-OT1
	SOX2
	PEX7
	HARS1
	GLA
	PGR-AS1
	RAB7A
	WFDC21P
	SERPINC1
	CDKN1A
	BCL2L1
	FLNB
	CERNA3
	GP1BA
	KMT2D
	FUS
	ACVR1
	UGT1A4
	PLCG2
	ABCB4
	COL7A1
	AP3B1
	TGFBI
	MUC1
	CCR2
	IL17A
	DIO2
	MPI
	CYCS
	IL13
	PRPH2
	LITAF
	IL1R1
	GFAP
	F5
	KITLG
	RUNX2
	NR1H2
	TTC19
	UCP3
	ACP1
	ALOX12B
	MIR140
	MOCS2
	ARG1
	F3
	APOA2
	TNFRSF11A
	CREB1
	HSD17B10
	DPM1
	ACADVL
	TGM2
	EIF2B1
	ITGAM
	ALG2
	MMADHC
	MMACHC
	FAT4
	PEX5
	CACNA1F
	COL6A2
	CTSD
	ERCC4
	GSK3B
	MSX2
	GDF5
	ADAMTS9
	IDE
	UGT1A3
	ERCC8
	CYP2C19
	PKM
	EIF2AK4
	HUWE1
	GNS
	FOXC1
	SOX9
	SLC27A1
	PRKACA
	RB1
	UGT1A7
	FXYD2
	NPY
	VAPB
	PRKCB
	PSEN2
	IL2RG
	SERPINF2
	NDUFS4
	RNASEH2B
	CIDEC
	PTPN3
	COL4A5
	PTGS1
	TCTN2
	EIF2AK2
	ACTG1
	GYS1
	PRSS1
	CPT1B
	EIF2S3
	THBD
	MMP13
	MNX1
	SMC1A
	VSX2
	ATP1A1
	MMAA
	CXCL10
	CDKN3
	SLC2A3
	TUG1
	ACTA1
	ABCG2
	CCL5
	TKT
	MPV17
	PLA2G2A
	PLCG1
	BCS1L
	CNR1
	SPG7
	PRL
	KRT14
	NPHP1
	TYRP1
	NAMPT
	PNPLA6
	KCNQ3
	POLR3A
	ABCG5
	FBN2
	ATP6V1B1
	UBA1
	FOXO1
	LRBA
	MMAB
	LAMB3
	PDZRN3-AS1
	HSPA4
	CYP27A1
	PRKCZ
	MMP3
	GGT1
	DRD2
	SHH
	CDKN1C
	PDCD1
	PTHLH
	WHRN
	UGT1A10
	MYL2
	PRKAA2
	HOXD13
	ESR2
	EDA
	DGKE
	CSF2
	B3GAT3
	ETFDH
	CYP2R1
	HLA-C
	AMHR2
	NOS1
	MYH11
	PTK2B
	NOD2
	A2M
	GPT2
	SLC30A10
	SLC35C1
	GATA2
	TPO
	SCN1B
	G6PC2
	PSEN1
	SREBF2
	OPA1
	TMPO
	OPTN
	CXCR4
	PEX1
	CUL3
	TAP1
	GAPDH
	COL9A1
	PIK3CD
	MGAT2
	CHKB
	PIK3CB
	SCN10A
	MIR146A
	RRM2B
	ITCH
	ACAD9
	ACTB
	CLRN1
	FTH1
	ACTA2
	PRKCG
	SMN2
	HPD
	PIK3C3
	IL12B
	IDDM4
	HSP90AA1
	JAZF1
	MAPK10
	JAG1
	BBS10
	PHKG2
	SDHAF2
	SAMHD1
	XBP1
	COL18A1
	TRDN
	LOC106627981
	CES1
	DDOST
	GRHPR
	SCNN1B
	MSH6
	UCP1
	MOGAT1
	AIFM1
	GPAT3
	CTNS
	MLH3
	SLC2A10
	AARS2
	KCNQ2
	MDM2
	SLC5A7
	TNNI3
	ERCC3
	IDDM11
	HSPA5
	SNCA
	NPHP3
	COG5
	STUB1
	PDGFRA
	CDC73
	CYP2E1
	OTX2
	MT-CO1
	PSMB9
	HK2
	FNDC5
	LOC107133510
	MGLL
	IDDM17
	PIK3C2A
	PDE4D
	DPAGT1
	LRRK2
	CALCA
	IGHE
	PSMB8
	RFXANK
	PAPSS2
	BMP1
	SPARC
	ALG3
	KIDINS220
	ATP8B2
	ODC1
	KDF1
	EDEM3
	COA6
	NOS1AP
	CTRCT8
	GALNT2
	COLEC11
	NT5C1B
	CPSF3
	GJA8
	PXDN
	RPS7
	ZDHHC18
	L1TD1
	EPHA2
	EDARADD
	MATN3
	IGFN1
	CELSR2
	SPTA1
	EPHB2
	PDIA6
	ETM2
	ALKAL2
	COX20
	LRATD1
	FOXE3
	FDPS
	GABRD
	PTPRU
	DHDDS
	CMPK2
	ITGB1BP1
	CADM3
	TBCE
	KCNF1
	PUM2
	MYT1L
	HIVEP3
	KCNS3
	PTPRF
	GRHL1
	P3H1
	GACAT3
	MBOAT2
	NDUFS2
	UQCRH
	DPM3
	SOX11
	NBAS
	WDR35
	MYCNOS
	KIRREL1
	TMEM53
	MYCN
	NUP133
	PDCN
	DDR2
	ODD
	PADI6
	PADI4
	DDEF2
	PAPPA2
	TOE1
	RNASEH1
	PTPN14
	PHA2A
	PMVK
	NOL10
	PSMB4
	PRDX1
	PTP4A2
	RAF1B
	RHCE
	RDH14
	TSEN15
	WNT4
	SF3B4
	ADI1
	SMC6L1
	AMPD2
	SNTG2
	TAS1R1
	TAS1R2
	TAS1R3
	ADAM17
	MIA3
	DYNLT6
	DYNLT4
	UBIAD1
	TRIB2
	EIPR1
	TRAPPC12
	DIO1
	PADI3
	RNF144A
	ESPN
	VSNL1
	RSAD2
	WNT2B
	ZMYM6
	ZMYM4
	ZRANB2
	PTPRZ2
	EA8
	CLCNKA
	PADI2
	PADI1
	PSMB2
	C8A
	C8B
	ZZZ3
	COL24A1
	WS2B
	HSD3B1
	PIP5K1A
	BDET
	ADAMTS4
	PFHB2
	PTPN7
	EA3
	WNT14
	WNT3A
	ALLC
	CTRCT29
	HYT3
	PEE2
	PPKP3
	FAM110C
	SH3YL1
	TMEM18
	NRIR
	DFNB47
	ID2
	TYHAQ
	CYS1
	RRM2
	HPCAL1
	ATP6V1C2
	ROCK2
	E2F6
	GREB1
	NTSR2
	CLQTL2
	GEFSP4
	KTCN4
	DDX1
	MYCNUT
	GEN1
	MSGN1
	LAPTM4A
	SDC1
	AI1A
	ALDH4
	ALPS4
	ARMS
	ATPID
	BABS
	BCATE2
	C1orf172
	C1orf22
	C1orf31
	CACNL1A3
	CAPON
	CCV
	CD45
	CDG1C
	CDG2T
	CLK1
	CMT1B
	CMT2A
	CMT2DD
	CN1B
	CPSF73
	CX50
	D2S448E
	DBA8
	DHAPAT
	DHHC18
	ECAT11
	ECK
	ED3
	EDM2
	EDM5
	EEF1A2BP1
	EGFL2
	EL2
	EPHT3
	ERP5
	ETM
	FACE1
	FAM150B
	FAM36A
	FAM84A
	FKHL12
	FPS
	FRAP1
	FRCP2
	GEFSP5
	GLEPP1
	GSD14
	HDS
	HFE2A
	HMAG
	IBGC10
	ICAP1
	IGSF4B
	KCS
	KH1
	KIAA0214
	KIAA0235
	KIAA1106
	KRC
	KV9.3
	LAR
	LBP32
	LDLC
	LEPRE1
	LH1
	LINC01458
	LMN1
	LPCAT4
	MC1DN6
	MC3DN11
	MDDGC15
	MEB
	MGC39558
	MRD27
	NAG
	NAOFEN
	NARC1
	NCYM
	NEPH1
	NET4
	NGFB
	NMYC
	NPHS18
	NTRKR3
	OSR1
	OST
	OZEMA16
	PADI5
	PAP
	PAPPE
	PCH7
	PEOB2
	PEP
	PEZ
	PHA2
	PK1
	PLC
	PMK
	PQBP5
	PRAAS3
	PRXI
	PTP4A
	RAFI63
	RHNA
	RP39
	SDH2
	SDR7C4
	SEMDJL1
	SEN15
	SERKAL
	SF3B49
	SIPL
	SMC6
	SPG63
	STL2
	SYN5
	T1R1
	T1R2
	T1R3
	TACE
	TANGO1
	TCTEX1D1
	TCTEX1D4
	TERE1
	TIEG2
	TNFSF6
	TPX
	TRB2
	TRKA
	TSSC1
	TTC15
	TXDI1
	UHS1
	UIP4
	USH1M
	VILIP
	VIPERIN
	WNT13
	ZNF258
	ZNF262
	ZNF265
	3MC2
	AIRP
	APT1LG1
	ASMD
	AUGA
	BNAH2
	C1orf19
	CATLPH
	CCHL1A3
	CDG1T
	CDG2Q
	CDG2V
	CMT2A1
	CMT2A2A
	CMTDID
	CNSHA2
	CTDI
	CTPP1
	CTRCT1
	DFNA37
	DRT
	ECTD12
	EDA3
	EDSSPD2
	EMD2
	FGLDS1
	FKLF1
	GAMOS8
	GROS1
	HCHOLA3
	HLP3
	HOA
	HOMGSMR2
	HSAN5
	ICAP1A
	IDDMOH
	JEB1B
	KCS1
	KIAA0161
	KIAA0230
	KIAA0425
	KIAA0464
	KIAA1336
	LCA
	LHONAR2
	LLH
	MC4DN11
	MC4DN13
	MDDGA11
	MDDGA3
	MDDGB15
	MEGF3
	MGR
	MRD39
	MSUD2
	NEDMHSN
	NISBD1
	NPHS23
	NS6
	NSE1
	OST48
	P5CDH
	PAD
	PAGA
	PAN2
	PCH9
	PEBAS
	POROK1
	POROK9
	PRL2
	PTPN8
	PTPU2
	RCDP2
	RP59
	SAP49
	SCCD
	SDHIP
	SINO
	SJS
	SKS
	SL1
	SOPH
	SPH3
	SRN1
	SSDA
	STE24
	STL5
	TANGO
	TDH2A
	THMA2
	TSLL1
	XWNT2
	ZIS
	AFD1
	ALGAZ
	CDG1R
	CED2
	CMNS
	CTPA
	CTRCT34
	CZP1
	DEDSM
	DSS
	ECTD11B
	EDSKCL1
	ERK
	FASL
	FH3
	FKLF
	FPLD2
	HH13
	HMSN6A
	HRD
	HS3
	ICAP1B
	ILFS2
	IMD105
	JEB1A
	KIAA0268
	LYP
	MADB
	MDDGB3
	MPAPA
	NBLST1
	NECL1
	NKEFA
	NPHS22
	OI8
	OS2
	PCH2F
	PPGL4
	PRG2
	SJA
	TTPP1
	VENARG
	WRCN
	ALPS1B
	ARCC2
	ASGD2
	CAE1
	CHN2
	CMD1A
	CMT2A2B
	ECTD11A
	HOKPP1
	HPP
	LDLCQ1
	MC2DN4
	MDDGC3
	MODY7
	NCMS
	ODCD2
	PCBC
	PEAMO
	PXN
	RSDM1
	SEMDBCD
	SJS1
	SRTD7
	SYNCAM3
	AAT11
	CAPB
	CMT2FF
	COPOA
	CTRCT6
	FHCL3
	HGPS
	MHS5
	MSL
	RP76
	ASGD7
	BDPLT22
	CMYO18
	LGMDR15
	HDAC1
	SCD
	HTR2A
	ACACB
	CALCR
	DRD1
	NR1H4
	MGAM
	ADORA2B
	GHSR
	IFNB1
	ABCC9
	GPR119
	KCNJ10
	HCAR2
	SLC47A1
	CASP1
	FFAR1
	METAP2
	TBXAS1
	FGF21
	PPARD
	GIPR
	IL7R
	GPBAR1
	SLC5A1
	SLC5A4
	PRKAA1
	ANGPTL3
	CTGF
	FBP1
	KLB
	SLC10A2
	MeV F
	REG3A
	S100B
	F2RL1
	MBOAT4
	RAMP3
	GIP
	MC3R
	RORA
	GPR84
	SI
	AMY2A
	CYP3A5
	CYP3A7
	SLCO1A2
	ABCC4
	ABCC5
	ABCC1
	CYP2B6
	CYP2C8
	AHR
	SLCO2B1
	SLCO1B3
	ABCC2
	HDAC2
	NR1I3
	HTR1D
	DRD3
	HTR1A
	ADRA2C
	ADRA2B
	DRD4
	HTR1B
	HTR2C
	DRD5
	ADRA1A
	ADRA1B
	ADRA1D
	HTR7
	UGT2B4
	SLC15A1
	SLC15A2
	SLC22A6
	CYP1A1
	CYP2A6
	UGT2B7
	SLC22A8
	KCNJ8
	GLP2R
	ABCC3
	SLC22A7
	SLC22A1
	SLC22A2
	SLC22A3
	LIPT1
	SLC5A6
	POR
	ACHE
	SLC22A12
	EPOR
	PRKAB1
	SLC29A4
	SLC47A2
	GPD1
	GANAB
	GANC
	ORM1
	MAOB
	RAMP1
	RAMP2
	HRH1
	ACSL4
	RXRA
	RXRB
	RXRG
	SLC10A1
	SLCO4C1
	ITGAL
	CES2
	CYP2C18
	GABRA1
	CA2
	CA4
	CA1
	CA3
	GRIK1
