# Supplementary material for: Exploring the Mechanisms of n-Butanol Extract from Tibetan Medicine Biebersteinia heterostemon in Improving Type 2 Diabetes Based on Network Pharmacology and Cellular Experiments
Source: Int J Mol Sci. 2025 Oct 10;26(20):9866. doi: 10.3390/ijms26209866 (PMC12564757; doi:10.3390/ijms26209866)
Supplement: Supplementary file 1 [file ijms-26-09866-s001.zip › Table S5.xlsx]

## Sheet: Table S5
Table S5 Attribute values of the core target PPI network
Betweenness unDir	Closeness unDir	Degree unDir	name
3135.52	0.003367	143	GAPDH
2177.38	0.00334448	141	AKT1
2308.29	0.00327869	135	TNF
3516.03	0.00310559	119	SRC
1237.43	0.00309597	117	EGFR
1571.36	0.00306749	114	PPARG
709.24	0.00304878	113	STAT3
765.841	0.00303951	112	BCL2
902.712	0.00301205	110	HIF1A
1048.39	0.00296736	106	ESR1
817.918	0.00298507	106	JUN
510.35	0.00296736	105	NFKB1
1154.46	0.00295858	104	PTGS2
775.14	0.00293255	102	MMP9
882.303	0.00292398	101	MAPK3
901.216	0.00292398	101	TGFB1
786.311	0.00290698	98	HSP90AA1
522.078	0.00285714	93	ERBB2
295.271	0.00280899	88	CCND1
289.602	0.00283286	88	MTOR
621.822	0.00280112	86	GSK3B
245.17	0.00273224	79	SIRT1
241.583	0.00271739	76	MMP2
273.323	0.0027027	76	ICAM1
849.04	0.00271739	73	ACE
290.444	0.00269542	73	IL2
332.579	0.00265957	72	MAPK1
300.487	0.00265252	71	JAK2
406.757	0.0026738	70	KDR
673.497	0.0026455	67	APP
439.129	0.00257732	64	CASP8
410.77	0.0026178	63	NR3C1
314.511	0.0025974	61	PPARA
764.01	0.00258398	58	REN
744.75	0.00250627	51	AGTR1
292.612	0.00248756	48	HMGCR
294.591	0.0025	48	ESR2
266.982	0.0025	47	ABCB1
564.688	0.00249377	47	CYP3A4
437.863	0.002457	45	NTRK1
471.029	0.00246914	42	ABCG2
214.82	0.00245098	40	XDH
389.996	0.00243902	39	MAOB
231.619	0.00238663	39	IDH1
