# Supplementary material for: Exploring the Mechanisms of n-Butanol Extract from Tibetan Medicine Biebersteinia heterostemon in Improving Type 2 Diabetes Based on Network Pharmacology and Cellular Experiments
Source: Int J Mol Sci. 2025 Oct 10;26(20):9866. doi: 10.3390/ijms26209866 (PMC12564757; doi:10.3390/ijms26209866)
Supplement: Supplementary file 1 [file ijms-26-09866-s001.zip › Table S6.xlsx]

## Sheet: Sheet 1
Table S6 GO Functional annotation of common targets
Category	Term	Count	%	PValue	Genes	Fold Enrichment	FDR
GOTERM_CC_DIRECT	GO:0005886~plasma membrane	136	61.2613	8.41293e-27	APP, SERPINE1, PRF1, COMT, TNF, ICAM1, IGF1R, HTR7, EDNRB, AKT2, SCN9A, KDR, AKT1, EPHB2, PDGFRB, ACVR1, KCNH2, PDGFRA, MAP2K1, AR, SCN10A, ADAM17, MTNR1B, BTK, AGTR1, RAF1, CFTR, EPHA2, ABCG2, FTO, ABCB1, SLC22A2, PSEN2, SLC5A1, ADRB2, PIK3R1, CYP2C19, SLC5A2, PRKCZ, DPP4, HCAR2, HRH1, TERT, DRD1, DRD2, DRD3, DRD4, DRD5, MGAM, ACE, TGFB1, VCAM1, HSPA5, INSR, HTR1D, HTR1A, HTR1B, BRAF, SELE, ESR1…	2.27609	2.80151e-24
GOTERM_BP_DIRECT	GO:0048009~insulin-like growth factor receptor signaling pathway	24	10.8108	2.67459e-26	PDGFRB, NTRK1, RET, PDGFRA, MAP2K1, FLT1, INSR, EIF2AK3, PIK3R1, EGFR, IGF1R, AR, PIK3CA, KIT, ERBB2, KDR, AKT1, MAPK1, EPHB2, RAF1, MET, EPHA2, FGFR1, MAPK3	26.1143	7.53967e-23
GOTERM_BP_DIRECT	GO:0043410~positive regulation of MAPK cascade	31	13.964	6.949e-25	RET, APP, FLT1, ROCK2, ADRA1D, ADRB2, ADRA1B, ADRA1A, TNF, EGFR, IGF1R, ERBB2, KDR, DRD1, JAK2, DRD2, DRD3, DRD5, MAP2K1, TGFB1, IGFBP3, INSR, ADRA2C, ADRA2B, ADRA2A, VEGFA, AR, ADRB3, KIT, RAF1, FGFR1	13.3932	9.79462e-22
GOTERM_BP_DIRECT	GO:0008286~insulin receptor signaling pathway	25	11.2613	1.37116e-23	RET, GSK3B, FLT1, PIK3R1, EGFR, IGF1R, AKT2, ERBB2, KDR, AKT1, MAPK1, EPHB2, MAPK3, IGFBP1, PDGFRB, NTRK1, PTPN1, PDGFRA, INSR, PIK3CA, KIT, RAF1, MET, FGFR1, EPHA2	18.6728	1.28843e-20
GOTERM_MF_DIRECT	GO:0004713~protein tyrosine kinase activity	25	11.2613	1.61025e-23	RET, FLT1, SRC, EGFR, IGF1R, ERBB2, KDR, PTK2B, EPHB2, JAK2, JAK1, PDGFRB, NTRK1, MAP2K1, INSR, EIF2AK3, BRAF, TYK2, MTOR, CLK1, KIT, BTK, MET, FGFR1, EPHA2	18.531	1.14489e-20
GOTERM_BP_DIRECT	GO:0007173~epidermal growth factor receptor signaling pathway	23	10.3604	3.29644e-22	PDGFRB, NTRK1, RET, PDGFRA, FLT1, SRC, INSR, BRAF, EGFR, IGF1R, ADAM17, PIK3CA, KIT, ERBB2, KDR, PTK2B, AKT1, MAPK1, EPHB2, MET, EPHA2, FGFR1, MAPK3	19.6808	2.32317e-19
GOTERM_MF_DIRECT	GO:0140801~histone H2AXY142 kinase activity	24	10.8108	3.9325e-22	PDGFRB, NTRK1, RET, PDGFRA, MAP2K1, FLT1, SRC, INSR, EIF2AK3, TYK2, EGFR, IGF1R, CLK1, KIT, ERBB2, KDR, BTK, PTK2B, EPHB2, JAK2, MET, JAK1, EPHA2, FGFR1	17.7898	9.32002e-20
GOTERM_MF_DIRECT	GO:0035401~histone H3Y41 kinase activity	24	10.8108	3.9325e-22	PDGFRB, NTRK1, RET, PDGFRA, MAP2K1, FLT1, SRC, INSR, EIF2AK3, TYK2, EGFR, IGF1R, CLK1, KIT, ERBB2, KDR, BTK, PTK2B, EPHB2, JAK2, MET, JAK1, EPHA2, FGFR1	17.7898	9.32002e-20
GOTERM_BP_DIRECT	GO:0009410~response to xenobiotic stimulus	31	13.964	5.40201e-22	RET, HDAC2, ABCB1, MAOB, SRC, AHR, HTR2A, COMT, PTGS2, ADRA1A, TNF, SLC22A12, HSD11B2, CCND1, PTK2B, DRD1, DRD2, DRD3, NTRK1, ABCC1, CPT1A, HSP90AA1, TGFB1, ACE, MMP2, IGFBP2, ADAM17, CDK4, BCL2, MDM2, PPARG	10.7145	3.04565e-19
GOTERM_MF_DIRECT	GO:0019899~enzyme binding	36	16.2162	6.18064e-22	APP, HDAC2, HDAC1, SRC, PLG, CYP2C19, CYP3A4, PTGS2, HIF1A, EGFR, MAPK8, RXRA, CCND1, AKT1, PDGFRB, PTPN1, BCHE, JUN, TGFB1, PARP1, HSPA5, PDE4D, EIF2AK3, MAPK14, ESR1, SIRT1, ESR2, NFKBIA, AR, CYP1A2, CYP1A1, MDM2, PPARG, MAPT, RAF1, CFTR	8.32562	1.09861e-19
GOTERM_BP_DIRECT	GO:0030335~positive regulation of cell migration	32	14.4144	1.53992e-21	RET, FLT1, ROCK2, PIK3CD, EGFR, IGF1R, CASP8, AKT2, KDR, PTK2B, AKT1, DRD1, EPHB2, JAK2, ACVR1, PDGFRB, PDGFRA, XBP1, TGFB1, HSPA5, MMP2, INSR, STAT3, F3, TGFBR1, ADRA2A, VEGFA, ADAM17, MMP14, KIT, F2RL1, EPHA2	9.79286	7.23504e-19
GOTERM_BP_DIRECT	GO:0051897~positive regulation of phosphatidylinositol 3-kinase/protein kinase B signal transduction	27	12.1622	4.54849e-20	RET, APP, FLT1, SRC, TNF, EGFR, PIK3CG, IGF1R, KDR, PTK2B, JAK2, PDGFRB, NTRK1, PDGFRA, XBP1, TGFB1, INSR, F2, SIRT1, TGFBR1, MTOR, VEGFA, SELP, PIK3CA, KIT, F2RL1, FGFR1	11.665	1.83174e-17
GOTERM_MF_DIRECT	GO:0042802~identical protein binding	69	31.0811	7.9646e-20	APP, LRRK2, PRF1, HTR2C, ADRA1D, HTR2A, NR3C1, TNF, PIK3CG, IGF1R, IKBKB, CASP8, CHEK2, CASP1, KDR, AKT1, EPHB2, JAK2, KCNH2, CPT1A, HSP90AA1, PARP1, SIGMAR1, MMP9, SIRT1, BTK, PPARG, MAPT, RAF1, MET, FBP1, GAPDH, ABCG2, PLEC, VCP, MAOB, XIAP, ADRB2, EGFR, DPP4, TTR, RXRA, TERT, ERBB2, MAPK1, DRD2, DRD4, MAPK3, NTRK1, BCHE, JUN, XBP1, TGFB1, INSR, IDH1, STAT3, EIF2AK3, BRAF, TYR, ESR1, MTOR, NFKB…	3.3675	1.13257e-17
GOTERM_BP_DIRECT	GO:0001666~response to hypoxia	25	11.2613	3.48466e-19	ACVRL1, PSEN2, COMT, HIF1A, TNF, HK2, DPP4, HSD11B2, PTK2B, EP300, NOS1, DRD2, CPT1A, CREBBP, TGFB1, ACE, VCAM1, NOS2, MMP2, VEGFA, ADAM17, MMP14, CYP1A1, PPARA, ADA	12.3786	1.22791e-16
GOTERM_BP_DIRECT	GO:0008284~positive regulation of cell population proliferation	37	16.6667	1.06376e-18	HDAC2, FLT1, HDAC1, ODC1, ADRA1D, HTR2A, PRKCZ, EGFR, IGF1R, DPP4, EDNRB, ERBB2, KDR, PTK2B, JAK2, PDGFRB, PDGFRA, XBP1, TGFB1, INSR, AVPR2, HTR1A, F2, SIRT1, TGFBR1, ADRA2A, IL2, VEGFA, BMP4, AR, ADAM17, CDK4, KIT, CDK2, BCL2, MDM2, FGFR1	6.36918	3.33193e-16
GOTERM_MF_DIRECT	GO:0004672~protein kinase activity	30	13.5135	1.32648e-18	RET, GSK3B, SRC, LRRK2, PRKCZ, EGFR, PIK3CG, IKBKB, MAPK8, CCND1, CHEK2, ERBB2, AKT1, JAK2, ACVR1, PDGFRB, NTRK1, PDGFRA, MAP2K1, EIF2AK3, BRAF, TYK2, MAPK14, TGFBR1, MTOR, MAPK10, CDK2, BTK, RAF1, MET	8.58666	1.57188e-16
GOTERM_BP_DIRECT	GO:0071880~adenylate cyclase-activating adrenergic receptor signaling pathway	12	5.40541	8.7595e-18	ADRB3, ADRA1D, DRD1, ADRB2, ADRA1B, DRD2, ADRA2C, ADRA1A, DRD3, ADRA2B, ADRA2A, DRD5	58.7572	2.4693e-15
GOTERM_BP_DIRECT	GO:0035791~platelet-derived growth factor receptor-beta signaling pathway	16	7.20721	2.19402e-17	PDGFRB, NTRK1, RET, PDGFRA, PTPN1, FLT1, INSR, EGFR, IGF1R, KIT, ERBB2, KDR, EPHB2, MET, EPHA2, FGFR1	26.1143	5.62269e-15
GOTERM_MF_DIRECT	GO:0005524~ATP binding	60	27.027	5.04379e-17	RET, ACVRL1, GSK3B, FLT1, LRRK2, PIK3CD, PIK3CB, HK2, PIK3CG, IGF1R, HK1, IKBKB, CHEK2, AKT2, KDR, AKT1, EPHB2, JAK2, JAK1, PDGFRB, ACVR1, PDGFRA, ABCC1, MAP2K1, HSP90AA1, TYK2, TGFBR1, PIK3CA, KIT, BTK, RAF1, MET, CFTR, EPHA2, ABCG2, VCP, ABCB1, ROCK2, SRC, PRKCZ, EGFR, MAPK8, ERBB2, PTK2B, MAPK1, KCNJ1, MAPK3, NTRK1, HSPA5, INSR, EIF2AK3, BRAF, MAPK14, MTOR, GCK, CLK1, MAPK10, CDK4, CDK2, FGFR1	3.36579	5.12305e-15
GOTERM_BP_DIRECT	GO:0048013~ephrin receptor signaling pathway	18	8.10811	6.61585e-17	PDGFRB, NTRK1, RET, PDGFRA, FLT1, SRC, MMP2, INSR, MMP9, EGFR, IGF1R, KIT, ERBB2, KDR, EPHB2, MET, EPHA2, FGFR1	18.664	1.55417e-14
GOTERM_CC_DIRECT	GO:0043235~receptor complex	24	10.8108	1.22689e-16	PDGFRB, NTRK1, RET, PDGFRA, APP, FLT1, INSR, TYK2, ADRB2, EGFR, TGFBR1, ADRA2A, NR3C2, IGF1R, RXRA, ADRB3, KIT, ERBB2, KDR, PPARG, MET, JAK1, EPHA2, FGFR1	10.3599	2.04277e-14
GOTERM_BP_DIRECT	GO:0006468~protein phosphorylation	27	12.1622	1.50287e-16	RET, GSK3B, ROCK2, LRRK2, PIK3CD, PRKCZ, IKBKB, MAPK8, CHEK2, ERBB2, PTK2B, AKT1, MAPK1, JAK1, MAPK3, NTRK1, IGFBP3, INSR, EIF2AK3, BRAF, TYK2, MAPK10, CDK4, CDK2, BTK, RAF1, FGFR1	8.43853	3.25891e-14
GOTERM_BP_DIRECT	GO:0036323~vascular endothelial growth factor receptor-1 signaling pathway	15	6.75676	1.68455e-16	PDGFRB, NTRK1, RET, PDGFRA, FLT1, INSR, EGFR, IGF1R, KIT, ERBB2, KDR, EPHB2, MET, EPHA2, FGFR1	26.9803	3.39196e-14
GOTERM_BP_DIRECT	GO:0038084~vascular endothelial growth factor signaling pathway	16	7.20721	2.16704e-16	NTRK1, RET, FLT1, INSR, PIK3CD, EGFR, IGF1R, VEGFA, PIK3CA, KIT, ERBB2, KDR, EPHB2, MET, EPHA2, FGFR1	22.7447	4.0726e-14
GOTERM_BP_DIRECT	GO:0035790~platelet-derived growth factor receptor-alpha signaling pathway	15	6.75676	2.31485e-16	PDGFRB, NTRK1, RET, PDGFRA, FLT1, INSR, EGFR, IGF1R, KIT, ERBB2, KDR, EPHB2, MET, EPHA2, FGFR1	26.4407	4.07847e-14
GOTERM_BP_DIRECT	GO:0038109~Kit signaling pathway	15	6.75676	3.1569e-16	PDGFRB, NTRK1, RET, PDGFRA, FLT1, INSR, EGFR, IGF1R, KIT, ERBB2, KDR, EPHB2, MET, EPHA2, FGFR1	25.9223	4.94406e-14
GOTERM_BP_DIRECT	GO:0038145~macrophage colony-stimulating factor signaling pathway	15	6.75676	3.1569e-16	PDGFRB, NTRK1, RET, PDGFRA, FLT1, INSR, EGFR, IGF1R, KIT, ERBB2, KDR, EPHB2, MET, EPHA2, FGFR1	25.9223	4.94406e-14
GOTERM_MF_DIRECT	GO:0005004~GPI-linked ephrin receptor activity	15	6.75676	3.93995e-16	PDGFRB, NTRK1, RET, PDGFRA, FLT1, INSR, EGFR, IGF1R, KIT, ERBB2, KDR, EPHB2, MET, EPHA2, FGFR1	25.5074	1.64783e-14
GOTERM_MF_DIRECT	GO:0005020~stem cell factor receptor activity	15	6.75676	3.93995e-16	PDGFRB, NTRK1, RET, PDGFRA, FLT1, INSR, EGFR, IGF1R, KIT, ERBB2, KDR, EPHB2, MET, EPHA2, FGFR1	25.5074	1.64783e-14
GOTERM_MF_DIRECT	GO:0005011~macrophage colony-stimulating factor receptor activity	15	6.75676	3.93995e-16	PDGFRB, NTRK1, RET, PDGFRA, FLT1, INSR, EGFR, IGF1R, KIT, ERBB2, KDR, EPHB2, MET, EPHA2, FGFR1	25.5074	1.64783e-14
GOTERM_MF_DIRECT	GO:0005018~platelet-derived growth factor alpha-receptor activity	15	6.75676	3.93995e-16	PDGFRB, NTRK1, RET, PDGFRA, FLT1, INSR, EGFR, IGF1R, KIT, ERBB2, KDR, EPHB2, MET, EPHA2, FGFR1	25.5074	1.64783e-14
GOTERM_MF_DIRECT	GO:0060175~brain-derived neurotrophic factor receptor activity	15	6.75676	3.93995e-16	PDGFRB, NTRK1, RET, PDGFRA, FLT1, INSR, EGFR, IGF1R, KIT, ERBB2, KDR, EPHB2, MET, EPHA2, FGFR1	25.5074	1.64783e-14
GOTERM_MF_DIRECT	GO:0036332~placental growth factor receptor activity	15	6.75676	3.93995e-16	PDGFRB, NTRK1, RET, PDGFRA, FLT1, INSR, EGFR, IGF1R, KIT, ERBB2, KDR, EPHB2, MET, EPHA2, FGFR1	25.5074	1.64783e-14
GOTERM_MF_DIRECT	GO:0038062~protein tyrosine kinase collagen receptor activity	15	6.75676	3.93995e-16	PDGFRB, NTRK1, RET, PDGFRA, FLT1, INSR, EGFR, IGF1R, KIT, ERBB2, KDR, EPHB2, MET, EPHA2, FGFR1	25.5074	1.64783e-14
GOTERM_MF_DIRECT	GO:0008288~boss receptor activity	15	6.75676	3.93995e-16	PDGFRB, NTRK1, RET, PDGFRA, FLT1, INSR, EGFR, IGF1R, KIT, ERBB2, KDR, EPHB2, MET, EPHA2, FGFR1	25.5074	1.64783e-14
GOTERM_MF_DIRECT	GO:0005008~hepatocyte growth factor receptor activity	15	6.75676	3.93995e-16	PDGFRB, NTRK1, RET, PDGFRA, FLT1, INSR, EGFR, IGF1R, KIT, ERBB2, KDR, EPHB2, MET, EPHA2, FGFR1	25.5074	1.64783e-14
GOTERM_MF_DIRECT	GO:0005009~insulin receptor activity	15	6.75676	3.93995e-16	PDGFRB, NTRK1, RET, PDGFRA, FLT1, INSR, EGFR, IGF1R, KIT, ERBB2, KDR, EPHB2, MET, EPHA2, FGFR1	25.5074	1.64783e-14
GOTERM_MF_DIRECT	GO:0005019~platelet-derived growth factor beta-receptor activity	15	6.75676	5.3334e-16	PDGFRB, NTRK1, RET, PDGFRA, FLT1, INSR, EGFR, IGF1R, KIT, ERBB2, KDR, EPHB2, MET, EPHA2, FGFR1	25.0169	1.89602e-14
GOTERM_MF_DIRECT	GO:0005006~epidermal growth factor receptor activity	15	6.75676	5.3334e-16	PDGFRB, NTRK1, RET, PDGFRA, FLT1, INSR, EGFR, IGF1R, KIT, ERBB2, KDR, EPHB2, MET, EPHA2, FGFR1	25.0169	1.89602e-14
GOTERM_MF_DIRECT	GO:0005007~fibroblast growth factor receptor activity	15	6.75676	5.3334e-16	PDGFRB, NTRK1, RET, PDGFRA, FLT1, INSR, EGFR, IGF1R, KIT, ERBB2, KDR, EPHB2, MET, EPHA2, FGFR1	25.0169	1.89602e-14
GOTERM_MF_DIRECT	GO:0005010~insulin-like growth factor receptor activity	15	6.75676	7.16981e-16	PDGFRB, NTRK1, RET, PDGFRA, FLT1, INSR, EGFR, IGF1R, KIT, ERBB2, KDR, EPHB2, MET, EPHA2, FGFR1	24.5449	2.42749e-14
GOTERM_BP_DIRECT	GO:0031547~brain-derived neurotrophic factor receptor signaling pathway	15	6.75676	7.67602e-16	PDGFRB, NTRK1, RET, PDGFRA, FLT1, INSR, EGFR, IGF1R, KIT, ERBB2, KDR, EPHB2, MET, EPHA2, FGFR1	24.4822	1.13888e-13
GOTERM_MF_DIRECT	GO:0005021~vascular endothelial growth factor receptor activity	15	6.75676	9.57489e-16	PDGFRB, NTRK1, RET, PDGFRA, FLT1, INSR, EGFR, IGF1R, KIT, ERBB2, KDR, EPHB2, MET, EPHA2, FGFR1	24.0903	3.09443e-14
GOTERM_MF_DIRECT	GO:0005005~transmembrane-ephrin receptor activity	15	6.75676	1.27059e-15	PDGFRB, NTRK1, RET, PDGFRA, FLT1, INSR, EGFR, IGF1R, KIT, ERBB2, KDR, EPHB2, MET, EPHA2, FGFR1	23.6523	3.92777e-14
GOTERM_BP_DIRECT	GO:0048012~hepatocyte growth factor receptor signaling pathway	15	6.75676	1.34398e-15	PDGFRB, NTRK1, RET, PDGFRA, FLT1, INSR, EGFR, IGF1R, KIT, ERBB2, KDR, EPHB2, MET, EPHA2, FGFR1	23.6078	1.89434e-13
GOTERM_BP_DIRECT	GO:0070374~positive regulation of ERK1 and ERK2 cascade	23	10.3604	1.97009e-15	PDGFRB, NTRK1, PDGFRA, APP, MAP2K1, TGFB1, SRC, PLA2G2A, HTR2C, BRAF, HTR2A, ADRA1A, TNF, PRKCZ, EGFR, ICAM1, VEGFA, BMP4, KDR, F2RL1, PTK2B, DRD2, MAPK3	9.79286	2.64461e-13
GOTERM_BP_DIRECT	GO:0038063~collagen-activated tyrosine kinase receptor signaling pathway	15	6.75676	2.40988e-15	PDGFRB, NTRK1, RET, PDGFRA, FLT1, INSR, EGFR, IGF1R, KIT, ERBB2, KDR, EPHB2, MET, EPHA2, FGFR1	22.7937	3.08793e-13
GOTERM_BP_DIRECT	GO:0043066~negative regulation of apoptotic process	33	14.8649	4.02725e-15	GSK3B, HDAC2, HDAC1, SRC, XIAP, AKR1B1, PIK3R1, MPO, TNF, PRKCZ, EGFR, IGF1R, GLI2, MAPK8, EDNRB, ERBB2, PTK2B, AKT1, NTRK1, XBP1, HSPA5, BRAF, MMP9, SIRT1, TGFBR1, IL2, MTOR, NFKB1, VEGFA, BCL2, MDM2, RAF1, BCL2L1	5.64753	4.936e-13
GOTERM_BP_DIRECT	GO:0018108~peptidyl-tyrosine phosphorylation	13	5.85586	6.60586e-14	PDGFRB, NTRK1, PDGFRA, FLT1, SRC, INSR, EGFR, ERBB2, KDR, BTK, PTK2B, EPHB2, FGFR1	25.4614	7.75914e-12
GOTERM_BP_DIRECT	GO:0001525~angiogenesis	23	10.3604	3.9674e-13	PDGFRB, ACVRL1, XBP1, FLT1, NOS3, MMP2, SERPINE1, EIF2AK3, PTGS2, MAPK14, HIF1A, SIRT1, ADRA2B, PIK3CG, TYMP, VEGFA, MMP14, CASP8, PIK3CA, KDR, EPHB2, EPHA2, FGFR1	7.59222	4.47364e-11
GOTERM_BP_DIRECT	GO:0001934~positive regulation of protein phosphorylation	17	7.65766	9.67691e-13	NTRK1, APP, XBP1, ROCK2, INSR, LRRK2, F2, SIRT1, TNF, MMP9, EGFR, VEGFA, BMP4, CCND1, ERBB2, KDR, AKT1	11.8913	1.0492e-10
GOTERM_BP_DIRECT	GO:0010629~negative regulation of gene expression	24	10.8108	1.02309e-12	ACVRL1, GSK3B, APP, TGFB1, ACE, NOS2, ROCK2, HDAC1, SRC, STAT3, HIF1A, ESR1, SIRT1, TNF, NFKB1, VEGFA, BMP4, TERT, PIK3CA, KDR, AKT1, PPARG, MAPT, XDH	6.82341	1.06818e-10
GOTERM_BP_DIRECT	GO:0010628~positive regulation of gene expression	29	13.0631	1.78871e-12	RET, APP, GSK3B, ROCK2, HDAC1, PIK3CD, PIK3CB, HIF1A, TNF, MAPK8, ERBB2, AKT1, EPHB2, MAP2K1, TGFB1, NOS3, GCGR, AVPR2, STAT3, EIF2AK3, BRAF, MAPK14, F3, TGFBR1, VEGFA, BMP4, AR, MDM2, PPARG	5.22686	1.80085e-10
GOTERM_BP_DIRECT	GO:0043491~phosphatidylinositol 3-kinase/protein kinase B signal transduction	14	6.30631	1.94571e-12	XBP1, STAT3, PIK3CD, PIK3CB, PIK3R1, TNF, EGFR, PIK3CG, IGF1R, ADAM17, PIK3CA, ERBB2, AKT1, DRD2	16.6743	1.89137e-10
GOTERM_MF_DIRECT	GO:0020037~heme binding	18	8.10811	3.01139e-12	NOS2, NOS3, SRC, CYP3A4, PTGS2, CYP2C19, MPO, CYP19A1, PTGS1, CYP17A1, CYP2C9, CYP11B2, CYP2D6, TBXAS1, CYP1A2, CYP1A1, NOS1, JAK2	10.0068	8.92124e-11
GOTERM_BP_DIRECT	GO:0045944~positive regulation of transcription by RNA polymerase II	45	20.2703	3.39471e-12	ACVRL1, APP, HDAC2, HDAC1, AHR, ADRB2, PIK3R1, NR3C1, HIF1A, TNF, EGFR, GLI2, IKBKB, RXRA, HNF4A, AKT1, EP300, NOS1, JAK2, DRD2, MAPK3, ACVR1, XBP1, JUN, CREBBP, TGFB1, PARP1, HSPA5, STAT3, MAPK14, ESR1, SIRT1, SREBF2, IL2, ESR2, NFKB1, VEGFA, BMP4, NFKBIA, AR, F2RL1, PPARG, RAF1, PPARA, MET	3.29138	3.18989e-10
GOTERM_BP_DIRECT	GO:0046777~protein autophosphorylation	17	7.65766	3.59735e-12	PDGFRB, NTRK1, PDGFRA, GSK3B, FLT1, SRC, INSR, LRRK2, EIF2AK3, IGF1R, CHEK2, KIT, KDR, PTK2B, AKT1, JAK2, FGFR1	10.9366	3.27127e-10
GOTERM_BP_DIRECT	GO:0032496~response to lipopolysaccharide	17	7.65766	5.03943e-12	HDAC2, ACE, VCAM1, MAOB, NOS2, NOS3, XIAP, SELE, MPO, SELP, ADAM17, CASP8, CYP1A1, BTK, ALPL, REN, NOS1	10.7022	4.43942e-10
GOTERM_MF_DIRECT	GO:0042803~protein homodimerization activity	35	15.7658	7.70659e-12	APP, ACHE, LRRK2, PON1, ODC1, AHR, ADRB2, PTGS2, TYMP, DPP4, IKBKB, TERT, CHEK2, HNF4A, AKT1, XDH, ACVR1, KCNH2, NTRK1, PDGFRA, HSP90AA1, PARP1, MME, NOS2, IDH1, STAT3, TYR, ADRA2C, ADRA2A, VEGFA, ADRB3, KIT, TKT, FGFR1, ABCG2	4.03105	2.19175e-10
GOTERM_BP_DIRECT	GO:0008543~fibroblast growth factor receptor signaling pathway	15	6.75676	8.9883e-12	PDGFRB, NTRK1, RET, PDGFRA, FLT1, INSR, EGFR, IGF1R, KIT, ERBB2, KDR, EPHB2, MET, EPHA2, FGFR1	12.9611	7.67819e-10
GOTERM_MF_DIRECT	GO:0004879~nuclear receptor activity	12	5.40541	2.20589e-11	AR, RXRA, HNF4A, STAT3, PPARG, AHR, PIK3R1, PPARA, NR3C1, ESR1, ESR2, NR3C2	19.2723	6.03225e-10
GOTERM_CC_DIRECT	GO:0005829~cytosol	108	48.6486	2.36513e-11	APP, MPI, PRF1, AHR, COMT, NR3C1, NR3C2, CCND1, AKT2, AKT1, EP300, EPHB2, PDGFRA, MAP2K1, AR, ADAM17, BTK, RAF1, CFTR, CES1, FTO, VCP, PIK3R1, HIF1A, PRKCZ, HRH1, TERT, XBP1, CREBBP, HSPA5, IDH1, EIF2AK3, BRAF, ESR1, NFKB1, NFKBIA, CDK4, TBXAS1, CDK2, BCL2, MDM2, ADA, BCL2L1, FGFR1, GSK3B, FLT1, LRRK2, PIK3CD, AKR1B1, PYGM, PIK3CB, ADRA1A, HK2, PIK3CG, HK1, GLI2, IKBKB, CA1, CASP8, CA3, CA2, CASP…	1.77078	2.62529e-09
GOTERM_MF_DIRECT	GO:0106310~protein serine kinase activity	24	10.8108	3.98514e-11	GSK3B, MAP2K1, ROCK2, LRRK2, EIF2AK3, BRAF, PIK3CB, MAPK14, PRKCZ, MTOR, PIK3CG, MAPK10, CLK1, IKBKB, MAPK8, PIK3CA, CDK4, CHEK2, AKT2, CDK2, AKT1, MAPK1, RAF1, MAPK3	5.70248	1.04942e-09
GOTERM_BP_DIRECT	GO:0032869~cellular response to insulin stimulus	14	6.30631	4.5923e-11	XBP1, PARP1, SRC, INSR, PIK3R1, PRKCZ, MTOR, GCK, SLC22A12, PIK3CA, AKT2, AKT1, PPARG, FBP1	13.1266	3.80756e-09
GOTERM_BP_DIRECT	GO:0007165~signal transduction	45	20.2703	5.07135e-11	RET, ACVRL1, SRC, PIK3CD, PIK3CB, PIK3R1, NR3C1, ITGAL, HIF1A, ADRA1A, PRKCZ, EGFR, NR3C2, IGF1R, TYMP, MAPK8, AKT2, ERBB2, CASP1, PTK2B, AKT1, MAPK1, JAK2, DRD4, IGFBP1, PDGFRB, MAP2K1, CREBBP, PDE4D, STAT3, BRAF, MAPK14, ESR1, TGFBR1, ESR2, NFKB1, MAPK10, AR, BMP1, CDK4, KIT, CDK2, PPARG, RAF1, MET	3.03219	4.08461e-09
GOTERM_BP_DIRECT	GO:1902895~positive regulation of miRNA transcription	12	5.40541	7.5715e-11	BMP4, AR, JUN, TGFB1, TERT, STAT3, PPARG, NR3C1, HIF1A, TNF, SREBF2, EGFR	17.3382	5.92891e-09
GOTERM_CC_DIRECT	GO:0045121~membrane raft	18	8.10811	1.16484e-10	APP, MME, SRC, SELE, TNF, EGFR, TGFBR1, ICAM1, HK1, DPP4, IKBKB, ADAM17, KDR, BTK, MAPT, NOS1, JAK2, ABCG2	7.99091	9.69733e-09
GOTERM_BP_DIRECT	GO:0006954~inflammatory response	25	11.2613	1.41755e-10	PIK3CD, ITGAL, TNF, PRKCZ, HK2, PIK3CG, HK1, IKBKB, HRH1, SCN9A, CASP1, AKT1, TGFB1, VCAM1, NOS2, PLA2G2A, STAT3, SELE, MTOR, NFKB1, SELP, KIT, AGTR1, F2RL1, EPHA2	5.10045	1.08002e-08
GOTERM_BP_DIRECT	GO:0042311~vasodilation	11	4.95495	2.34832e-10	EDNRB, ADORA2B, SRC, NOS3, F2RL1, DRD1, NOS1, TNF, EGFR, ADRA2A, VEGFA	19.0097	1.74208e-08
GOTERM_BP_DIRECT	GO:0042127~regulation of cell population proliferation	16	7.20721	3.10672e-10	PDGFRB, JUN, TGFB1, FLT1, NOS2, STAT3, XIAP, BRAF, SIRT1, EGFR, PTGS1, NFKBIA, KIT, ERBB2, KDR, AGTR1	8.98199	2.2456e-08
GOTERM_BP_DIRECT	GO:0007169~cell surface receptor protein tyrosine kinase signaling pathway	14	6.30631	3.44923e-10	PDGFRB, NTRK1, RET, PDGFRA, FLT1, INSR, PIK3CB, EGFR, KIT, ERBB2, KDR, MET, EPHA2, FGFR1	11.2173	2.43085e-08
GOTERM_CC_DIRECT	GO:0005901~caveola	12	5.40541	4.1084e-10	SRC, NOS3, INSR, MAPK1, HTR2A, ADRA1B, JAK2, PTGS2, SELE, ADRA1A, IGF1R, MAPK3	14.9874	2.7362e-08
GOTERM_BP_DIRECT	GO:0007187~G protein-coupled receptor signaling pathway, coupled to cyclic nucleotide second messenger	11	4.95495	4.27013e-10	HRH1, HTR7, ADRB3, MTNR1B, HTR1D, HTR1A, HTR1B, HTR2C, DRD1, HTR2A, DRD4	17.9536	2.86607e-08
GOTERM_BP_DIRECT	GO:0048661~positive regulation of smooth muscle cell proliferation	11	4.95495	4.27013e-10	PDGFRB, BMP4, TGFB1, PIK3CA, HDAC1, AKT1, PIK3R1, PTGS2, TNF, EGFR, IGF1R	17.9536	2.86607e-08
GOTERM_BP_DIRECT	GO:0045766~positive regulation of angiogenesis	16	7.20721	4.4371e-10	NTRK1, ACVRL1, XBP1, FLT1, NOS3, STAT3, SERPINE1, PIK3CD, F3, HIF1A, SIRT1, HK2, VEGFA, TERT, KDR, PTK2B	8.75883	2.90888e-08
GOTERM_BP_DIRECT	GO:1900182~positive regulation of protein localization to nucleus	10	4.5045	5.12523e-10	BMP4, CREBBP, TGFB1, PARP1, SRC, EIF2AK3, AKT1, TYK2, F2, JAK1	22.0339	3.28364e-08
GOTERM_BP_DIRECT	GO:0045893~positive regulation of DNA-templated transcription	31	13.964	5.67847e-10	RET, ACVRL1, HDAC2, HDAC1, AHR, HIF1A, TNF, GLI2, IKBKB, RXRA, CHEK2, HNF4A, EP300, NOS1, ACVR1, KCNH2, JUN, MAP2K1, CREBBP, TGFB1, INSR, STAT3, ESR1, TGFBR1, ESR2, NFKB1, BMP4, AR, CDK2, PPARG, PPARA	3.82662	3.55724e-08
GOTERM_MF_DIRECT	GO:0004674~protein serine/threonine kinase activity	23	10.3604	6.2998e-10	ACVR1, ACVRL1, GSK3B, MAP2K1, ROCK2, LRRK2, EIF2AK3, BRAF, MAPK14, PRKCZ, TGFBR1, MTOR, CLK1, IKBKB, MAPK8, CDK4, CHEK2, AKT2, CDK2, AKT1, MAPK1, RAF1, MAPK3	5.20804	1.5997e-08
GOTERM_CC_DIRECT	GO:0030425~dendrite	24	10.8108	1.05811e-09	NTRK1, RET, ACVRL1, GSK3B, APP, MAOB, MME, INSR, LRRK2, HTR1D, HTR1A, HTR1B, HTR2C, HTR2A, COMT, MTOR, HRH1, HTR7, PTK2B, MAPT, EPHB2, DRD2, DRD4, PLEC	4.83464	5.87251e-08
GOTERM_BP_DIRECT	GO:1902894~negative regulation of miRNA transcription	9	4.05405	1.1022e-09	BMP4, APP, TGFB1, PPARG, PPARA, HIF1A, ESR1, TNF, VEGFA	26.4407	6.75459e-08
GOTERM_BP_DIRECT	GO:0000165~MAPK cascade	14	6.30631	1.26847e-09	RET, MAP2K1, LRRK2, IGFBP3, BRAF, ADRA1A, ADRA2B, EGFR, AR, PTK2B, MAPK1, RAF1, FGFR1, MAPK3	10.1139	7.6081e-08
GOTERM_BP_DIRECT	GO:0045907~positive regulation of vasoconstriction	9	4.05405	1.47122e-09	HRH1, ACE, TBXAS1, AVPR2, ADRA1D, HTR2A, PTGS2, ADRA1A, EGFR	25.5878	8.64038e-08
GOTERM_BP_DIRECT	GO:0043406~positive regulation of MAP kinase activity	10	4.5045	1.58169e-09	PDGFRB, FLT1, INSR, LRRK2, ERBB2, TNF, ADRA2A, DRD4, PIK3CG, FGFR1	19.5857	9.09956e-08
GOTERM_CC_DIRECT	GO:0009986~cell surface	28	12.6126	2.35119e-09	ACVRL1, APP, ACHE, ABCB1, PLG, ITGAL, TNF, EGFR, ICAM1, DPP4, CA4, EPHB2, KCNH2, NTRK1, HSP90AA1, TGFB1, VCAM1, MME, HSPA5, ADRA2B, F3, TGFBR1, VEGFA, ADAM17, MET, ADA, CFTR, EPHA2	3.96192	1.11849e-07
GOTERM_BP_DIRECT	GO:1904646~cellular response to amyloid-beta	10	4.5045	2.38504e-09	GSK3B, APP, ABCC1, VCAM1, PARP1, ADRB2, EPHB2, TNF, ICAM1, IGF1R	18.7523	1.31832e-07
GOTERM_BP_DIRECT	GO:0045429~positive regulation of nitric oxide biosynthetic process	10	4.5045	2.38504e-09	APP, HSP90AA1, INSR, PTK2B, AKT1, PIK3CB, JAK2, PTGS2, ESR1, TNF	18.7523	1.31832e-07
GOTERM_BP_DIRECT	GO:0006006~glucose metabolic process	11	4.95495	2.44965e-09	CPT1A, PIK3CA, AKT2, GAA, AKT1, MAPK14, TNF, GAPDH, GCK, HK2, HK1	15.1483	1.32799e-07
GOTERM_MF_DIRECT	GO:0004714~transmembrane receptor protein tyrosine kinase activity	9	4.05405	2.88007e-09	NTRK1, RET, PDGFRA, FLT1, ERBB2, KIT, KDR, EGFR, EPHA2	23.6523	7.06114e-08
GOTERM_MF_DIRECT	GO:0004993~G protein-coupled serotonin receptor activity	7	3.15315	3.42973e-09	HTR7, HTR1D, HTR1A, HTR1B, HTR2C, HTR2A, DRD4	46.6982	7.86625e-08
GOTERM_MF_DIRECT	GO:0043560~insulin receptor substrate binding	7	3.15315	3.42973e-09	PIK3CA, INSR, PIK3CB, PIK3R1, JAK2, PRKCZ, IGF1R	46.6982	7.86625e-08
GOTERM_MF_DIRECT	GO:0001223~transcription coactivator binding	10	4.5045	4.05488e-09	AR, CREBBP, TERT, EP300, PPARG, AHR, PPARA, HIF1A, ESR1, NFKB1	17.699	9.00943e-08
GOTERM_BP_DIRECT	GO:0043536~positive regulation of blood vessel endothelial cell migration	10	4.5045	4.25845e-09	ADAM17, TGFB1, NOS3, KDR, AKT1, PLG, HIF1A, SIRT1, FGFR1, VEGFA	17.6271	2.26501e-07
GOTERM_BP_DIRECT	GO:0030307~positive regulation of cell growth	12	5.40541	5.01607e-09	IGFBP1, MMP14, ADAM17, ERBB2, BCL2, PTK2B, AKT1, F2, EGFR, TGFBR1, IL2, MTOR	11.8835	2.61858e-07
GOTERM_BP_DIRECT	GO:0007200~phospholipase C-activating G protein-coupled receptor signaling pathway	13	5.85586	5.79152e-09	HTR2C, ADRA1D, ADRA1B, SELE, ESR1, ADRA1A, IL2, PIK3CG, VEGFA, HRH1, EDNRB, AGTR1, DRD2	10.1395	2.96842e-07
GOTERM_BP_DIRECT	GO:0008542~visual learning	10	4.5045	6.13216e-09	APP, HRH1, KIT, BRAF, HMGCR, DRD1, COMT, DRD2, HIF1A, DRD3	16.9492	3.08689e-07
GOTERM_MF_DIRECT	GO:0005515~protein binding	194	87.3874	6.56682e-09	APP, SERPINE1, PRF1, ICAM1, HTR7, EDNRB, AKT2, CHEK2, KDR, AKT1, EPHB2, ACVR1, AR, BTK, AGTR1, CFTR, CES1, EPHA2, ABCB1, MAOB, PIK3R1, SLC5A1, SLC5A2, HIF1A, PLA2G7, PRKCZ, TERT, JUN, XBP1, CREBBP, ACE, INSR, EIF2AK3, BRAF, TYR, CYP1A2, CYP1A1, REN, ADA, ACVRL1, RET, ACHE, AKR1B1, PYGM, GLI2, IKBKB, HNF4A, JAK2, JAK1, PARP1, MME, ARG1, TYK2, F2, F3, SIRT1, SREBF2, MMP14, ADRB3, KIT, PPARG, MAPT, …	1.22898	1.41485e-07
GOTERM_MF_DIRECT	GO:0097110~scaffold protein binding	11	4.95495	7.04604e-09	KCNH2, IKBKB, GSK3B, MAP2K1, HSP90AA1, CASP8, SRC, NOS3, PDE4D, BRAF, NOS1	13.6282	1.47345e-07
GOTERM_BP_DIRECT	GO:1904707~positive regulation of vascular associated smooth muscle cell proliferation	10	4.5045	7.31459e-09	XBP1, JUN, TERT, SRC, MMP2, MDM2, HTR1B, JAK2, TNF, MMP9	16.6294	3.61752e-07
GOTERM_MF_DIRECT	GO:0008395~steroid hydroxylase activity	7	3.15315	9.81296e-09	CYP2C9, CYP11B2, CYP1A1, CYP2C19, CYP3A4, CYP19A1, CYP17A1	40.4718	1.99343e-07
GOTERM_CC_DIRECT	GO:0043231~intracellular membrane-bounded organelle	34	15.3153	1.18512e-08	FTO, APP, VCP, SRC, LRRK2, PIK3CB, CYP2C19, COMT, CYP3A4, PTGS2, MPO, ADRA1A, HK2, IGF1R, PTGS1, HSD11B2, CYP2D6, AKT2, GUSB, PDGFRB, MAP2K1, HSPA5, GAA, BRAF, TYR, ADRA2B, SREBF2, ESR2, CYP2C9, CYP1A2, CYP1A1, PPARG, GAPDH, CES2	3.11626	4.93305e-07
GOTERM_BP_DIRECT	GO:0006805~xenobiotic metabolic process	13	5.85586	1.39163e-08	BCHE, ABCC1, ABCB1, AHR, CYP3A4, CYP2C19, CYP2C9, CYP2D6, HNF4A, CYP1A2, CYP1A1, ADA, CES2	9.39151	6.76382e-07
GOTERM_MF_DIRECT	GO:0004175~endopeptidase activity	11	4.95495	1.40055e-08	MMP14, ADAM17, MMP13, ACE, MME, MMP1, MMP2, MMP3, CASP1, PLG, MMP9	12.7197	2.76608e-07
GOTERM_MF_DIRECT	GO:0031625~ubiquitin protein ligase binding	19	8.55856	1.52718e-08	KCNH2, GSK3B, XBP1, JUN, VCP, HSP90AA1, ABCB1, HSPA5, PARP1, HIF1A, EGFR, TGFBR1, NFKBIA, CASP8, CHEK2, MDM2, BCL2, PTK2B, JAK1	5.42033	2.93465e-07
GOTERM_BP_DIRECT	GO:0018105~peptidyl-serine phosphorylation	11	4.95495	1.56123e-08	IKBKB, GSK3B, MAPK8, LRRK2, CDK2, EIF2AK3, MAPK1, AKT1, MAPK14, PRKCZ, TGFBR1	12.5908	7.4595e-07
GOTERM_BP_DIRECT	GO:0071222~cellular response to lipopolysaccharide	15	6.75676	4.03269e-08	XBP1, NOS2, SRC, MMP3, SERPINE1, PTGS2, MAPK14, TNF, MMP9, NFKB1, MAPK8, EDNRB, CDK4, CASP1, EPHB2	6.88561	1.89469e-06
GOTERM_BP_DIRECT	GO:0051239~regulation of multicellular organismal process	6	2.7027	4.22742e-08	ACVR1, ACVRL1, TYK2, TNF, TGFBR1, JAK1	52.8814	1.95362e-06
GOTERM_MF_DIRECT	GO:0005496~steroid binding	8	3.6036	4.9678e-08	HSD11B2, AR, CYP3A4, NR3C1, SHBG, ESR1, ESR2, NR3C2	22.3807	9.29502e-07
GOTERM_BP_DIRECT	GO:0048511~rhythmic process	11	4.95495	5.16095e-08	MAPK10, GSK3B, CREBBP, MAPK8, ROCK2, HNF4A, EP300, PPARG, AHR, DRD4, MTOR	11.1436	2.34657e-06
GOTERM_BP_DIRECT	GO:0050729~positive regulation of inflammatory response	12	5.40541	5.74463e-08	NFKBIA, APP, ABCC1, TGFB1, PLA2G2A, SERPINE1, CASP1, AGTR1, HTR2A, TNF, PLA2G7, IL2	9.44312	2.5705e-06
GOTERM_CC_DIRECT	GO:0030424~axon	19	8.55856	5.85811e-08	NTRK1, RET, GSK3B, APP, TGFB1, MME, INSR, LRRK2, HTR2A, COMT, CYP17A1, IGF1R, SCN10A, MAPK8, SCN9A, MAPT, EPHB2, DRD2, PLEC	4.97138	2.1675e-06
GOTERM_MF_DIRECT	GO:0016301~kinase activity	16	7.20721	6.01016e-08	RET, ACVRL1, GSK3B, LRRK2, PIK3CB, PIK3R1, EGFR, PIK3CG, PIK3CA, CDK4, CHEK2, ERBB2, BTK, AKT1, JAK2, EPHA2	6.11279	1.0957e-06
GOTERM_BP_DIRECT	GO:0007611~learning or memory	10	4.5045	6.15487e-08	NTRK1, APP, MME, SRC, EP300, MAPK1, MAPT, EPHB2, DRD3, EGFR	13.1546	2.71103e-06
GOTERM_BP_DIRECT	GO:0019229~regulation of vasoconstriction	7	3.15315	6.58626e-08	ACE, HTR1A, AGTR1, ADRA1B, ADRA2C, ADRA1A, ADRA2A	30.8475	2.85641e-06
GOTERM_MF_DIRECT	GO:0019903~protein phosphatase binding	11	4.95495	6.69752e-08	VCP, HSP90AA1, MAPK8, STAT3, EIF2AK3, PPARG, PIK3R1, MAPK14, MET, EGFR, JAK1	10.8407	1.17181e-06
GOTERM_MF_DIRECT	GO:0002020~protease binding	12	5.40541	6.75728e-08	ADAMTS4, DPP4, GSK3B, XBP1, ROCK2, KIT, SERPINE1, BCL2, F2RL1, PLG, TNF, F3	9.29199	1.17181e-06
GOTERM_BP_DIRECT	GO:0045471~response to ethanol	12	5.40541	6.90625e-08	CPT1A, TGFB1, VCAM1, CASP8, MAOB, TBXAS1, HTR1B, PTK2B, PPARA, TNF, IL2, IGF1R	9.27745	2.9498e-06
GOTERM_BP_DIRECT	GO:0001938~positive regulation of endothelial cell proliferation	10	4.5045	7.99998e-08	BMP4, ACVRL1, KDR, PIK3CD, AKT1, HIF1A, SIRT1, F3, TGFBR1, VEGFA	12.7733	3.36596e-06
GOTERM_CC_DIRECT	GO:0098978~glutamatergic synapse	24	10.8108	8.37007e-08	PTPN1, GSK3B, VCP, SRC, LRRK2, SIGMAR1, BRAF, HTR2A, MAPK14, PRKCZ, EGFR, ADRA2A, SCN10A, ADORA2B, MDM2, PTK2B, AKT1, DRD1, EPHB2, JAK2, DRD2, DRD4, FGFR1, MAPK3	3.82331	2.66391e-06
GOTERM_MF_DIRECT	GO:0004952~dopamine neurotransmitter receptor activity	5	2.25225	8.37322e-08	DRD1, DRD2, DRD3, DRD4, DRD5	86.7252	1.41747e-06
GOTERM_CC_DIRECT	GO:0043025~neuronal cell body	19	8.55856	9.257e-08	NTRK1, RET, ACVRL1, HSP90AA1, TGFB1, MAOB, MME, HDAC1, SRC, INSR, LRRK2, HTR2A, TNF, ADRA2A, CYP17A1, IGF1R, PTK2B, MAPT, EPHB2	4.82318	2.66391e-06
GOTERM_BP_DIRECT	GO:0050673~epithelial cell proliferation	9	4.05405	9.78119e-08	BMP4, AR, TGFB1, KIT, KDR, DRD2, EGFR, GLI2, BCL2L1	15.5534	4.05488e-06
GOTERM_CC_DIRECT	GO:0032991~protein-containing complex	26	11.7117	1.0008e-07	APP, VCP, HDAC2, HDAC1, PSEN2, AHR, NR3C1, PTGS2, HIF1A, TNF, EGFR, CASP8, CASP1, AKT1, NOS1, NTRK1, PTPN1, PDGFRA, HSP90AA1, PARP1, HSPA5, ESR1, AR, BCL2, MDM2, CFTR	3.52453	2.66391e-06
GOTERM_CC_DIRECT	GO:0016324~apical plasma membrane	20	9.00901	1.03996e-07	PDGFRB, ABCC1, MGAM, HSP90AA1, ABCB1, SLC22A2, PDE4D, IGFBP2, ADRB2, SLC5A1, SLC5A2, PRKCZ, EGFR, DPP4, SLC22A12, ADAM17, ERBB2, CA4, CFTR, ABCG2	4.52518	2.66391e-06
GOTERM_BP_DIRECT	GO:0008285~negative regulation of cell population proliferation	21	9.45946	1.12656e-07	NTRK1, ACVRL1, PTPN1, BCHE, APP, MAP2K1, TGFB1, NOS3, IGFBP3, AVPR2, STAT3, PLG, PTGS2, ADRA1A, BMP4, AR, HNF4A, PTK2B, JAK2, RAF1, DRD2	4.27448	4.60257e-06
GOTERM_BP_DIRECT	GO:0000122~negative regulation of transcription by RNA polymerase II	32	14.4144	1.26665e-07	APP, HDAC2, HDAC1, SRC, NR3C1, TNF, GLI2, RXRA, EDNRB, CCND1, EP300, XBP1, JUN, CREBBP, TGFB1, PARP1, STAT3, ESR1, SIRT1, SREBF2, ESR2, NFKB1, VEGFA, BMP4, NFKBIA, AR, CDK2, MDM2, PPARG, PPARA, FBP1, FGFR1	2.94399	5.10098e-06
GOTERM_BP_DIRECT	GO:0001963~synaptic transmission, dopaminergic	6	2.7027	1.30431e-07	DRD1, COMT, DRD2, DRD3, DRD4, DRD5	44.0679	5.17867e-06
GOTERM_BP_DIRECT	GO:0042220~response to cocaine	8	3.6036	1.347e-07	HSP90AA1, HDAC2, MDM2, HTR1B, PTK2B, DRD2, DRD3, DRD5	19.5857	5.27386e-06
GOTERM_MF_DIRECT	GO:0099589~serotonin receptor activity	6	2.7027	1.41283e-07	HTR7, HTR1D, HTR1A, HTR1B, HTR2C, HTR2A	43.3626	2.3361e-06
GOTERM_CC_DIRECT	GO:0005737~cytoplasm	101	45.4955	1.53068e-07	APP, AHR, NR3C1, NR3C2, CCND1, CYP2D6, CHEK2, AKT2, AKT1, EP300, PDGFRB, PDGFRA, AR, ADAM17, BTK, RAF1, CFTR, CES1, FTO, VCP, ABCB1, PIK3R1, CYP2C19, HIF1A, PRKCZ, TERT, XBP1, CREBBP, ACE, TGFB1, HSPA5, IDH1, EIF2AK3, BRAF, TYR, ESR1, NFKB1, NFKBIA, CYP2C9, CDK4, CDK2, BCL2, MDM2, BCL2L1, GSK3B, LRRK2, PIK3CD, PYGM, PIK3CB, ADRA1B, ADRA1A, PIK3CG, IKBKB, CA1, CASP8, CA3, CA2, HNF4A, CASP1, NOS1, …	1.57575	3.64084e-06
GOTERM_MF_DIRECT	GO:0004497~monooxygenase activity	10	4.5045	1.7017e-07	CYP2C9, CYP11B2, CYP2D6, TBXAS1, CYP1A2, CYP1A1, CYP2C19, CYP3A4, CYP19A1, CYP17A1	11.7196	2.7498e-06
GOTERM_BP_DIRECT	GO:0038083~peptidyl-tyrosine autophosphorylation	6	2.7027	2.10004e-07	NTRK1, KDR, PTK2B, EGFR, IGF1R, MAPK3	40.678	8.10959e-06
GOTERM_MF_DIRECT	GO:0061629~RNA polymerase II-specific DNA-binding transcription factor binding	14	6.30631	2.16673e-07	GSK3B, CREBBP, JUN, HDAC2, PARP1, HDAC1, STAT3, AHR, HIF1A, AR, HNF4A, EP300, PPARA, FBP1	6.59866	3.42343e-06
GOTERM_BP_DIRECT	GO:0006979~response to oxidative stress	12	5.40541	2.27505e-07	APP, MMP14, MAPK8, IDH1, LRRK2, AKT1, COMT, PTGS2, MPO, SIRT1, EGFR, PTGS1	8.26273	8.64553e-06
GOTERM_BP_DIRECT	GO:0043524~negative regulation of neuron apoptotic process	13	5.85586	2.30016e-07	NTRK1, BRAF, HIF1A, SIRT1, TERT, PIK3CA, CCND1, MTNR1B, KDR, BCL2, PTK2B, JAK2, BCL2L1	7.29786	8.64553e-06
GOTERM_MF_DIRECT	GO:0051379~epinephrine binding	5	2.25225	2.48932e-07	ADRB3, ADRA2C, ADRA2B, ADRA2A, DRD4	72.271	3.84762e-06
GOTERM_CC_DIRECT	GO:0070062~extracellular exosome	51	22.973	2.71781e-07	APP, LRRK2, SERPINE1, MPI, AKR1B1, PYGM, COMT, ITGAL, MPO, ICAM1, SLC22A12, CA1, ALDH2, CA2, CA4, GUSB, ABCC1, HSP90AA1, MME, GAA, IGFBP2, TYK2, F2, MMP9, SCN10A, TKT, FBP1, GAPDH, CES2, PLEC, VCP, ABCB1, SRC, SLC22A2, PON1, PLG, SLC5A1, SLC5A2, PRKCZ, PTGS1, DPP4, TTR, MGAM, ACE, VCAM1, HSPA5, INSR, IDH1, PLA2G2A, ALPL, SHBG	2.13079	5.91594e-06
GOTERM_CC_DIRECT	GO:0005769~early endosome	17	7.65766	2.84249e-07	NTRK1, RET, PTPN1, APP, MAP2K1, VCAM1, MME, PSEN2, ADRB2, SLC5A1, AKT2, ERBB2, KDR, F2RL1, MAPK1, CFTR, MAPK3	5.05527	5.91594e-06
GOTERM_BP_DIRECT	GO:0071260~cellular response to mechanical stimulus	10	4.5045	2.94018e-07	MAPK8, TGFB1, CASP8, CASP1, PTGS2, EGFR, NFKB1, IGF1R, PLEC, MAPK3	11.017	1.09057e-05
GOTERM_BP_DIRECT	GO:0071498~cellular response to fluid shear stress	6	2.7027	3.23672e-07	XBP1, SRC, MMP2, PTK2B, PTGS2, PLEC	37.7725	1.18498e-05
GOTERM_BP_DIRECT	GO:0051247~positive regulation of protein metabolic process	7	3.15315	3.69673e-07	NFKBIA, APP, MAPK8, TGFB1, AGTR1, AKT1, MTOR	23.7289	1.33604e-05
GOTERM_BP_DIRECT	GO:0006915~apoptotic process	25	11.2613	4.41535e-07	APP, PRF1, XIAP, AHR, NR3C1, ADRA1A, CASP8, CASP1, PTK2B, MAPK1, EP300, JAK2, MAPK3, PARP1, IGFBP3, MAPK14, MMP9, TGFBR1, NFKB1, VEGFA, BCL2, MDM2, RAF1, GAPDH, BCL2L1	3.35883	1.57555e-05
GOTERM_CC_DIRECT	GO:0048471~perinuclear region of cytoplasm	26	11.7117	4.59672e-07	APP, ACHE, VCP, SRC, PIK3R1, SLC5A1, PRKCZ, EGFR, ERBB2, CA4, PTK2B, NOS1, KCNH2, HSP90AA1, NOS2, PDE4D, PLA2G2A, AVPR2, EIF2AK3, TYR, SELE, PIK3CA, BTK, PPARG, GAPDH, PLEC	3.24727	9.00416e-06
GOTERM_BP_DIRECT	GO:1900034~regulation of cellular response to heat	6	2.7027	4.8105e-07	GSK3B, CREBBP, EP300, MAPT, SIRT1, MTOR	35.2543	1.69222e-05
GOTERM_BP_DIRECT	GO:0042307~positive regulation of protein import into nucleus	8	3.6036	4.86236e-07	XBP1, HSP90AA1, TGFB1, EP300, PIK3R1, JAK2, MAPK14, PTGS2	16.3973	1.69222e-05
GOTERM_MF_DIRECT	GO:0005102~signaling receptor binding	19	8.55856	5.08234e-07	PDGFRB, IGFBP1, APP, SRC, STAT3, IGFBP2, SERPINE1, PLG, F2, TGFBR1, DPP4, AR, HNF4A, ERBB2, F2RL1, REN, EPHB2, JAK2, GUSB	4.29109	7.59883e-06
GOTERM_MF_DIRECT	GO:0004222~metalloendopeptidase activity	11	4.95495	5.13001e-07	ADAMTS4, MMP14, ADAM17, MMP13, ACE, BMP1, MME, MMP1, MMP2, MMP3, MMP9	8.75209	7.59883e-06
GOTERM_BP_DIRECT	GO:0016098~monoterpenoid metabolic process	5	2.25225	5.39758e-07	CYP2C9, CYP2D6, CYP1A2, CYP2C19, CYP3A4	62.9541	1.85558e-05
GOTERM_BP_DIRECT	GO:0010875~positive regulation of cholesterol efflux	7	3.15315	5.93613e-07	NFKBIA, RXRA, PON1, PPARG, SIRT1, NFKB1, CES1	22.0339	2.01614e-05
GOTERM_BP_DIRECT	GO:0071456~cellular response to hypoxia	12	5.40541	6.04801e-07	PTPN1, TGFB1, TERT, SRC, MDM2, BCL2, PPARG, PTGS2, HIF1A, SIRT1, MTOR, VEGFA	7.50091	2.02968e-05
GOTERM_BP_DIRECT	GO:0007204~positive regulation of cytosolic calcium ion concentration	12	5.40541	6.96361e-07	EDNRB, AGTR1, F2RL1, PTK2B, ADRA1D, HTR2A, ADRA1B, JAK2, ESR1, ADRA1A, IL2, PIK3CG	7.39601	2.30946e-05
GOTERM_BP_DIRECT	GO:0045776~negative regulation of blood pressure	7	3.15315	7.41442e-07	NOS2, NOS3, NOS1, DRD2, PPARA, DRD3, DRD5	21.2741	2.43038e-05
GOTERM_BP_DIRECT	GO:0034614~cellular response to reactive oxygen species	8	3.6036	7.84769e-07	PDGFRA, MAPK8, SRC, MMP2, LRRK2, MMP3, BTK, MAPT	15.328	2.54283e-05
GOTERM_BP_DIRECT	GO:0042752~regulation of circadian rhythm	9	4.05405	8.58058e-07	MAPK10, GSK3B, MAPK8, ROCK2, HNF4A, PPARG, PPARA, DRD4, MTOR	11.8391	2.74871e-05
GOTERM_BP_DIRECT	GO:0022617~extracellular matrix disassembly	8	3.6036	9.13317e-07	ADAMTS4, MMP14, MMP13, MMP1, MMP2, MMP3, PLG, MMP9	15.0018	2.89285e-05
GOTERM_MF_DIRECT	GO:0005506~iron ion binding	12	5.40541	9.35896e-07	CYP2C9, CYP11B2, CYP2D6, SCD, TBXAS1, CYP1A2, CYP1A1, CYP2C19, CYP3A4, CYP19A1, XDH, CYP17A1	7.17726	1.358e-05
GOTERM_BP_DIRECT	GO:0043065~positive regulation of apoptotic process	17	7.65766	1.07784e-06	APP, JUN, TGFB1, ACE, SRC, IGFBP3, PTGS2, SIRT1, TNF, MMP9, TGFBR1, BMP4, MAPK8, CASP8, BCL2, PPARG, BCL2L1	4.56801	3.37602e-05
GOTERM_BP_DIRECT	GO:0048010~vascular endothelial growth factor receptor signaling pathway	7	3.15315	1.12776e-06	XBP1, FLT1, SRC, KDR, PTK2B, MAPK14, VEGFA	19.9016	3.49359e-05
GOTERM_MF_DIRECT	GO:0019901~protein kinase binding	21	9.45946	1.20043e-06	PDGFRB, ACVRL1, PTPN1, GSK3B, APP, XBP1, PARP1, STAT3, NR3C1, HIF1A, ESR1, PRKCZ, EGFR, ADRA2A, IKBKB, CCND1, CHEK2, AKT1, MAPT, JAK2, BCL2L1	3.67925	1.707e-05
GOTERM_BP_DIRECT	GO:0048538~thymus development	8	3.6036	1.2238e-06	MAP2K1, BCL2, MAPK1, BRAF, TYR, RAF1, TGFBR1, MAPK3	14.3895	3.74988e-05
GOTERM_BP_DIRECT	GO:0033554~cellular response to stress	7	3.15315	1.37499e-06	MAPK10, MAPK8, CHEK2, MAPK1, AKT1, MAPK14, MAPK3	19.2797	4.16786e-05
GOTERM_CC_DIRECT	GO:0005943~phosphatidylinositol 3-kinase complex, class IA	5	2.25225	1.50031e-06	PIK3CA, PIK3CD, PIK3CB, PIK3R1, PIK3CG	52.0395	2.77557e-05
GOTERM_MF_DIRECT	GO:0030594~neurotransmitter receptor activity	7	3.15315	1.50931e-06	HTR7, HTR1D, HTR1A, HTR1B, HTR2C, HTR2A, DRD4	18.9711	2.10416e-05
GOTERM_BP_DIRECT	GO:0099171~presynaptic modulation of chemical synaptic transmission	7	3.15315	1.66478e-06	GSK3B, ADORA2B, HTR1B, DRD1, HTR2A, DRD2, ADRA2A	18.6955	4.94002e-05
GOTERM_BP_DIRECT	GO:0035924~cellular response to vascular endothelial growth factor stimulus	7	3.15315	1.66478e-06	XBP1, FLT1, VCAM1, KDR, AKT1, MAPK14, VEGFA	18.6955	4.94002e-05
GOTERM_BP_DIRECT	GO:0035556~intracellular signal transduction	20	9.00901	1.76062e-06	GSK3B, SRC, LRRK2, PSEN2, TYK2, ADRA1B, MAPK14, ADRA1A, PRKCZ, TGFBR1, AKT2, KIT, ERBB2, BTK, AKT1, MAPK1, JAK2, DRD2, JAK1, MAPK3	3.75046	5.17e-05
GOTERM_BP_DIRECT	GO:0038133~ERBB2-ERBB3 signaling pathway	5	2.25225	1.90884e-06	MAP2K1, ERBB2, MAPK1, RAF1, MAPK3	48.9643	5.54743e-05
GOTERM_MF_DIRECT	GO:0101021~estrogen 2-hydroxylase activity	5	2.25225	2.03502e-06	CYP2C9, CYP1A2, CYP1A1, CYP3A4, CYP19A1	48.1807	2.7825e-05
GOTERM_MF_DIRECT	GO:0008233~peptidase activity	10	4.5045	2.07996e-06	ADAMTS4, APP, ADAM17, ACE, BMP1, CASP8, MMP1, MMP3, REN, MMP9	8.76012	2.79029e-05
GOTERM_BP_DIRECT	GO:1900016~negative regulation of cytokine production involved in inflammatory response	8	3.6036	2.11355e-06	NFKBIA, IKBKB, STAT3, EPHB2, F2, JAK2, PPARA, NFKB1	13.3035	6.0797e-05
GOTERM_BP_DIRECT	GO:0001662~behavioral fear response	7	3.15315	2.39422e-06	DPP4, BCL2, HTR1A, HTR2C, DRD1, COMT, DRD4	17.6271	6.81747e-05
GOTERM_CC_DIRECT	GO:0016020~membrane	90	40.5405	2.44889e-06	RET, ACVRL1, ACHE, APP, PRF1, ADRA1B, COMT, NR3C1, ITGAL, TNF, HK2, PIK3CG, IGF1R, GLI2, ICAM1, ADAMTS4, SLC22A12, HTR7, CYP2D6, CA4, AKT1, EPHB2, JAK2, GUSB, JAK1, PDGFRB, KCNH2, ACVR1, PDGFRA, ABCC1, CPT1A, HSP90AA1, PARP1, MME, PDE4D, GAA, SIGMAR1, AVPR2, TYK2, F3, TGFBR1, AR, ADAM17, MMP14, MMP13, ADORA2B, MTNR1B, KIT, AGTR1, MAPT, MET, GAPDH, CFTR, EPHA2, HDAC2, ABCB1, SLC22A2, PSEN2, ADRB2,…	1.55686	4.292e-05
GOTERM_BP_DIRECT	GO:0008217~regulation of blood pressure	9	4.05405	2.77321e-06	ACVRL1, ACE, EDNRB, NOS3, GCGR, REN, PPARG, PTGS2, PTGS1	10.1695	7.81767e-05
GOTERM_BP_DIRECT	GO:0031663~lipopolysaccharide-mediated signaling pathway	7	3.15315	2.84612e-06	NFKBIA, NOS3, MAPK1, AKT1, JAK2, MAPK14, MAPK3	17.1375	7.94377e-05
GOTERM_BP_DIRECT	GO:0042759~long-chain fatty acid biosynthetic process	6	2.7027	3.08432e-06	CYP2C9, CYP2D6, CYP1A2, CYP1A1, CYP3A4, PTGS2	25.1816	8.46562e-05
GOTERM_BP_DIRECT	GO:0060158~phospholipase C-activating dopamine receptor signaling pathway	5	2.25225	3.15321e-06	DRD1, DRD2, DRD3, DRD4, DRD5	44.0679	8.46562e-05
GOTERM_BP_DIRECT	GO:0071875~adrenergic receptor signaling pathway	5	2.25225	3.15321e-06	PDE4D, ADRB2, ADRA2C, ADRA2B, ADRA2A	44.0679	8.46562e-05
GOTERM_BP_DIRECT	GO:0061298~retina vasculature development in camera-type eye	5	2.25225	3.15321e-06	PDGFRB, ACVRL1, PDGFRA, TGFB1, HIF1A	44.0679	8.46562e-05
GOTERM_CC_DIRECT	GO:0005789~endoplasmic reticulum membrane	32	14.4144	3.31186e-06	VCP, LRRK2, PON1, PSEN2, HMGCR, CYP2C19, CYP3A4, PTGS2, CYP19A1, EGFR, NR3C2, PTGS1, CYP17A1, HSD11B2, CYP2D6, DRD1, PDGFRA, XBP1, HSPA5, PLA2G2A, SIGMAR1, EIF2AK3, SREBF2, MTOR, CYP2C9, SCD, TBXAS1, CYP1A2, CYP1A1, BCL2, TKT, CFTR	2.52738	5.51425e-05
GOTERM_BP_DIRECT	GO:0009612~response to mechanical stimulus	8	3.6036	3.48908e-06	MMP14, MAPK8, SRC, MMP2, IGFBP2, PTK2B, PPARG, MPO	12.3699	9.19225e-05
GOTERM_BP_DIRECT	GO:0043627~response to estrogen	8	3.6036	3.48908e-06	MMP14, HSP90AA1, MME, MMP2, IGFBP2, EP300, PPARG, ESR1	12.3699	9.19225e-05
GOTERM_BP_DIRECT	GO:0007254~JNK cascade	9	4.05405	3.69551e-06	MAPK10, MAP2K1, MAPK8, LRRK2, MAPK1, MAPK14, TNF, NFKB1, MAPK3	9.79286	9.55748e-05
GOTERM_BP_DIRECT	GO:0009636~response to toxic substance	9	4.05405	3.69551e-06	MAOB, PON1, SCN9A, MDM2, BCL2, AHR, COMT, DRD2, CES1	9.79286	9.55748e-05
GOTERM_BP_DIRECT	GO:0008584~male gonad development	10	4.5045	4.07396e-06	AR, MMP14, ACE, INSR, KIT, BCL2, REN, ESR1, TGFBR1, BCL2L1	8.08585	0.000104405
GOTERM_CC_DIRECT	GO:0005925~focal adhesion	18	8.10811	4.21125e-06	PDGFRB, MAP2K1, FLT1, HSPA5, MME, SRC, EGFR, ICAM1, DPP4, MMP14, ADAM17, PTK2B, MAPK1, JAK2, JAK1, EPHA2, PLEC, MAPK3	3.89395	6.67783e-05
GOTERM_BP_DIRECT	GO:0030324~lung development	9	4.05405	4.86572e-06	PDGFRA, MMP14, MME, NOS3, CYP1A2, EP300, EGFR, GLI2, VEGFA	9.44312	0.000122469
GOTERM_MF_DIRECT	GO:0016705~oxidoreductase activity, acting on paired donors, with incorporation or reduction of molecular oxygen	8	3.6036	4.9074e-06	CYP2C9, CYP11B2, CYP2D6, TBXAS1, CYP2C19, CYP3A4, CYP19A1, CYP17A1	11.7594	6.46141e-05
GOTERM_BP_DIRECT	GO:0060397~growth hormone receptor signaling pathway via JAK-STAT	5	2.25225	4.91116e-06	PTPN1, STAT3, TYK2, JAK2, JAK1	40.0617	0.000122469
GOTERM_BP_DIRECT	GO:0071492~cellular response to UV-A	5	2.25225	4.91116e-06	MME, MMP1, MMP2, MMP3, MMP9	40.0617	0.000122469
GOTERM_BP_DIRECT	GO:0010507~negative regulation of autophagy	8	3.6036	4.95262e-06	STAT3, BCL2, EP300, AKT1, ADRA1A, MET, MTOR, BCL2L1	11.7514	0.000122469
GOTERM_CC_DIRECT	GO:0005739~mitochondrion	40	18.018	5.06471e-06	APP, GSK3B, MAOB, SRC, LRRK2, AKR1B1, NR3C1, HK2, HK1, MAPK8, CASP8, RXRA, ALDH2, CYP2D6, AKT1, MAPK1, NOS1, MAPK3, NTRK1, CPT1A, MAP2K1, HSP90AA1, PARP1, HSPA5, MMP2, IDH1, MMP3, BRAF, MAPK14, SIRT1, GCK, ESR2, NFKB1, MAPK10, CYP11B2, CYP1A1, BCL2, MAPT, RAF1, BCL2L1	2.17713	7.66613e-05
GOTERM_BP_DIRECT	GO:0032760~positive regulation of tumor necrosis factor production	10	4.5045	5.09919e-06	APP, ADAM17, HDAC2, TGFB1, LRRK2, STAT3, BTK, PIK3R1, EPHB2, JAK2	7.86926	0.000124997
GOTERM_MF_DIRECT	GO:0034056~estrogen response element binding	5	2.25225	5.23429e-06	AR, NR3C1, ESR1, ESR2, NR3C2	39.4206	6.76651e-05
GOTERM_BP_DIRECT	GO:0007507~heart development	13	5.85586	5.23564e-06	ACVR1, ACVRL1, MAP2K1, TGFB1, MMP2, TGFBR1, GLI2, CASP8, TERT, ERBB2, EP300, PPARG, PPARA	5.43016	0.000127235
GOTERM_MF_DIRECT	GO:0051380~norepinephrine binding	4	1.8018	5.91816e-06	ADRB3, ADRB2, ADRA2A, DRD4	86.7252	7.51396e-05
GOTERM_BP_DIRECT	GO:2001243~negative regulation of intrinsic apoptotic signaling pathway	6	2.7027	6.26686e-06	HDAC1, SRC, BCL2, AKT1, MMP9, BCL2L1	22.0339	0.000149714
GOTERM_BP_DIRECT	GO:0045821~positive regulation of glycolytic process	6	2.7027	6.26686e-06	APP, SRC, INSR, HTR2A, HIF1A, MTOR	22.0339	0.000149714
GOTERM_MF_DIRECT	GO:0003707~nuclear steroid receptor activity	6	2.7027	6.77595e-06	RXRA, HNF4A, PPARA, ESR1, ESR2, NR3C2	21.6813	8.4521e-05
GOTERM_BP_DIRECT	GO:0008203~cholesterol metabolic process	9	4.05405	6.90208e-06	CYP2C9, APP, CYP11B2, CYP2D6, PON1, CYP1A2, CYP3A4, SREBF2, CES1	9.01388	0.000163504
GOTERM_BP_DIRECT	GO:0035094~response to nicotine	7	3.15315	7.24414e-06	HDAC2, VCAM1, MMP2, BCL2, MAPK1, DRD2, IGF1R	14.6893	0.00016877
GOTERM_BP_DIRECT	GO:0001541~ovarian follicle development	7	3.15315	7.24414e-06	MMP14, MMP2, KIT, BCL2, KDR, BCL2L1, VEGFA	14.6893	0.00016877
GOTERM_BP_DIRECT	GO:0071230~cellular response to amino acid stimulus	8	3.6036	7.66753e-06	PDGFRA, XBP1, MMP2, MMP3, TNF, EGFR, MTOR, BCL2L1	11.017	0.00017717
GOTERM_MF_DIRECT	GO:0051378~serotonin binding	5	2.25225	7.78079e-06	HTR1A, HTR1B, HTR2C, HTR2A, DRD4	36.1355	9.53818e-05
GOTERM_BP_DIRECT	GO:0060391~positive regulation of SMAD protein signal transduction	7	3.15315	8.34001e-06	ACVR1, BMP4, ACVRL1, TGFB1, PARP1, JAK2, TGFBR1	14.3477	0.000191142
GOTERM_CC_DIRECT	GO:0005576~extracellular region	48	21.6216	8.83527e-06	APP, ACHE, VCP, PON1, SERPINE1, PRF1, PLG, ITGAL, MPO, PLA2G7, TNF, DPP4, ADAMTS4, TTR, KDR, MAPK1, EPHB2, GUSB, IGFBP1, BCHE, MGAM, HSP90AA1, TGFB1, ACE, MMP1, ARG1, MMP2, IDH1, IGFBP3, GAA, PLA2G2A, MMP3, IGFBP2, MAPK14, F2, MMP9, IL2, NFKB1, VEGFA, BMP4, BMP1, MMP13, ALPL, REN, MAPT, SHBG, MET, FGFR1	1.94389	0.000127919
GOTERM_CC_DIRECT	GO:0098794~postsynapse	12	5.40541	9.28238e-06	GSK3B, PTPN1, GABRA1, APP, LRRK2, AKT1, BRAF, EPHB2, JAK2, MET, DRD4, FGFR1	5.67704	0.000128793
GOTERM_BP_DIRECT	GO:0030168~platelet activation	8	3.6036	9.4305e-06	PIK3CA, SRC, PIK3CB, F2, ADRA2C, MAPK14, ADRA2B, ADRA2A	10.6831	0.000212677
GOTERM_BP_DIRECT	GO:0032731~positive regulation of interleukin-1 beta production	8	3.6036	9.4305e-06	APP, CASP8, STAT3, CASP1, F2RL1, JAK2, TNF, HK1	10.6831	0.000212677
GOTERM_BP_DIRECT	GO:0042178~xenobiotic catabolic process	6	2.7027	9.52185e-06	CYP2C9, CYP2D6, CYP1A2, NOS1, CYP2C19, CYP3A4	20.339	0.000213032
GOTERM_BP_DIRECT	GO:0010595~positive regulation of endothelial cell migration	8	3.6036	1.04306e-05	ROCK2, KDR, PTK2B, PIK3CD, AKT1, PIK3CB, PIK3CG, VEGFA	10.5237	0.000231527
GOTERM_MF_DIRECT	GO:0031994~insulin-like growth factor I binding	5	2.25225	1.11378e-05	IGFBP1, INSR, IGFBP3, IGFBP2, IGF1R	33.3559	0.00013422
GOTERM_MF_DIRECT	GO:0051879~Hsp90 protein binding	7	3.15315	1.19789e-05	CYP1A1, EIF2AK3, KDR, AHR, MAPT, NR3C1, HIF1A	13.4906	0.00014195
GOTERM_BP_DIRECT	GO:0098586~cellular response to virus	9	4.05405	1.31802e-05	HSP90AA1, TGFB1, TYK2, JAK2, MAPK14, HIF1A, NFKB1, GLI2, JAK1	8.26273	0.000290274
GOTERM_BP_DIRECT	GO:0016477~cell migration	14	6.30631	1.34683e-05	PDGFRA, FLT1, MMP2, PIK3CD, PIK3CB, PRKCZ, MMP9, PIK3CG, PIK3CA, KIT, KDR, MET, EPHA2, FGFR1	4.55314	0.000294319
GOTERM_MF_DIRECT	GO:0004715~non-membrane spanning protein tyrosine kinase activity	7	3.15315	1.36447e-05	CLK1, SRC, BTK, PTK2B, TYK2, JAK2, JAK1	13.1973	0.000159039
GOTERM_BP_DIRECT	GO:0043123~positive regulation of canonical NF-kappaB signal transduction	13	5.85586	1.37466e-05	TGFB1, PARP1, INSR, STAT3, XIAP, TNF, VEGFA, IKBKB, CASP8, EDNRB, CASP1, F2RL1, GAPDH	4.93864	0.00029809
GOTERM_BP_DIRECT	GO:0034097~response to cytokine	7	3.15315	1.41467e-05	SELP, AVPR2, BCL2, COMT, SELE, NFKB1, BCL2L1	13.1266	0.000302118
GOTERM_BP_DIRECT	GO:0031667~response to nutrient levels	7	3.15315	1.41467e-05	NTRK1, PTPN1, ACE, SRC, TNF, FBP1, MTOR	13.1266	0.000302118
GOTERM_CC_DIRECT	GO:0005615~extracellular space	41	18.4685	1.42245e-05	APP, ACHE, FLT1, LRRK2, PON1, SERPINE1, AKR1B1, PLG, MPO, TNF, EGFR, ICAM1, ADAMTS4, TTR, GUSB, XDH, IGFBP1, BCHE, TGFB1, ACE, VCAM1, MMP1, ARG1, MMP2, IGFBP3, PLA2G2A, MMP3, IGFBP2, F2, SELE, MMP9, F3, IL2, VEGFA, SELP, BMP4, MMP14, BMP1, MMP13, KIT, REN	2.05705	0.000189471
GOTERM_BP_DIRECT	GO:0048771~tissue remodeling	5	2.25225	1.45052e-05	MMP14, MMP2, CYP1A1, PLG, F2	31.4771	0.000307444
GOTERM_MF_DIRECT	GO:0016491~oxidoreductase activity	13	5.85586	1.47846e-05	NOS3, AKR1B1, TYR, CYP3A4, CYP2C19, CYP17A1, CYP2C9, SCD, CYP2D6, CYP1A2, CYP1A1, NOS1, XDH	4.90186	0.000169546
GOTERM_BP_DIRECT	GO:0007623~circadian rhythm	8	3.6036	1.53531e-05	NTRK1, GSK3B, HTR7, NOS2, SCN9A, EP300, TNF, EGFR	9.93079	0.000322987
GOTERM_CC_DIRECT	GO:0045202~synapse	19	8.55856	1.53965e-05	ACHE, GABRA1, APP, MME, HTR1D, HTR1A, HTR1B, HTR2C, COMT, NR3C1, HRH1, MAPK8, HTR7, MTNR1B, MAPK1, NOS1, DRD2, DRD3, DRD5	3.36437	0.000197194
GOTERM_MF_DIRECT	GO:0004705~JUN kinase activity	5	2.25225	1.54528e-05	MAPK10, MAPK8, MAPK1, MAPK14, MAPK3	30.9733	0.000174396
GOTERM_BP_DIRECT	GO:0023019~signal transduction involved in regulation of gene expression	6	2.7027	1.67223e-05	NFKBIA, IKBKB, PDGFRA, PARP1, HNF4A, NFKB1	18.235	0.000341596
GOTERM_BP_DIRECT	GO:0032094~response to food	6	2.7027	1.67223e-05	HSD11B2, CYP1A1, AKT1, COMT, MPO, PLEC	18.235	0.000341596
GOTERM_BP_DIRECT	GO:0030518~nuclear receptor-mediated steroid hormone signaling pathway	6	2.7027	1.67223e-05	AR, RXRA, PPARA, NR3C1, ESR1, NR3C2	18.235	0.000341596
GOTERM_BP_DIRECT	GO:0001678~intracellular glucose homeostasis	6	2.7027	1.67223e-05	PIK3R1, HIF1A, SIRT1, GCK, HK2, HK1	18.235	0.000341596
GOTERM_BP_DIRECT	GO:0071466~cellular response to xenobiotic stimulus	8	3.6036	1.68449e-05	KCNH2, NOS2, CHEK2, HTR1B, BRAF, REN, FBP1, EGFR	9.79286	0.000341624
GOTERM_BP_DIRECT	GO:0001501~skeletal system development	10	4.5045	1.82356e-05	ADAMTS4, MMP14, BMP1, EIF2AK3, ALPL, MMP9, TGFBR1, GLI2, EPHA2, FGFR1	6.72792	0.000367188
GOTERM_BP_DIRECT	GO:0046209~nitric oxide metabolic process	5	2.25225	1.96049e-05	HSP90AA1, NOS3, CYP1A1, AKT1, PPARA	29.3786	0.000389198
GOTERM_BP_DIRECT	GO:0014044~Schwann cell development	5	2.25225	1.96049e-05	MAP2K1, ERBB2, MAPK1, RAF1, MAPK3	29.3786	0.000389198
GOTERM_BP_DIRECT	GO:1902042~negative regulation of extrinsic apoptotic signaling pathway via death domain receptors	6	2.7027	1.98832e-05	GSK3B, NOS3, SERPINE1, RAF1, BCL2L1, ICAM1	17.6271	0.000391963
GOTERM_BP_DIRECT	GO:0051384~response to glucocorticoid	7	3.15315	2.03538e-05	HSD11B2, BCHE, IGFBP2, BCL2, ALPL, PTGS2, TNF	12.339	0.000397194
GOTERM_BP_DIRECT	GO:0032755~positive regulation of interleukin-6 production	9	4.05405	2.05712e-05	APP, XBP1, TGFB1, NOS2, ADORA2B, STAT3, BTK, F2RL1, TNF	7.77668	0.000397194
GOTERM_BP_DIRECT	GO:0007179~transforming growth factor beta receptor signaling pathway	9	4.05405	2.05712e-05	ACVR1, ACVRL1, JUN, TGFB1, PARP1, SRC, STAT3, SIRT1, TGFBR1	7.77668	0.000397194
GOTERM_MF_DIRECT	GO:0004707~MAP kinase activity	5	2.25225	2.08826e-05	MAPK10, MAPK8, MAPK1, MAPK14, MAPK3	28.9084	0.000231992
GOTERM_BP_DIRECT	GO:0051898~negative regulation of phosphatidylinositol 3-kinase/protein kinase B signal transduction	8	3.6036	2.20558e-05	PTPN1, MMP3, PIK3CB, DRD2, PPARA, SIRT1, DRD3, XDH	9.40115	0.000422962
GOTERM_CC_DIRECT	GO:0005942~phosphatidylinositol 3-kinase complex	4	1.8018	2.3131e-05	PIK3CA, PIK3CD, PIK3CB, PIK3R1	62.4474	0.000285282
GOTERM_BP_DIRECT	GO:0031334~positive regulation of protein-containing complex assembly	7	3.15315	2.5591e-05	GSK3B, VCP, TGFB1, MMP1, MMP3, TNF, VEGFA	11.8644	0.000486911
GOTERM_BP_DIRECT	GO:0048148~behavioral response to cocaine	5	2.25225	2.59087e-05	DRD1, HTR2A, DRD2, DRD3, DRD4	27.5424	0.000486911
GOTERM_BP_DIRECT	GO:1904645~response to amyloid-beta	5	2.25225	2.59087e-05	HDAC2, MMP13, MMP2, MMP3, MMP9	27.5424	0.000486911
GOTERM_CC_DIRECT	GO:0005768~endosome	14	6.30631	2.7446e-05	APP, ACE, FLT1, GCGR, LRRK2, AVPR2, ADRB2, ADRA2C, PRKCZ, EGFR, TGFBR1, CDK2, KDR, JAK1	4.25778	0.000326412
GOTERM_BP_DIRECT	GO:0030522~intracellular receptor signaling pathway	6	2.7027	2.75853e-05	AR, HNF4A, STAT3, PPARG, AHR, PPARA	16.5255	0.000507497
GOTERM_BP_DIRECT	GO:0010575~positive regulation of vascular endothelial growth factor production	6	2.7027	2.75853e-05	TGFB1, ADORA2B, STAT3, EIF2AK3, PTGS2, HIF1A	16.5255	0.000507497
GOTERM_MF_DIRECT	GO:0004708~MAP kinase kinase activity	5	2.25225	2.75932e-05	MAPK10, MAP2K1, MAPK8, BRAF, MAPK14	27.1016	0.000299485
GOTERM_BP_DIRECT	GO:1990962~xenobiotic transport across blood-brain barrier	4	1.8018	2.77242e-05	ABCC1, ABCB1, SLC22A2, ABCG2	58.7572	0.000507497
GOTERM_BP_DIRECT	GO:0006527~arginine catabolic process	4	1.8018	2.77242e-05	NOS2, NOS3, ARG1, NOS1	58.7572	0.000507497
GOTERM_BP_DIRECT	GO:0031648~protein destabilization	7	3.15315	3.1861e-05	XBP1, CREBBP, SRC, MDM2, EP300, SIRT1, MTOR	11.425	0.000575744
GOTERM_BP_DIRECT	GO:0007188~adenylate cyclase-modulating G protein-coupled receptor signaling pathway	7	3.15315	3.1861e-05	ADRB3, GCGR, AVPR2, ADRA1D, ADRB2, ADRA1B, DRD4	11.425	0.000575744
GOTERM_BP_DIRECT	GO:0008210~estrogen metabolic process	6	2.7027	3.2214e-05	PDGFRA, CYP2C9, CYP2D6, CYP1A2, CYP1A1, CYP3A4	16.0247	0.000578416
GOTERM_CC_DIRECT	GO:0005741~mitochondrial outer membrane	12	5.40541	3.3059e-05	CPT1A, CASP8, MAOB, LRRK2, PLA2G2A, BCL2, RAF1, HK2, MTOR, BCL2L1, HK1, PLEC	4.95178	0.000379609
GOTERM_BP_DIRECT	GO:2000573~positive regulation of DNA biosynthetic process	5	2.25225	3.35812e-05	PDGFRB, PTK2B, HTR2A, TNF, VEGFA	25.9223	0.000599148
GOTERM_MF_DIRECT	GO:0044023~histone H4S1 kinase activity	13	5.85586	3.36974e-05	GSK3B, ROCK2, LRRK2, EIF2AK3, BRAF, MTOR, PIK3CG, IKBKB, PIK3CA, CHEK2, AKT2, AKT1, RAF1	4.50971	0.000299485
GOTERM_MF_DIRECT	GO:0035175~histone H3S10 kinase activity	13	5.85586	3.36974e-05	GSK3B, ROCK2, LRRK2, EIF2AK3, BRAF, MTOR, PIK3CG, IKBKB, PIK3CA, CHEK2, AKT2, AKT1, RAF1	4.50971	0.000299485
GOTERM_MF_DIRECT	GO:0004711~ribosomal protein S6 kinase activity	13	5.85586	3.36974e-05	GSK3B, ROCK2, LRRK2, EIF2AK3, BRAF, MTOR, PIK3CG, IKBKB, PIK3CA, CHEK2, AKT2, AKT1, RAF1	4.50971	0.000299485
GOTERM_MF_DIRECT	GO:0004676~3-phosphoinositide-dependent protein kinase activity	13	5.85586	3.36974e-05	GSK3B, ROCK2, LRRK2, EIF2AK3, BRAF, MTOR, PIK3CG, IKBKB, PIK3CA, CHEK2, AKT2, AKT1, RAF1	4.50971	0.000299485
GOTERM_MF_DIRECT	GO:0004694~eukaryotic translation initiation factor 2alpha kinase activity	13	5.85586	3.36974e-05	GSK3B, ROCK2, LRRK2, EIF2AK3, BRAF, MTOR, PIK3CG, IKBKB, PIK3CA, CHEK2, AKT2, AKT1, RAF1	4.50971	0.000299485
GOTERM_MF_DIRECT	GO:0044024~histone H2AS1 kinase activity	13	5.85586	3.36974e-05	GSK3B, ROCK2, LRRK2, EIF2AK3, BRAF, MTOR, PIK3CG, IKBKB, PIK3CA, CHEK2, AKT2, AKT1, RAF1	4.50971	0.000299485
GOTERM_MF_DIRECT	GO:0072518~Rho-dependent protein serine/threonine kinase activity	13	5.85586	3.36974e-05	GSK3B, ROCK2, LRRK2, EIF2AK3, BRAF, MTOR, PIK3CG, IKBKB, PIK3CA, CHEK2, AKT2, AKT1, RAF1	4.50971	0.000299485
GOTERM_MF_DIRECT	GO:0044025~histone H2BS14 kinase activity	13	5.85586	3.36974e-05	GSK3B, ROCK2, LRRK2, EIF2AK3, BRAF, MTOR, PIK3CG, IKBKB, PIK3CA, CHEK2, AKT2, AKT1, RAF1	4.50971	0.000299485
GOTERM_MF_DIRECT	GO:0044022~histone H3S28 kinase activity	13	5.85586	3.36974e-05	GSK3B, ROCK2, LRRK2, EIF2AK3, BRAF, MTOR, PIK3CG, IKBKB, PIK3CA, CHEK2, AKT2, AKT1, RAF1	4.50971	0.000299485
GOTERM_MF_DIRECT	GO:0072371~histone H2AS121 kinase activity	13	5.85586	3.36974e-05	GSK3B, ROCK2, LRRK2, EIF2AK3, BRAF, MTOR, PIK3CG, IKBKB, PIK3CA, CHEK2, AKT2, AKT1, RAF1	4.50971	0.000299485
GOTERM_MF_DIRECT	GO:1990244~histone H2AT120 kinase activity	13	5.85586	3.36974e-05	GSK3B, ROCK2, LRRK2, EIF2AK3, BRAF, MTOR, PIK3CG, IKBKB, PIK3CA, CHEK2, AKT2, AKT1, RAF1	4.50971	0.000299485
GOTERM_MF_DIRECT	GO:0140823~histone H2BS36 kinase activity	13	5.85586	3.36974e-05	GSK3B, ROCK2, LRRK2, EIF2AK3, BRAF, MTOR, PIK3CG, IKBKB, PIK3CA, CHEK2, AKT2, AKT1, RAF1	4.50971	0.000299485
GOTERM_MF_DIRECT	GO:0035979~histone H2AXS139 kinase activity	13	5.85586	3.36974e-05	GSK3B, ROCK2, LRRK2, EIF2AK3, BRAF, MTOR, PIK3CG, IKBKB, PIK3CA, CHEK2, AKT2, AKT1, RAF1	4.50971	0.000299485
GOTERM_MF_DIRECT	GO:0140855~histone H3S57 kinase activity	13	5.85586	3.36974e-05	GSK3B, ROCK2, LRRK2, EIF2AK3, BRAF, MTOR, PIK3CG, IKBKB, PIK3CA, CHEK2, AKT2, AKT1, RAF1	4.50971	0.000299485
GOTERM_MF_DIRECT	GO:0072354~histone H3T3 kinase activity	13	5.85586	3.36974e-05	GSK3B, ROCK2, LRRK2, EIF2AK3, BRAF, MTOR, PIK3CG, IKBKB, PIK3CA, CHEK2, AKT2, AKT1, RAF1	4.50971	0.000299485
GOTERM_MF_DIRECT	GO:0004677~DNA-dependent protein kinase activity	13	5.85586	3.5046e-05	GSK3B, ROCK2, LRRK2, EIF2AK3, BRAF, MTOR, PIK3CG, IKBKB, PIK3CA, CHEK2, AKT2, AKT1, RAF1	4.49174	0.000303875
GOTERM_MF_DIRECT	GO:0140857~histone H3T45 kinase activity	13	5.85586	3.5046e-05	GSK3B, ROCK2, LRRK2, EIF2AK3, BRAF, MTOR, PIK3CG, IKBKB, PIK3CA, CHEK2, AKT2, AKT1, RAF1	4.49174	0.000303875
GOTERM_MF_DIRECT	GO:0035403~histone H3T6 kinase activity	13	5.85586	3.64119e-05	GSK3B, ROCK2, LRRK2, EIF2AK3, BRAF, MTOR, PIK3CG, IKBKB, PIK3CA, CHEK2, AKT2, AKT1, RAF1	4.47392	0.000308201
GOTERM_MF_DIRECT	GO:0035402~histone H3T11 kinase activity	13	5.85586	3.64119e-05	GSK3B, ROCK2, LRRK2, EIF2AK3, BRAF, MTOR, PIK3CG, IKBKB, PIK3CA, CHEK2, AKT2, AKT1, RAF1	4.47392	0.000308201
GOTERM_MF_DIRECT	GO:0004679~AMP-activated protein kinase activity	13	5.85586	3.78458e-05	GSK3B, ROCK2, LRRK2, EIF2AK3, BRAF, MTOR, PIK3CG, IKBKB, PIK3CA, CHEK2, AKT2, AKT1, RAF1	4.45624	0.000316569
GOTERM_CC_DIRECT	GO:0009897~external side of plasma membrane	16	7.20721	3.8446e-05	PDGFRA, ACE, VCAM1, INSR, PLG, ITGAL, F2, SELE, F3, TNF, ICAM1, SELP, KIT, CA4, KDR, ADA	3.62891	0.00042675
GOTERM_BP_DIRECT	GO:0002028~regulation of sodium ion transport	5	2.25225	4.27944e-05	TGFB1, NOS3, ADRB2, NOS1, DRD2	24.4822	0.00075747
GOTERM_BP_DIRECT	GO:1990090~cellular response to nerve growth factor stimulus	6	2.7027	4.3261e-05	NTRK1, PTPN1, PARP1, AKT1, BRAF, MAPT	15.109	0.00075747
GOTERM_BP_DIRECT	GO:2000379~positive regulation of reactive oxygen species metabolic process	6	2.7027	4.3261e-05	PDGFRB, AGTR1, PTK2B, F2, MAPK14, XDH	15.109	0.00075747
GOTERM_BP_DIRECT	GO:0060440~trachea formation	4	1.8018	4.81125e-05	BMP4, MAP2K1, MAPK1, MAPK3	50.3633	0.000832081
GOTERM_BP_DIRECT	GO:0098664~G protein-coupled serotonin receptor signaling pathway	4	1.8018	4.81125e-05	HTR7, HTR2C, HTR2A, DRD4	50.3633	0.000832081
GOTERM_BP_DIRECT	GO:0019722~calcium-mediated signaling	9	4.05405	4.89495e-05	APP, EDNRB, LRRK2, BTK, AGTR1, EIF2AK3, SELE, TNF, ADA	6.89758	0.000841394
GOTERM_BP_DIRECT	GO:0030225~macrophage differentiation	6	2.7027	4.97795e-05	BMP4, CASP8, PARP1, SIRT1, MMP9, VEGFA	14.6893	0.000845352
GOTERM_BP_DIRECT	GO:0001975~response to amphetamine	6	2.7027	4.97795e-05	HDAC2, DRD1, COMT, DRD2, DRD4, DRD5	14.6893	0.000845352
GOTERM_CC_DIRECT	GO:0031526~brush border membrane	7	3.15315	5.03771e-05	SLC22A12, HSP90AA1, ACE, CA4, SLC5A1, ABCG2, DRD5	10.5758	0.000541148
GOTERM_MF_DIRECT	GO:0046934~1-phosphatidylinositol-4,5-bisphosphate 3-kinase activity	4	1.8018	5.0477e-05	PIK3CA, PIK3CD, PIK3CB, PIK3CG	49.5573	0.000407831
GOTERM_MF_DIRECT	GO:0035005~1-phosphatidylinositol-4-phosphate 3-kinase activity	4	1.8018	5.0477e-05	PIK3CA, PIK3CD, PIK3CB, PIK3CG	49.5573	0.000407831
GOTERM_MF_DIRECT	GO:0035240~dopamine binding	4	1.8018	5.0477e-05	DRD1, DRD2, DRD4, DRD5	49.5573	0.000407831
GOTERM_BP_DIRECT	GO:0042475~odontogenesis of dentin-containing tooth	7	3.15315	5.30353e-05	BMP4, PDGFRA, SCN10A, HDAC2, TGFB1, HDAC1, GLI2	10.4568	0.000886307
GOTERM_MF_DIRECT	GO:0016712~oxidoreductase activity, acting on paired donors, with incorporation or reduction of molecular oxygen, reduced flavin or flavoprotein as one donor, and incorporation of one atom of oxygen	6	2.7027	5.37262e-05	CYP2C9, CYP2D6, CYP1A2, CYP2C19, CYP3A4, CYP19A1	14.4542	0.000429206
GOTERM_BP_DIRECT	GO:0007190~activation of adenylate cyclase activity	5	2.25225	5.37275e-05	ADORA2B, AVPR2, DRD1, RAF1, DRD5	23.1936	0.000886307
GOTERM_BP_DIRECT	GO:0035994~response to muscle stretch	5	2.25225	5.37275e-05	NFKBIA, PIK3CA, RAF1, MAPK14, NFKB1	23.1936	0.000886307
GOTERM_BP_DIRECT	GO:0042310~vasoconstriction	5	2.25225	5.37275e-05	HTR7, ACE, EDNRB, HTR1D, HTR1B	23.1936	0.000886307
GOTERM_BP_DIRECT	GO:0032355~response to estradiol	8	3.6036	5.37632e-05	TGFB1, CASP8, STAT3, IGFBP2, DRD2, PTGS2, ESR1, CYP19A1	8.19867	0.000886307
GOTERM_BP_DIRECT	GO:0042593~glucose homeostasis	9	4.05405	5.53573e-05	MTNR1B, GCGR, HNF4A, INSR, STAT3, AKT1, PPARG, GCK, ADRA2A	6.77967	0.00090728
GOTERM_BP_DIRECT	GO:0046326~positive regulation of D-glucose import	6	2.7027	5.70318e-05	TERT, AKT2, INSR, AKT1, PIK3R1, MAPK14	14.2923	0.000929321
GOTERM_BP_DIRECT	GO:0007613~memory	8	3.6036	5.79132e-05	APP, HRH1, INSR, DRD1, MAPT, HTR2A, COMT, PTGS2	8.10444	0.000932898
GOTERM_BP_DIRECT	GO:0016485~protein processing	8	3.6036	5.79132e-05	MMP14, ADAM17, BMP1, CASP8, MME, PSEN2, F3, METAP2	8.10444	0.000932898
GOTERM_BP_DIRECT	GO:0031333~negative regulation of protein-containing complex assembly	6	2.7027	6.50732e-05	GSK3B, HSPA5, SRC, EP300, RAF1, PRKCZ	13.9162	0.00104228
GOTERM_BP_DIRECT	GO:0046677~response to antibiotic	5	2.25225	6.65664e-05	HSP90AA1, MDM2, ALPL, JAK2, JAK1	22.0339	0.00106017
GOTERM_MF_DIRECT	GO:0019838~growth factor binding	6	2.7027	7.02114e-05	FLT1, ERBB2, KIT, KDR, TGFBR1, EPHA2	13.6935	0.00055467
GOTERM_BP_DIRECT	GO:0001822~kidney development	9	4.05405	7.02796e-05	BMP4, ACE, MME, ODC1, AGTR1, REN, TGFBR1, GLI2, VEGFA	6.55555	0.00111302
GOTERM_BP_DIRECT	GO:0043267~negative regulation of potassium ion transport	4	1.8018	7.63381e-05	NOS3, PTK2B, NOS1, HTR2A	44.0679	0.00119554
GOTERM_BP_DIRECT	GO:2000641~regulation of early endosome to late endosome transport	4	1.8018	7.63381e-05	MAP2K1, SRC, MAPK1, MAPK3	44.0679	0.00119554
GOTERM_BP_DIRECT	GO:0051402~neuron apoptotic process	8	3.6036	7.72207e-05	NTRK1, APP, TGFB1, BCL2, XIAP, HIF1A, GAPDH, BCL2L1	7.7482	0.00120268
GOTERM_MF_DIRECT	GO:0004252~serine-type endopeptidase activity	11	4.95495	7.77804e-05	DPP4, MMP14, MMP13, BMP1, MMP1, MMP2, MMP3, PLG, F2, F3, MMP9	4.96863	0.000607713
GOTERM_MF_DIRECT	GO:0031995~insulin-like growth factor II binding	4	1.8018	8.00787e-05	IGFBP1, INSR, IGFBP3, IGFBP2	43.3626	0.000618869
GOTERM_BP_DIRECT	GO:0032930~positive regulation of superoxide anion generation	5	2.25225	8.15034e-05	APP, TGFB1, F2RL1, MAPT, EGFR	20.9847	0.00125551
GOTERM_BP_DIRECT	GO:0001659~temperature homeostasis	5	2.25225	8.15034e-05	FTO, STAT3, DRD1, HTR2A, DRD2	20.9847	0.00125551
GOTERM_CC_DIRECT	GO:0005783~endoplasmic reticulum	29	13.0631	9.35955e-05	APP, VCP, LRRK2, PSEN2, HMGCR, PTGS2, CYP19A1, CYP17A1, CYP2D6, KDR, PTPN1, XBP1, MAP2K1, VCAM1, HSPA5, PLA2G2A, SIGMAR1, AVPR2, EIF2AK3, HTR1B, SREBF2, MTOR, VEGFA, SCD, TBXAS1, BCL2, CES2, BCL2L1, CES1	2.23946	0.000973979
GOTERM_BP_DIRECT	GO:0030574~collagen catabolic process	6	2.7027	9.45176e-05	MMP14, MMP13, MMP1, MMP2, MMP3, MMP9	12.8979	0.00144807
GOTERM_BP_DIRECT	GO:0006939~smooth muscle contraction	5	2.25225	9.87364e-05	HTR7, ROCK2, ADRB2, ADRA1A, ADA	20.0309	0.00149644
GOTERM_BP_DIRECT	GO:0060324~face development	5	2.25225	9.87364e-05	MAP2K1, MAPK1, BRAF, RAF1, MAPK3	20.0309	0.00149644
GOTERM_MF_DIRECT	GO:0005178~integrin binding	10	4.5045	9.90279e-05	SELP, APP, MMP14, ADAM17, VCAM1, SRC, KDR, ITGAL, EGFR, ICAM1	5.42033	0.000757084
GOTERM_BP_DIRECT	GO:0043525~positive regulation of neuron apoptotic process	7	3.15315	0.000100152	GSK3B, APP, CASP8, NOS1, HTR2A, NR3C1, TNF	9.34773	0.00150977
GOTERM_BP_DIRECT	GO:0006366~transcription by RNA polymerase II	12	5.40541	0.000104782	BMP4, AR, XBP1, PARP1, HNF4A, ADRB2, PIK3R1, JAK2, MAPK14, ESR1, NFKB1, IL2	4.35238	0.00157117
GOTERM_BP_DIRECT	GO:0030198~extracellular matrix organization	10	4.5045	0.000105617	ADAMTS4, PDGFRA, APP, MMP14, MMP13, MMP1, MMP2, MMP3, TNF, MMP9	5.37413	0.00157532
GOTERM_BP_DIRECT	GO:0070989~oxidative demethylation	4	1.8018	0.000113553	CYP2C9, CYP2D6, CYP1A2, CYP3A4	39.1714	0.00166721
GOTERM_BP_DIRECT	GO:0010883~regulation of lipid storage	4	1.8018	0.000113553	FTO, CPT1A, PPARA, SIRT1	39.1714	0.00166721
GOTERM_BP_DIRECT	GO:0051967~negative regulation of synaptic transmission, glutamatergic	4	1.8018	0.000113553	HTR1B, HTR2A, DRD2, DRD3	39.1714	0.00166721
GOTERM_BP_DIRECT	GO:0032922~circadian regulation of gene expression	7	3.15315	0.000118408	HDAC2, HDAC1, AHR, DRD2, PPARA, SIRT1, DRD3	9.0728	0.0017295
GOTERM_MF_DIRECT	GO:0101020~estrogen 16-alpha-hydroxylase activity	4	1.8018	0.000119101	CYP1A2, CYP1A1, CYP3A4, CYP17A1	38.5445	0.000900856
GOTERM_MF_DIRECT	GO:0005158~insulin receptor binding	5	2.25225	0.000126043	PTPN1, APP, SRC, PIK3R1, IGF1R	18.8533	0.000943336
GOTERM_BP_DIRECT	GO:0071300~cellular response to retinoic acid	7	3.15315	0.000128476	RET, GSK3B, HDAC2, PTK2B, PPARG, DRD2, TNF	8.94131	0.00186688
GOTERM_MF_DIRECT	GO:0050661~NADP binding	6	2.7027	0.000128518	NOS2, NOS3, IDH1, HMGCR, NOS1, GAPDH	12.1012	0.000951839
GOTERM_CC_DIRECT	GO:0005929~cilium	15	6.75676	0.000133446	PDGFRA, PDE4D, BRAF, ADRB2, EGFR, TGFBR1, GLI2, IGF1R, HTR7, AKT1, MAPK1, DRD1, DRD2, DRD5, MAPK3	3.42699	0.00134659
GOTERM_BP_DIRECT	GO:0007186~G protein-coupled receptor signaling pathway	25	11.2613	0.000136426	APP, ADRA1D, PIK3CB, ADRA1B, ADRA1A, PIK3CG, HCAR2, HRH1, AKT1, DRD3, PDGFRB, INSR, AVPR2, HTR1A, ADRA2C, ADRA2B, ESR1, ADRA2A, IL2, AR, MTNR1B, ADORA2B, AGTR1, F2RL1, PPARG	2.37691	0.00197224
GOTERM_BP_DIRECT	GO:0016310~phosphorylation	5	2.25225	0.000140909	LRRK2, STAT3, AKT1, EPHB2, MAPK3	18.3616	0.00201636
GOTERM_BP_DIRECT	GO:0051403~stress-activated MAPK cascade	5	2.25225	0.000140909	IKBKB, MAPK8, MAPK1, MAPK14, MAPK3	18.3616	0.00201636
GOTERM_CC_DIRECT	GO:0005667~transcription regulator complex	11	4.95495	0.000143473	CREBBP, JUN, RXRA, PARP1, CDK4, STAT3, CDK2, EP300, AHR, ESR1, NFKB1	4.62055	0.00140519
GOTERM_BP_DIRECT	GO:0032722~positive regulation of chemokine production	6	2.7027	0.000148549	APP, ADAM17, ADORA2B, F2RL1, HIF1A, TNF	11.7514	0.00210297
GOTERM_BP_DIRECT	GO:0033138~positive regulation of peptidyl-serine phosphorylation	6	2.7027	0.000148549	APP, AKT1, BRAF, RAF1, TNF, EGFR	11.7514	0.00210297
GOTERM_BP_DIRECT	GO:0120162~positive regulation of cold-induced thermogenesis	8	3.6036	0.0001492	ACHE, ADRB3, SCD, ALPL, ADRB2, JAK2, IGF1R, VEGFA	6.98105	0.00210297
GOTERM_BP_DIRECT	GO:0030183~B cell differentiation	7	3.15315	0.000150644	NTRK1, ADAM17, VCAM1, KIT, EP300, PIK3CD, PIK3R1	8.68944	0.00211276
GOTERM_MF_DIRECT	GO:0002039~p53 binding	7	3.15315	0.00015192	GSK3B, CREBBP, HDAC1, MDM2, EP300, HIF1A, SIRT1	8.67252	0.00111356
GOTERM_BP_DIRECT	GO:0001649~osteoblast differentiation	9	4.05405	0.000159119	ACVR1, BMP4, IGFBP3, IGFBP2, ALPL, AKT1, MAPK14, GLI2, EPHA2	5.83251	0.00222058
GOTERM_BP_DIRECT	GO:0140115~export across plasma membrane	4	1.8018	0.000160867	ABCC1, ABCB1, SLC22A2, ABCG2	35.2543	0.00223391
GOTERM_CC_DIRECT	GO:0005788~endoplasmic reticulum lumen	13	5.85586	0.00016204	IGFBP1, BCHE, APP, HSPA5, IGFBP3, F2, PTGS2, BMP4, ADAM17, MAPK1, CES2, CES1, MAPK3	3.82932	0.00154169
GOTERM_BP_DIRECT	GO:0050796~regulation of insulin secretion	6	2.7027	0.000165145	CPT1A, NOS2, MTNR1B, HNF4A, TNF, GCK	11.496	0.00228208
GOTERM_BP_DIRECT	GO:0048015~phosphatidylinositol-mediated signaling	5	2.25225	0.000166271	PIK3CA, PIK3CD, PIK3CB, PIK3CG, FGFR1	17.6271	0.00228643
GOTERM_MF_DIRECT	GO:0016303~1-phosphatidylinositol-3-kinase activity	4	1.8018	0.000168703	PIK3CA, PIK3CD, PIK3CB, PIK3CG	34.6901	0.00121771
GOTERM_MF_DIRECT	GO:0046872~metal ion binding	55	24.7748	0.000169554	ACVRL1, FLT1, ITGAL, MPO, GLI2, ADAMTS4, CHEK2, AKT2, KDR, EP300, NOS1, JAK2, JAK1, PDGFRB, ACVR1, MME, MMP1, ARG1, PDE4D, IGFBP3, SIRT1, TGFBR1, ADAM17, KIT, BTK, PPARG, RAF1, TKT, FBP1, FTO, HDAC2, ROCK2, HDAC1, PON1, XIAP, PTGS2, SLC5A2, PRKCZ, PTGS1, TERT, DRD4, NTRK1, CREBBP, ACE, NOS2, NOS3, IDH1, BRAF, TYR, SELE, SELP, SCD, MDM2, ALPL, METAP2	1.64252	0.00121771
GOTERM_CC_DIRECT	GO:0031965~nuclear membrane	12	5.40541	0.000177108	EDNRB, CCND1, CDK4, PDE4D, LRRK2, BCL2, SLC5A1, ADRA1B, ADRA1A, GAPDH, EGFR, BCL2L1	4.10239	0.00163825
GOTERM_BP_DIRECT	GO:0030154~cell differentiation	21	9.45946	0.00017889	NTRK1, ACVR1, ACVRL1, GSK3B, FLT1, SRC, STAT3, TYK2, TGFBR1, TYMP, VEGFA, BMP1, RXRA, HNF4A, KDR, AKT1, PPARG, JAK2, PPARA, JAK1, FGFR1	2.59586	0.00244802
GOTERM_BP_DIRECT	GO:0035902~response to immobilization stress	5	2.25225	0.000194771	TGFB1, CYP1A1, PTK2B, REN, PPARG	16.9492	0.00265245
GOTERM_MF_DIRECT	GO:0044877~protein-containing complex binding	14	6.30631	0.000202968	PDGFRA, VCP, TGFB1, INSR, BRAF, ADRB2, HTR2A, PRKCZ, MTOR, IGF1R, CASP8, PTK2B, EPHB2, PPARA	3.48895	0.0014431
GOTERM_BP_DIRECT	GO:0046718~symbiont entry into host cell	8	3.6036	0.000213661	DPP4, SRC, INSR, AGTR1, HTR2A, EGFR, EPHA2, ICAM1	6.58959	0.00289573
GOTERM_BP_DIRECT	GO:0007198~adenylate cyclase-inhibiting serotonin receptor signaling pathway	4	1.8018	0.00021935	HTR1D, HTR1A, HTR1B, DRD4	32.0494	0.00294451
GOTERM_BP_DIRECT	GO:0051926~negative regulation of calcium ion transport	4	1.8018	0.00021935	NOS3, NOS1, PTGS2, ADRA2A	32.0494	0.00294451
GOTERM_BP_DIRECT	GO:0008630~intrinsic apoptotic signaling pathway in response to DNA damage	6	2.7027	0.000223514	CHEK2, BCL2, PIK3R1, TNF, EPHA2, BCL2L1	10.7921	0.0029862
GOTERM_BP_DIRECT	GO:0071356~cellular response to tumor necrosis factor	8	3.6036	0.00022631	IKBKB, VCAM1, MAPK1, AKT1, MAPK14, SIRT1, NFKB1, MAPK3	6.52857	0.00299939
GOTERM_BP_DIRECT	GO:0050482~arachidonate secretion	5	2.25225	0.00022663	ACE, PLA2G2A, DRD2, DRD3, DRD4	16.3214	0.00299939
GOTERM_BP_DIRECT	GO:0006508~proteolysis	19	8.55856	0.000229082	APP, ACE, MME, MMP1, MMP2, MMP3, PLG, F2, MMP9, ADAMTS4, DPP4, MMP14, ADAM17, MMP13, BMP1, CASP8, CASP1, REN, METAP2	2.72289	0.00301767
GOTERM_BP_DIRECT	GO:0042060~wound healing	7	3.15315	0.000253039	PDGFRA, ERBB2, RAF1, PPARA, TGFBR1, DRD5, PLEC	7.90962	0.00329208
GOTERM_BP_DIRECT	GO:0032729~positive regulation of type II interferon production	7	3.15315	0.000253039	APP, PDE4D, F2RL1, TYK2, JAK2, TNF, IL2	7.90962	0.00329208
GOTERM_BP_DIRECT	GO:0006874~intracellular calcium ion homeostasis	8	3.6036	0.000253417	TGFB1, HTR2C, PIK3CB, HTR2A, DRD2, DRD3, DRD4, DRD5	6.40987	0.00329208
GOTERM_CC_DIRECT	GO:0043209~myelin sheath	5	2.25225	0.000273863	HSP90AA1, CA2, ERBB2, BCL2, PLEC	15.6119	0.00246476
GOTERM_BP_DIRECT	GO:1903898~negative regulation of PERK-mediated unfolded protein response	4	1.8018	0.000290033	PTPN1, HSPA5, AKT2, AKT1	29.3786	0.00373335
GOTERM_BP_DIRECT	GO:0097267~omega-hydroxylase P450 pathway	4	1.8018	0.000290033	CYP2C9, CYP1A2, CYP1A1, CYP2C19	29.3786	0.00373335
GOTERM_BP_DIRECT	GO:0007268~chemical synaptic transmission	11	4.95495	0.000295015	HRH1, HTR7, MTNR1B, HTR1D, HTR1A, HTR1B, MAPK1, HTR2C, HTR2A, DRD4, DRD5	4.21519	0.00378022
GOTERM_MF_DIRECT	GO:0008237~metallopeptidase activity	7	3.15315	0.00029565	ADAMTS4, ADAM17, ACE, BMP1, MMP2, MMP3, MMP9	7.68451	0.00208126
GOTERM_BP_DIRECT	GO:0008202~steroid metabolic process	6	2.7027	0.000296391	CYP2C9, CYP2D6, CYP1A1, CYP2C19, CYP3A4, CYP17A1	10.1695	0.00378066
GOTERM_BP_DIRECT	GO:0097746~blood vessel diameter maintenance	5	2.25225	0.00030133	ACE, ROCK2, NOS3, AGTR1, ADRB2	15.1958	0.00382635
GOTERM_BP_DIRECT	GO:0007565~female pregnancy	7	3.15315	0.000310881	HSD11B2, TGFB1, ACE, IGFBP2, BCL2, ADRA2B, ADRA2A	7.61667	0.00392993
GOTERM_BP_DIRECT	GO:1900087~positive regulation of G1/S transition of mitotic cell cycle	6	2.7027	0.000324287	ADAM17, CCND1, TERT, CYP1A1, AKT1, EGFR	9.97763	0.0040811
GOTERM_BP_DIRECT	GO:0071549~cellular response to dexamethasone stimulus	5	2.25225	0.000344629	TGFB1, JAK2, NR3C1, EGFR, IGF1R	14.6893	0.00431782
GOTERM_BP_DIRECT	GO:0001837~epithelial to mesenchymal transition	6	2.7027	0.000354127	GSK3B, TGFB1, ROCK2, HIF1A, TGFBR1, FGFR1	9.79286	0.00441718
GOTERM_BP_DIRECT	GO:0010467~gene expression	10	4.5045	0.000357064	APP, TGFB1, EDNRB, AKT1, COMT, PPARA, NR3C1, GLI2, FGFR1, PLEC	4.56662	0.0044342
GOTERM_BP_DIRECT	GO:0045737~positive regulation of cyclin-dependent protein serine/threonine kinase activity	4	1.8018	0.000373907	ADAM17, CCND1, AKT1, EGFR	27.1187	0.00447906
GOTERM_BP_DIRECT	GO:0033148~positive regulation of intracellular estrogen receptor signaling pathway	4	1.8018	0.000373907	AR, HDAC2, PARP1, HDAC1	27.1187	0.00447906
GOTERM_BP_DIRECT	GO:0060333~type II interferon-mediated signaling pathway	4	1.8018	0.000373907	TYK2, JAK2, RAF1, JAK1	27.1187	0.00447906
GOTERM_BP_DIRECT	GO:0050927~positive regulation of positive chemotaxis	4	1.8018	0.000373907	KDR, F2RL1, F3, VEGFA	27.1187	0.00447906
GOTERM_BP_DIRECT	GO:0038091~positive regulation of cell proliferation by VEGF-activated platelet derived growth factor receptor signaling pathway	3	1.35135	0.000378154	PDGFRB, PDGFRA, VEGFA	88.1357	0.00447906
GOTERM_BP_DIRECT	GO:0010604~positive regulation of macromolecule metabolic process	3	1.35135	0.000378154	IKBKB, RAF1, FGFR1	88.1357	0.00447906
GOTERM_BP_DIRECT	GO:0031644~regulation of nervous system process	3	1.35135	0.000378154	ROCK2, NOS3, HTR2C	88.1357	0.00447906
GOTERM_BP_DIRECT	GO:0070141~response to UV-A	3	1.35135	0.000378154	CCND1, AKT1, EGFR	88.1357	0.00447906
GOTERM_BP_DIRECT	GO:0046960~sensitization	3	1.35135	0.000378154	DRD1, HTR2A, DRD5	88.1357	0.00447906
GOTERM_BP_DIRECT	GO:0031281~positive regulation of cyclase activity	3	1.35135	0.000378154	MAPK8, MAPK14, MAPK3	88.1357	0.00447906
GOTERM_BP_DIRECT	GO:0002679~respiratory burst involved in defense response	3	1.35135	0.000378154	PIK3CD, MPO, PIK3CG	88.1357	0.00447906
GOTERM_BP_DIRECT	GO:0030968~endoplasmic reticulum unfolded protein response	6	2.7027	0.000385997	PTPN1, XBP1, VCP, CCND1, HSPA5, EIF2AK3	9.61481	0.00455282
GOTERM_MF_DIRECT	GO:0004937~alpha1-adrenergic receptor activity	3	1.35135	0.000390531	ADRA1D, ADRA1B, ADRA1A	86.7252	0.00262909
GOTERM_MF_DIRECT	GO:0004517~nitric-oxide synthase activity	3	1.35135	0.000390531	NOS2, NOS3, NOS1	86.7252	0.00262909
GOTERM_MF_DIRECT	GO:0004938~alpha2-adrenergic receptor activity	3	1.35135	0.000390531	ADRA2C, ADRA2B, ADRA2A	86.7252	0.00262909
GOTERM_MF_DIRECT	GO:0001591~dopamine neurotransmitter receptor activity, coupled via Gi/Go	3	1.35135	0.000390531	DRD2, DRD3, DRD4	86.7252	0.00262909
GOTERM_MF_DIRECT	GO:0005520~insulin-like growth factor binding	4	1.8018	0.000391961	IGFBP1, IGFBP3, IGFBP2, IGF1R	26.6847	0.00262909
GOTERM_BP_DIRECT	GO:0001935~endothelial cell proliferation	5	2.25225	0.000392206	MMP14, XBP1, PIK3CB, TGFBR1, VEGFA	14.2154	0.00458767
GOTERM_BP_DIRECT	GO:0097421~liver regeneration	5	2.25225	0.000392206	CPT1A, TGFB1, CCND1, TNF, EGFR	14.2154	0.00458767
GOTERM_CC_DIRECT	GO:0005634~nucleus	91	40.991	0.000432514	ACHE, APP, GSK3B, PIK3CB, AHR, ADRA1B, NR3C1, MPO, ADRA1A, GLI2, NR3C2, IKBKB, CASP8, CCND1, CHEK2, AKT2, HNF4A, KDR, AKT1, EP300, NOS1, JAK2, JAK1, PDGFRB, PDGFRA, MAP2K1, HSP90AA1, PARP1, ARG1, PDE4D, IGFBP3, MMP2, MMP3, TYK2, SIRT1, TGFBR1, SREBF2, AR, MMP14, BTK, PPARG, MAPT, RAF1, PPARA, FBP1, GAPDH, CFTR, FTO, VCP, HDAC2, ROCK2, SRC, HDAC1, XIAP, ADRB2, PIK3R1, HIF1A, EGFR, MAPK8, RXRA, TER…	1.36516	0.00379019
GOTERM_BP_DIRECT	GO:0030878~thyroid gland development	5	2.25225	0.000444294	MAP2K1, MAPK1, BRAF, RAF1, MAPK3	13.7712	0.00515418
GOTERM_BP_DIRECT	GO:0007159~leukocyte cell-cell adhesion	5	2.25225	0.000444294	SELP, VCAM1, ITGAL, SELE, ICAM1	13.7712	0.00515418
GOTERM_BP_DIRECT	GO:0050852~T cell receptor signaling pathway	8	3.6036	0.000452991	IKBKB, PIK3CA, PDE4D, BTK, MAPK1, PIK3CD, BRAF, ADA	5.82716	0.00522726
GOTERM_BP_DIRECT	GO:0071363~cellular response to growth factor stimulus	6	2.7027	0.000456184	ACVR1, ACVRL1, ERBB2, MDM2, NOS1, TGFBR1	9.27745	0.00522726
GOTERM_BP_DIRECT	GO:0060326~cell chemotaxis	7	3.15315	0.000457365	PDGFRB, PDGFRA, ABCC1, VCAM1, KIT, AGTR1, EPHA2	7.09138	0.00522726
GOTERM_BP_DIRECT	GO:0005975~carbohydrate metabolic process	9	4.05405	0.000458011	MGAM, ALDH2, ADRB3, GAA, MPI, AKR1B1, SLC5A2, GUSB, FBP1	4.98882	0.00522726
GOTERM_BP_DIRECT	GO:0051000~positive regulation of nitric-oxide synthase activity	4	1.8018	0.000471926	TERT, AKT1, HIF1A, ESR1	25.1816	0.0052792
GOTERM_BP_DIRECT	GO:0030278~regulation of ossification	4	1.8018	0.000471926	ACVR1, MAPK1, MAPK14, MAPK3	25.1816	0.0052792
GOTERM_BP_DIRECT	GO:2001028~positive regulation of endothelial cell chemotaxis	4	1.8018	0.000471926	KDR, MET, FGFR1, VEGFA	25.1816	0.0052792
GOTERM_BP_DIRECT	GO:0038166~angiotensin-activated signaling pathway	4	1.8018	0.000471926	ACE, CA2, SRC, AGTR1	25.1816	0.0052792
GOTERM_BP_DIRECT	GO:0070102~interleukin-6-mediated signaling pathway	4	1.8018	0.000471926	SRC, STAT3, JAK2, JAK1	25.1816	0.0052792
GOTERM_MF_DIRECT	GO:0000976~transcription cis-regulatory region binding	11	4.95495	0.000488729	KCNH2, AR, XBP1, JUN, RXRA, HNF4A, STAT3, PPARG, AHR, TNF, NFKB1	3.95841	0.00324754
GOTERM_MF_DIRECT	GO:0015562~efflux transmembrane transporter activity	4	1.8018	0.000494645	ABCC1, ABCB1, SLC22A2, ABCG2	24.7786	0.00325641
GOTERM_BP_DIRECT	GO:0002062~chondrocyte differentiation	6	2.7027	0.000494683	BMP4, TGFB1, MAPK14, HIF1A, GLI2, FGFR1	9.11749	0.00549021
GOTERM_BP_DIRECT	GO:1903078~positive regulation of protein localization to plasma membrane	6	2.7027	0.000494683	AKT1, PIK3R1, EPHB2, TNF, EGFR, EPHA2	9.11749	0.00549021
GOTERM_BP_DIRECT	GO:0051968~positive regulation of synaptic transmission, glutamatergic	5	2.25225	0.000501133	NTRK1, PTK2B, DRD1, PTGS2, EGFR	13.3539	0.00553998
GOTERM_BP_DIRECT	GO:0007584~response to nutrient	6	2.7027	0.000535577	CPT1A, VCAM1, GCGR, IGFBP2, PPARG, PPARA	8.96296	0.0058519
GOTERM_BP_DIRECT	GO:0050853~B cell receptor signaling pathway	6	2.7027	0.000535577	NFKBIA, BCL2, BTK, MAPK1, PIK3CD, NFKB1	8.96296	0.0058519
GOTERM_BP_DIRECT	GO:0090398~cellular senescence	6	2.7027	0.000535577	MAPK10, MAP2K1, MAPK8, CDK2, MAPK14, IGF1R	8.96296	0.0058519
GOTERM_BP_DIRECT	GO:0048469~cell maturation	5	2.25225	0.000562961	BTK, REN, PPARG, FGFR1, VEGFA	12.9611	0.00612736
GOTERM_BP_DIRECT	GO:0007612~learning	6	2.7027	0.000578958	BCHE, APP, INSR, EPHB2, PTGS2, DRD3	8.81357	0.00627046
GOTERM_BP_DIRECT	GO:0043068~positive regulation of programmed cell death	4	1.8018	0.000585006	NTRK1, BMP4, LRRK2, TNF	23.5029	0.00627046
GOTERM_BP_DIRECT	GO:0016242~negative regulation of macroautophagy	4	1.8018	0.000585006	PIK3CA, LRRK2, AKT1, MTOR	23.5029	0.00627046
GOTERM_BP_DIRECT	GO:0010039~response to iron ion	4	1.8018	0.000585006	MDM2, BCL2, DRD2, HIF1A	23.5029	0.00627046
GOTERM_CC_DIRECT	GO:0005764~lysosome	12	5.40541	0.000628535	APP, ACE, SRC, GAA, INSR, LRRK2, ADRB2, TYR, GUSB, MPO, ADA, MTOR	3.53476	0.00536672
GOTERM_BP_DIRECT	GO:0002027~regulation of heart rate	5	2.25225	0.000630019	SCN10A, EDNRB, PDE4D, MDM2, DRD2	12.5908	0.00670198
GOTERM_BP_DIRECT	GO:0046676~negative regulation of insulin secretion	5	2.25225	0.000630019	MTNR1B, F2RL1, DRD2, ADRA2C, ADRA2A	12.5908	0.00670198
GOTERM_CC_DIRECT	GO:0031012~extracellular matrix	10	4.5045	0.00066102	ADAMTS4, MMP14, TGFB1, MMP13, MMP1, MMP2, MMP3, ALPL, MMP9, VEGFA	4.2005	0.00540271
GOTERM_CC_DIRECT	GO:0098666~G protein-coupled serotonin receptor complex	3	1.35135	0.000665199	HTR1B, HTR2C, HTR2A	70.2534	0.00540271
GOTERM_BP_DIRECT	GO:0030512~negative regulation of transforming growth factor beta receptor signaling pathway	8	3.6036	0.000695936	ADAM17, XBP1, HDAC2, HSPA5, HDAC1, PPARG, PPARA, SIRT1	5.42374	0.00737536
GOTERM_BP_DIRECT	GO:0002687~positive regulation of leukocyte migration	4	1.8018	0.000714028	SELP, PIK3R1, SELE, VEGFA	22.0339	0.00745498
GOTERM_BP_DIRECT	GO:0014059~regulation of dopamine secretion	4	1.8018	0.000714028	HTR1B, HTR2A, DRD2, DRD3	22.0339	0.00745498
GOTERM_BP_DIRECT	GO:0090399~replicative senescence	4	1.8018	0.000714028	MME, TERT, CHEK2, SERPINE1	22.0339	0.00745498
GOTERM_BP_DIRECT	GO:0071375~cellular response to peptide hormone stimulus	4	1.8018	0.000714028	XBP1, CYP11B2, SRC, MDM2	22.0339	0.00745498
GOTERM_MF_DIRECT	GO:0051059~NF-kappaB binding	5	2.25225	0.00074607	NFKBIA, GSK3B, HDAC2, HDAC1, EP300	12.0452	0.00483608
GOTERM_MF_DIRECT	GO:0043548~phosphatidylinositol 3-kinase binding	4	1.8018	0.000748198	INSR, PIK3R1, JAK2, IGF1R	21.6813	0.00483608
GOTERM_BP_DIRECT	GO:0032811~negative regulation of epinephrine secretion	3	1.35135	0.000750669	ADRA2C, ADRA2B, ADRA2A	66.1018	0.00772313
GOTERM_BP_DIRECT	GO:0034776~response to histamine	3	1.35135	0.000750669	DRD2, DRD3, DRD4	66.1018	0.00772313
GOTERM_BP_DIRECT	GO:0035624~receptor transactivation	3	1.35135	0.000750669	ADRA2C, ADRA2B, ADRA2A	66.1018	0.00772313
GOTERM_BP_DIRECT	GO:0090170~regulation of Golgi inheritance	3	1.35135	0.000750669	MAP2K1, MAPK1, MAPK3	66.1018	0.00772313
GOTERM_MF_DIRECT	GO:0034875~caffeine oxidase activity	3	1.35135	0.000775144	CYP2C9, CYP1A2, CYP3A4	65.0439	0.00492078
GOTERM_MF_DIRECT	GO:0034617~tetrahydrobiopterin binding	3	1.35135	0.000775144	NOS2, NOS3, NOS1	65.0439	0.00492078
GOTERM_BP_DIRECT	GO:0042552~myelination	6	2.7027	0.000779301	MAP2K1, TGFB1, ERBB2, MAPK1, RAF1, MAPK3	8.26273	0.00794605
GOTERM_BP_DIRECT	GO:2001240~negative regulation of extrinsic apoptotic signaling pathway in absence of ligand	5	2.25225	0.000780794	TERT, BCL2, AKT1, TNF, BCL2L1	11.9102	0.00794605
GOTERM_BP_DIRECT	GO:2000352~negative regulation of endothelial cell apoptotic process	5	2.25225	0.000780794	TERT, SERPINE1, KDR, BRAF, ICAM1	11.9102	0.00794605
GOTERM_BP_DIRECT	GO:0006338~chromatin remodeling	19	8.55856	0.000819958	PTPN1, GSK3B, CREBBP, HDAC2, ROCK2, HDAC1, LRRK2, EIF2AK3, BRAF, ESR1, MTOR, PIK3CG, IKBKB, CHEK2, AKT2, CDK2, AKT1, JAK2, RAF1	2.44108	0.00831461
GOTERM_MF_DIRECT	GO:0051287~NAD binding	5	2.25225	0.000829043	HSD11B2, ALDH2, PARP1, IDH1, GAPDH	11.7196	0.00521637
GOTERM_BP_DIRECT	GO:0032757~positive regulation of interleukin-8 production	6	2.7027	0.000836584	NOS2, STAT3, SERPINE1, F2RL1, TNF, F3	8.13561	0.0084528
GOTERM_CC_DIRECT	GO:0031143~pseudopodium	4	1.8018	0.000858785	F2RL1, MAPK1, RAF1, MAPK3	20.8158	0.00680894
GOTERM_BP_DIRECT	GO:0042417~dopamine metabolic process	4	1.8018	0.000859838	DRD1, COMT, DRD2, DRD3	20.7378	0.00855587
GOTERM_BP_DIRECT	GO:0045725~positive regulation of glycogen biosynthetic process	4	1.8018	0.000859838	AKT2, INSR, AKT1, GCK	20.7378	0.00855587
GOTERM_BP_DIRECT	GO:0034976~response to endoplasmic reticulum stress	7	3.15315	0.000860419	GSK3B, XBP1, JUN, HSPA5, EIF2AK3, PIK3R1, CFTR	6.29541	0.00855587
GOTERM_BP_DIRECT	GO:0071392~cellular response to estradiol stimulus	5	2.25225	0.000864996	MMP2, ESR1, ESR2, EGFR, IGF1R	11.5968	0.00855587
GOTERM_BP_DIRECT	GO:0007249~canonical NF-kappaB signal transduction	5	2.25225	0.000864996	NFKBIA, IKBKB, CREBBP, EP300, NFKB1	11.5968	0.00855587
GOTERM_BP_DIRECT	GO:2001237~negative regulation of extrinsic apoptotic signaling pathway	5	2.25225	0.000864996	ACVR1, BMP4, AR, SRC, TGFBR1	11.5968	0.00855587
GOTERM_CC_DIRECT	GO:0005794~Golgi apparatus	25	11.2613	0.000896169	APP, ACHE, LRRK2, PSEN2, ADRB2, SLC5A1, EGFR, PTGS1, CHEK2, CA4, KDR, MAPK1, MAPK3, IGFBP1, PDGFRB, PDGFRA, MAP2K1, VCAM1, NOS3, AVPR2, ESR1, VEGFA, BMP1, F2RL1, RAF1	2.08715	0.0069401
GOTERM_MF_DIRECT	GO:0004089~carbonate dehydratase activity	4	1.8018	0.000900864	CA1, CA3, CA2, CA4	20.4059	0.00561855
GOTERM_MF_DIRECT	GO:0019825~oxygen binding	5	2.25225	0.000918317	CYP1A1, CYP2C19, CYP3A4, CYP19A1, CYP17A1	11.4112	0.0056776
GOTERM_MF_DIRECT	GO:0019904~protein domain specific binding	10	4.5045	0.000932878	APP, VCP, HSPA5, INSR, CDK2, MDM2, PLG, PPARA, GUSB, HIF1A	3.99655	0.0057179
GOTERM_BP_DIRECT	GO:0050727~regulation of inflammatory response	7	3.15315	0.00100739	CASP1, AGTR1, XIAP, JAK2, PTGS2, SELE, ESR1	6.10842	0.00988406
GOTERM_BP_DIRECT	GO:0001701~in utero embryonic development	10	4.5045	0.00100938	ACVR1, ACVRL1, PDGFRA, AR, NOS3, TGFBR1, GLI2, FGFR1, BCL2L1, VEGFA	3.95228	0.00988406
GOTERM_CC_DIRECT	GO:0009925~basal plasma membrane	6	2.7027	0.00101688	ABCC1, ACE, SLC22A2, ERBB2, MET, EGFR	7.80593	0.0076959
GOTERM_BP_DIRECT	GO:0034374~low-density lipoprotein particle remodeling	4	1.8018	0.00102325	PLA2G2A, AGTR1, MPO, PLA2G7	19.5857	0.00988406
GOTERM_BP_DIRECT	GO:0048143~astrocyte activation	4	1.8018	0.00102325	APP, MAPT, TNF, EGFR	19.5857	0.00988406
GOTERM_BP_DIRECT	GO:0060749~mammary gland alveolus development	4	1.8018	0.00102325	AR, CCND1, ESR1, VEGFA	19.5857	0.00988406
GOTERM_BP_DIRECT	GO:0032148~activation of protein kinase B activity	4	1.8018	0.00102325	INSR, ADRA2C, ADRA2B, ADRA2A	19.5857	0.00988406
GOTERM_BP_DIRECT	GO:0071560~cellular response to transforming growth factor beta stimulus	6	2.7027	0.00102733	ACVRL1, HDAC2, TGFB1, NR3C1, TGFBR1, IGF1R	7.77668	0.00988406
GOTERM_BP_DIRECT	GO:0001819~positive regulation of cytokine production	6	2.7027	0.00102733	SRC, PIK3CD, TNF, GAPDH, ADRA2A, PIK3CG	7.77668	0.00988406
GOTERM_BP_DIRECT	GO:0018107~peptidyl-threonine phosphorylation	5	2.25225	0.00105225	GSK3B, MAPK8, LRRK2, MAPK1, AKT1	11.017	0.009954
GOTERM_BP_DIRECT	GO:0009408~response to heat	5	2.25225	0.00105225	HSP90AA1, NOS3, AKT1, NOS1, MTOR	11.017	0.009954
GOTERM_BP_DIRECT	GO:0007595~lactation	5	2.25225	0.00105225	CCND1, HIF1A, XDH, HK2, VEGFA	11.017	0.009954
GOTERM_BP_DIRECT	GO:0050850~positive regulation of calcium-mediated signaling	5	2.25225	0.00105225	PDGFRB, PDGFRA, APP, HTR2C, ADA	11.017	0.009954
GOTERM_BP_DIRECT	GO:0009725~response to hormone	5	2.25225	0.00105225	NOS2, NOS3, PTK2B, NOS1, ADRA1A	11.017	0.009954
GOTERM_CC_DIRECT	GO:0042734~presynaptic membrane	8	3.6036	0.00109163	SCN10A, ERBB2, PSEN2, HTR1B, DRD1, HTR2A, EPHB2, DRD2	5.02932	0.00807808
GOTERM_BP_DIRECT	GO:0046854~phosphatidylinositol phosphate biosynthetic process	5	2.25225	0.00115579	PIK3CA, PIK3CD, PIK3CB, PIK3R1, PIK3CG	10.7483	0.0108245
GOTERM_BP_DIRECT	GO:0043542~endothelial cell migration	5	2.25225	0.00115579	DPP4, PIK3CA, NOS3, TGFBR1, VEGFA	10.7483	0.0108245
GOTERM_BP_DIRECT	GO:0009755~hormone-mediated signaling pathway	5	2.25225	0.00115579	RXRA, GCGR, REN, PPARG, PPARA	10.7483	0.0108245
GOTERM_CC_DIRECT	GO:0036064~ciliary basal body	12	5.40541	0.00115926	MAP2K1, VCP, MME, LRRK2, MAPK1, AKT1, BRAF, ADRB2, PRKCZ, EGFR, GLI2, MAPK3	3.27713	0.00839201
GOTERM_BP_DIRECT	GO:0019221~cytokine-mediated signaling pathway	8	3.6036	0.00116899	STAT3, KIT, AKT1, TYK2, PIK3R1, JAK2, F3, JAK1	4.96539	0.010897
GOTERM_BP_DIRECT	GO:0050679~positive regulation of epithelial cell proliferation	6	2.7027	0.00117127	BMP4, TGFB1, ERBB2, EGFR, GLI2, VEGFA	7.55449	0.010897
GOTERM_BP_DIRECT	GO:1902236~negative regulation of endoplasmic reticulum stress-induced intrinsic apoptotic signaling pathway	4	1.8018	0.00120503	PTPN1, XBP1, LRRK2, BCL2L1	18.5549	0.0110651
GOTERM_BP_DIRECT	GO:0071391~cellular response to estrogen stimulus	4	1.8018	0.00120503	AR, MDM2, ESR1, ESR2	18.5549	0.0110651
GOTERM_BP_DIRECT	GO:2000811~negative regulation of anoikis	4	1.8018	0.00120503	PIK3CA, SRC, BCL2, BCL2L1	18.5549	0.0110651
GOTERM_BP_DIRECT	GO:0033280~response to vitamin D	4	1.8018	0.00120503	TGFB1, ALPL, TYR, PTGS2	18.5549	0.0110651
GOTERM_MF_DIRECT	GO:0030331~nuclear estrogen receptor binding	5	2.25225	0.00122651	XBP1, PARP1, SRC, PPARG, ESR1	10.5762	0.0074534
GOTERM_BP_DIRECT	GO:0150099~neuron-glial cell signaling	3	1.35135	0.0012418	ADRA1D, ADRA1B, ADRA1A	52.8814	0.0111131
GOTERM_BP_DIRECT	GO:0033031~positive regulation of neutrophil apoptotic process	3	1.35135	0.0012418	HCAR2, PIK3CD, PIK3CB	52.8814	0.0111131
GOTERM_BP_DIRECT	GO:0051584~regulation of dopamine uptake involved in synaptic transmission	3	1.35135	0.0012418	DRD1, DRD2, DRD3	52.8814	0.0111131
GOTERM_BP_DIRECT	GO:0043243~positive regulation of protein-containing complex disassembly	3	1.35135	0.0012418	INSR, TNF, IGF1R	52.8814	0.0111131
GOTERM_BP_DIRECT	GO:0071312~cellular response to alkaloid	3	1.35135	0.0012418	MDM2, HTR1B, BCL2L1	52.8814	0.0111131
GOTERM_BP_DIRECT	GO:0141091~transforming growth factor beta receptor superfamily signaling pathway	3	1.35135	0.0012418	ACVR1, ACVRL1, TGFBR1	52.8814	0.0111131
GOTERM_BP_DIRECT	GO:0051222~positive regulation of protein transport	3	1.35135	0.0012418	SRC, TNF, PRKCZ	52.8814	0.0111131
GOTERM_BP_DIRECT	GO:0007195~adenylate cyclase-inhibiting dopamine receptor signaling pathway	3	1.35135	0.0012418	DRD2, DRD3, DRD4	52.8814	0.0111131
GOTERM_MF_DIRECT	GO:0004709~MAP kinase kinase kinase activity	4	1.8018	0.00126219	LRRK2, BRAF, RAF1, EGFR	18.2579	0.00753382
GOTERM_BP_DIRECT	GO:2000648~positive regulation of stem cell proliferation	5	2.25225	0.00126626	TGFB1, TERT, KDR, GLI2, FGFR1	10.4924	0.0112251
GOTERM_BP_DIRECT	GO:0032870~cellular response to hormone stimulus	5	2.25225	0.00126626	CYP11B2, STAT3, AVPR2, IGFBP2, ADRA2A	10.4924	0.0112251
GOTERM_BP_DIRECT	GO:0046427~positive regulation of receptor signaling pathway via JAK-STAT	5	2.25225	0.00126626	KIT, EP300, TYK2, F2, JAK2	10.4924	0.0112251
GOTERM_MF_DIRECT	GO:0030235~nitric-oxide synthase regulator activity	3	1.35135	0.00128213	HSP90AA1, AKT1, ESR1	52.0351	0.00753382
GOTERM_MF_DIRECT	GO:0043559~insulin binding	3	1.35135	0.00128213	INSR, PIK3R1, IGF1R	52.0351	0.00753382
GOTERM_MF_DIRECT	GO:0038085~vascular endothelial growth factor binding	3	1.35135	0.00128213	PDGFRB, PDGFRA, KDR	52.0351	0.00753382
GOTERM_BP_DIRECT	GO:0006606~protein import into nucleus	7	3.15315	0.00129436	NFKBIA, TERT, LRRK2, STAT3, AKT1, DRD1, PIK3R1	5.82029	0.0114383
GOTERM_BP_DIRECT	GO:0008625~extrinsic apoptotic signaling pathway via death domain receptors	5	2.25225	0.00138391	CASP8, BCL2, PIK3R1, RAF1, TNF	10.2483	0.0121534
GOTERM_BP_DIRECT	GO:0031295~T cell costimulation	5	2.25225	0.00138391	DPP4, PIK3CA, SRC, AKT1, MTOR	10.2483	0.0121534
GOTERM_BP_DIRECT	GO:0050901~leukocyte tethering or rolling	4	1.8018	0.00140594	SELP, VCAM1, SELE, TNF	17.6271	0.0122325
GOTERM_BP_DIRECT	GO:0050921~positive regulation of chemotaxis	4	1.8018	0.00140594	PDGFRB, PDGFRA, TGFB1, F2RL1	17.6271	0.0122325
GOTERM_BP_DIRECT	GO:0019373~epoxygenase P450 pathway	4	1.8018	0.00140594	CYP2C9, CYP1A2, CYP1A1, CYP2C19	17.6271	0.0122325
GOTERM_CC_DIRECT	GO:0044297~cell body	6	2.7027	0.00145751	APP, CASP8, INSR, PTK2B, BRAF, MAPT	7.20547	0.0103266
GOTERM_BP_DIRECT	GO:0048870~cell motility	5	2.25225	0.00150897	MMP14, ADAM17, MAP2K1, TGFBR1, EPHA2	10.0154	0.0130886
GOTERM_BP_DIRECT	GO:0060291~long-term synaptic potentiation	6	2.7027	0.00159603	PTK2B, MAPK1, BRAF, HMGCR, DRD1, PRKCZ	7.05086	0.0138012
GOTERM_MF_DIRECT	GO:0048156~tau protein binding	5	2.25225	0.00160062	GSK3B, HSP90AA1, CREBBP, ROCK2, EP300	9.85514	0.00932819
GOTERM_BP_DIRECT	GO:0061028~establishment of endothelial barrier	4	1.8018	0.00162668	EDNRB, PDE4D, F2RL1, ICAM1	16.7878	0.0140232
GOTERM_MF_DIRECT	GO:0046982~protein heterodimerization activity	13	5.85586	0.00167372	APP, XBP1, AHR, PIK3R1, ADRA1B, ADRA2C, HIF1A, ADRA1A, ADRA2A, IKBKB, ERBB2, BCL2, AGTR1	2.93601	0.0096749
GOTERM_BP_DIRECT	GO:0032868~response to insulin	6	2.7027	0.00169297	HSD11B2, IGFBP2, ALPL, MAPK14, PPARA, SIRT1	6.95809	0.014506
GOTERM_BP_DIRECT	GO:0009791~post-embryonic development	6	2.7027	0.00169297	BMP4, CYP1A2, SCN9A, BCL2, TGFBR1, MTOR	6.95809	0.014506
GOTERM_CC_DIRECT	GO:0005654~nucleoplasm	63	28.3784	0.00175946	GSK3B, LRRK2, AKR1B1, PIK3CB, AHR, NR3C1, MPO, ADRA1A, GLI2, NR3C2, HTR7, CASP8, CCND1, CHEK2, AKT2, HNF4A, AKT1, EP300, NOS1, EPHB2, JAK2, PDGFRA, HSP90AA1, PARP1, MME, PDE4D, SIRT1, TGFBR1, SREBF2, AR, PPARG, TKT, PPARA, ABCG2, FTO, VCP, HDAC2, SRC, HDAC1, XIAP, HIF1A, MAPK8, RXRA, TERT, ERBB2, MAPK1, MAPK3, JUN, XBP1, CREBBP, NOS2, STAT3, MAPK14, ESR1, MTOR, ESR2, NFKB1, GCK, NFKBIA, MAPK10, C…	1.43688	0.0119369
GOTERM_CC_DIRECT	GO:0043197~dendritic spine	8	3.6036	0.00176716	GABRA1, APP, PTK2B, DRD1, MAPT, NOS1, EPHB2, DRD2	4.62574	0.0119369
GOTERM_BP_DIRECT	GO:0030316~osteoclast differentiation	5	2.25225	0.00178232	TGFB1, PIK3R1, MAPK14, TNF, EPHA2	9.57997	0.0152253
GOTERM_CC_DIRECT	GO:0031904~endosome lumen	4	1.8018	0.00179232	PTPN1, APP, PRF1, JAK2	16.2906	0.0119369
GOTERM_BP_DIRECT	GO:0050731~positive regulation of peptidyl-tyrosine phosphorylation	6	2.7027	0.00179416	ACVR1, TGFB1, SRC, HTR2A, MTOR, VEGFA	6.86772	0.0152802
GOTERM_BP_DIRECT	GO:0046222~aflatoxin metabolic process	3	1.35135	0.00184883	CPT1A, CYP1A2, CYP3A4	44.0679	0.0153742
GOTERM_BP_DIRECT	GO:1903347~negative regulation of bicellular tight junction assembly	3	1.35135	0.00184883	IKBKB, ROCK2, TNF	44.0679	0.0153742
GOTERM_BP_DIRECT	GO:0007208~phospholipase C-activating serotonin receptor signaling pathway	3	1.35135	0.00184883	HTR1B, HTR2C, HTR2A	44.0679	0.0153742
GOTERM_BP_DIRECT	GO:0038155~interleukin-23-mediated signaling pathway	3	1.35135	0.00184883	STAT3, TYK2, JAK2	44.0679	0.0153742
GOTERM_BP_DIRECT	GO:0010700~negative regulation of norepinephrine secretion	3	1.35135	0.00184883	ADRA2C, ADRA2B, ADRA2A	44.0679	0.0153742
GOTERM_BP_DIRECT	GO:0038127~ERBB signaling pathway	3	1.35135	0.00184883	ERBB2, MAPK1, EGFR	44.0679	0.0153742
GOTERM_BP_DIRECT	GO:0072656~maintenance of protein location in mitochondrion	3	1.35135	0.00184883	AKT1, HK2, HK1	44.0679	0.0153742
GOTERM_BP_DIRECT	GO:0002320~lymphoid progenitor cell differentiation	3	1.35135	0.00184883	BMP4, KIT, BCL2	44.0679	0.0153742
GOTERM_BP_DIRECT	GO:0050965~detection of temperature stimulus involved in sensory perception of pain	4	1.8018	0.00186793	NTRK1, SCN9A, HTR2A, COMT	16.0247	0.0153968
GOTERM_BP_DIRECT	GO:0010744~positive regulation of macrophage derived foam cell differentiation	4	1.8018	0.00186793	PLA2G2A, AGTR1, TNF, NFKB1	16.0247	0.0153968
GOTERM_BP_DIRECT	GO:0050709~negative regulation of protein secretion	4	1.8018	0.00186793	HMGCR, DRD2, DRD3, DRD4	16.0247	0.0153968
GOTERM_MF_DIRECT	GO:0004064~arylesterase activity	3	1.35135	0.00190865	CA1, CA2, PON1	43.3626	0.0105197
GOTERM_MF_DIRECT	GO:0001586~Gi/o-coupled serotonin receptor activity	3	1.35135	0.00190865	HTR1D, HTR1A, HTR1B	43.3626	0.0105197
GOTERM_MF_DIRECT	GO:0019158~mannokinase activity	3	1.35135	0.00190865	GCK, HK2, HK1	43.3626	0.0105197
GOTERM_MF_DIRECT	GO:0106435~carboxylesterase activity	3	1.35135	0.00190865	ALDH2, CES2, CES1	43.3626	0.0105197
GOTERM_MF_DIRECT	GO:0031702~type 1 angiotensin receptor binding	3	1.35135	0.00190865	EDNRB, TYK2, JAK2	43.3626	0.0105197
GOTERM_MF_DIRECT	GO:0032795~heterotrimeric G-protein binding	3	1.35135	0.00190865	DRD1, DRD2, ADRA2A	43.3626	0.0105197
GOTERM_BP_DIRECT	GO:0003007~heart morphogenesis	5	2.25225	0.00193108	BMP4, GAA, INSR, MTOR, VEGFA	9.37614	0.0157789
GOTERM_BP_DIRECT	GO:0048286~lung alveolus development	5	2.25225	0.00193108	BMP4, TGFB1, ACE, KDR, ADA	9.37614	0.0157789
GOTERM_BP_DIRECT	GO:0030890~positive regulation of B cell proliferation	5	2.25225	0.00193108	BCL2, BTK, EPHB2, ADA, IL2	9.37614	0.0157789
GOTERM_BP_DIRECT	GO:0043124~negative regulation of canonical NF-kappaB signal transduction	6	2.7027	0.00200975	NFKBIA, CASP8, HDAC1, STAT3, ESR1, SIRT1	6.69385	0.0163742
GOTERM_MF_DIRECT	GO:0043565~sequence-specific DNA binding	12	5.40541	0.00201882	AR, RXRA, HNF4A, BCL2, PPARG, MAPT, PPARA, HIF1A, ESR1, ESR2, GLI2, NR3C2	3.05191	0.0110414
GOTERM_BP_DIRECT	GO:0007166~cell surface receptor signaling pathway	12	5.40541	0.00204476	EDNRB, GCGR, ERBB2, PTK2B, MAPK1, ADRB2, F2, MAPK14, PRKCZ, MET, EGFR, MAPK3	3.04792	0.0166115
GOTERM_BP_DIRECT	GO:0007189~adenylate cyclase-activating G protein-coupled receptor signaling pathway	8	3.6036	0.00206793	APP, ADRB3, ADORA2B, GCGR, DRD1, ADRB2, ADRA2A, DRD5	4.49099	0.0167514
GOTERM_BP_DIRECT	GO:0032436~positive regulation of proteasomal ubiquitin-dependent protein catabolic process	6	2.7027	0.00212436	GSK3B, VCP, LRRK2, MDM2, AKT1, SIRT1	6.61018	0.0170126
GOTERM_BP_DIRECT	GO:0071404~cellular response to low-density lipoprotein particle stimulus	4	1.8018	0.00213035	TGFB1, PPARG, SREBF2, CES1	15.328	0.0170126
GOTERM_BP_DIRECT	GO:1900273~positive regulation of long-term synaptic potentiation	4	1.8018	0.00213035	APP, MME, EPHB2, DRD2	15.328	0.0170126
GOTERM_BP_DIRECT	GO:0036092~phosphatidylinositol-3-phosphate biosynthetic process	4	1.8018	0.00213035	PIK3CA, PIK3CD, PIK3CB, PIK3CG	15.328	0.0170126
GOTERM_BP_DIRECT	GO:0002223~stimulatory C-type lectin receptor signaling pathway	4	1.8018	0.00213035	IKBKB, CREBBP, SRC, EP300	15.328	0.0170126
GOTERM_MF_DIRECT	GO:0043274~phospholipase binding	4	1.8018	0.00223018	SRC, BTK, SELE, PRKCZ	15.0826	0.0121043
GOTERM_BP_DIRECT	GO:0071333~cellular response to glucose stimulus	6	2.7027	0.00224367	XBP1, TGFB1, ACE, PIK3CA, ICAM1, IGF1R	6.52857	0.017867
GOTERM_BP_DIRECT	GO:0007157~heterophilic cell-cell adhesion via plasma membrane cell adhesion molecules	5	2.25225	0.00225397	SELP, VCAM1, ITGAL, SELE, ICAM1	8.99344	0.0178984
GOTERM_CC_DIRECT	GO:1904813~ficolin-1-rich granule lumen	7	3.15315	0.00230128	VCP, HSP90AA1, IDH1, MAPK1, MAPK14, GUSB, MMP9	5.20395	0.015026
GOTERM_BP_DIRECT	GO:0035331~negative regulation of hippo signaling	4	1.8018	0.00241456	VCP, SRC, MAPK14, SIRT1	14.6893	0.0187442
GOTERM_BP_DIRECT	GO:0006809~nitric oxide biosynthetic process	4	1.8018	0.00241456	NOS2, NOS3, AKT1, NOS1	14.6893	0.0187442
GOTERM_BP_DIRECT	GO:0040014~regulation of multicellular organism growth	4	1.8018	0.00241456	FTO, APP, PIK3CA, STAT3	14.6893	0.0187442
GOTERM_BP_DIRECT	GO:0038095~Fc-epsilon receptor signaling pathway	4	1.8018	0.00241456	MAPK10, IKBKB, MAPK8, BTK	14.6893	0.0187442
GOTERM_BP_DIRECT	GO:2000378~negative regulation of reactive oxygen species metabolic process	4	1.8018	0.00241456	MMP3, BCL2, HIF1A, HK2	14.6893	0.0187442
GOTERM_BP_DIRECT	GO:0055117~regulation of cardiac muscle contraction	4	1.8018	0.00241456	SCN10A, NOS1, ADRA1B, ADRA1A	14.6893	0.0187442
GOTERM_BP_DIRECT	GO:0006096~glycolytic process	5	2.25225	0.00242857	HTR2A, GAPDH, GCK, HK2, HK1	8.81357	0.0187442
GOTERM_BP_DIRECT	GO:0034198~cellular response to amino acid starvation	5	2.25225	0.00242857	MAPK8, EIF2AK3, MAPK1, MTOR, MAPK3	8.81357	0.0187442
GOTERM_BP_DIRECT	GO:0045747~positive regulation of Notch signaling pathway	5	2.25225	0.00242857	ACVRL1, SRC, NOS3, STAT3, KIT	8.81357	0.0187442
GOTERM_BP_DIRECT	GO:0090263~positive regulation of canonical Wnt signaling pathway	7	3.15315	0.00243362	VCP, TGFB1, SRC, LRRK2, XIAP, EGFR, NFKB1	5.14125	0.0187442
GOTERM_BP_DIRECT	GO:0030308~negative regulation of cell growth	7	3.15315	0.00243362	ACVRL1, TGFB1, HNF4A, BCL2, PPARG, FBP1, ESR2	5.14125	0.0187442
GOTERM_BP_DIRECT	GO:0072655~establishment of protein localization to mitochondrion	3	1.35135	0.00256912	AKT1, HK2, HK1	37.7725	0.019627
GOTERM_BP_DIRECT	GO:0002043~blood vessel endothelial cell proliferation involved in sprouting angiogenesis	3	1.35135	0.00256912	BMP4, ACVRL1, EPHA2	37.7725	0.019627
GOTERM_BP_DIRECT	GO:0044321~response to leptin	3	1.35135	0.00256912	CCND1, STAT3, SIRT1	37.7725	0.019627
GOTERM_BP_DIRECT	GO:0042149~cellular response to glucose starvation	5	2.25225	0.00261225	XBP1, HSPA5, BCL2, EIF2AK3, SIRT1	8.64076	0.0199025
GOTERM_MF_DIRECT	GO:0004396~hexokinase activity	3	1.35135	0.00265191	GCK, HK2, HK1	37.168	0.0141768
GOTERM_MF_DIRECT	GO:0106256~hydroperoxy icosatetraenoate dehydratase activity	3	1.35135	0.00265191	TBXAS1, CYP1A2, CYP1A1	37.168	0.0141768
GOTERM_BP_DIRECT	GO:0042981~regulation of apoptotic process	10	4.5045	0.00266149	VCP, HSP90AA1, CASP8, CASP1, XIAP, AKT1, JAK2, RAF1, SIRT1, BCL2L1	3.42941	0.0202231
GOTERM_BP_DIRECT	GO:0036120~cellular response to platelet-derived growth factor stimulus	4	1.8018	0.00272114	PDGFRB, PTPN1, HDAC1, SRC	14.1017	0.0205654
GOTERM_BP_DIRECT	GO:0043303~mast cell degranulation	4	1.8018	0.00272114	ADORA2B, KIT, PIK3CD, PIK3CG	14.1017	0.0205654
GOTERM_BP_DIRECT	GO:0150104~transport across blood-brain barrier	6	2.7027	0.00277009	ABCC1, ABCB1, SLC22A2, INSR, SLC5A1, ABCG2	6.22135	0.0208237
GOTERM_BP_DIRECT	GO:0009267~cellular response to starvation	6	2.7027	0.00277009	GCGR, LRRK2, PPARA, SIRT1, SREBF2, MTOR	6.22135	0.0208237
GOTERM_BP_DIRECT	GO:0072089~stem cell proliferation	5	2.25225	0.00280524	TGFB1, ABCB1, KDR, GLI2, FGFR1	8.47459	0.020976
GOTERM_BP_DIRECT	GO:0048146~positive regulation of fibroblast proliferation	5	2.25225	0.00280524	PDGFRA, TGFB1, CDK4, ESR1, EGFR	8.47459	0.020976
GOTERM_MF_DIRECT	GO:0017025~TBP-class protein binding	4	1.8018	0.00284789	AHR, NR3C1, ESR1, NR3C2	13.876	0.0149989
GOTERM_MF_DIRECT	GO:0042910~xenobiotic transmembrane transporter activity	4	1.8018	0.00284789	ABCC1, ABCB1, SLC22A2, ABCG2	13.876	0.0149989
GOTERM_CC_DIRECT	GO:0035578~azurophil granule lumen	6	2.7027	0.00287335	VCP, TTR, ARG1, MAPK1, GUSB, MPO	6.17612	0.0184005
GOTERM_BP_DIRECT	GO:0030509~BMP signaling pathway	6	2.7027	0.00291455	ACVR1, BMP4, ACVRL1, PPARG, TGFBR1, MAPK3	6.14901	0.0216784
GOTERM_BP_DIRECT	GO:0051091~positive regulation of DNA-binding transcription factor activity	6	2.7027	0.00291455	KIT, EP300, AKT1, ESR1, TNF, ESR2	6.14901	0.0216784
GOTERM_BP_DIRECT	GO:0050900~leukocyte migration	4	1.8018	0.00305067	SRC, F2RL1, ADA, ICAM1	13.5593	0.0226311
GOTERM_BP_DIRECT	GO:0006974~DNA damage response	11	4.95495	0.00306002	VCP, CCND1, PARP1, CHEK2, BCL2, MAPK1, XIAP, MAPT, SIRT1, MTOR, MAPK3	3.09742	0.0226409
GOTERM_BP_DIRECT	GO:0045666~positive regulation of neuron differentiation	6	2.7027	0.00321969	BMP4, APP, ADRA2C, ADRA2B, GLI2, FGFR1	6.00926	0.0236389
GOTERM_BP_DIRECT	GO:0042572~retinol metabolic process	5	2.25225	0.00322005	CYP2D6, CYP1A2, CYP1A1, AKR1B1, CYP3A4	8.16072	0.0236389
GOTERM_BP_DIRECT	GO:0048863~stem cell differentiation	5	2.25225	0.00322005	BMP4, KIT, MAPK14, ESR1, FGFR1	8.16072	0.0236389
GOTERM_BP_DIRECT	GO:0019318~hexose metabolic process	3	1.35135	0.00340005	GCK, HK2, HK1	33.0509	0.0244146
GOTERM_BP_DIRECT	GO:0043567~regulation of insulin-like growth factor receptor signaling pathway	3	1.35135	0.00340005	IGFBP1, IGFBP3, IGFBP2	33.0509	0.0244146
GOTERM_BP_DIRECT	GO:0010544~negative regulation of platelet activation	3	1.35135	0.00340005	PDGFRA, NOS3, F2	33.0509	0.0244146
GOTERM_BP_DIRECT	GO:2000272~negative regulation of signaling receptor activity	3	1.35135	0.00340005	PPARG, PPARA, TNF	33.0509	0.0244146
GOTERM_BP_DIRECT	GO:0038110~interleukin-2-mediated signaling pathway	3	1.35135	0.00340005	STAT3, IL2, JAK1	33.0509	0.0244146
GOTERM_BP_DIRECT	GO:0036498~IRE1-mediated unfolded protein response	3	1.35135	0.00340005	PTPN1, XBP1, HSPA5	33.0509	0.0244146
GOTERM_BP_DIRECT	GO:0002092~positive regulation of receptor internalization	4	1.8018	0.00340367	INSR, DRD2, SELE, VEGFA	13.0571	0.0244146
GOTERM_BP_DIRECT	GO:0032967~positive regulation of collagen biosynthetic process	4	1.8018	0.00340367	BMP4, HDAC2, TGFB1, F2	13.0571	0.0244146
GOTERM_BP_DIRECT	GO:0032740~positive regulation of interleukin-17 production	4	1.8018	0.00340367	TGFB1, TYK2, JAK2, IL2	13.0571	0.0244146
GOTERM_MF_DIRECT	GO:0140297~DNA-binding transcription factor binding	8	3.6036	0.00343123	CREBBP, HDAC1, STAT3, BCL2, EP300, PPARG, SIRT1, MAPK3	4.10534	0.0178217
GOTERM_BP_DIRECT	GO:0097191~extrinsic apoptotic signaling pathway	5	2.25225	0.00344233	GSK3B, TGFB1, CASP8, JAK2, TNF	8.01234	0.0246293
GOTERM_MF_DIRECT	GO:0008865~fructokinase activity	3	1.35135	0.00350919	GCK, HK2, HK1	32.522	0.0178217
GOTERM_MF_DIRECT	GO:0004340~glucokinase activity	3	1.35135	0.00350919	GCK, HK2, HK1	32.522	0.0178217
GOTERM_MF_DIRECT	GO:0004675~transmembrane receptor protein serine/threonine kinase activity	3	1.35135	0.00350919	ACVR1, ACVRL1, TGFBR1	32.522	0.0178217
GOTERM_MF_DIRECT	GO:0034618~arginine binding	3	1.35135	0.00350919	NOS2, NOS3, NOS1	32.522	0.0178217
GOTERM_MF_DIRECT	GO:0042826~histone deacetylase binding	7	3.15315	0.00362976	HSP90AA1, HDAC2, MAPK8, CCND1, PARP1, HDAC1, HIF1A	4.74279	0.0183033
GOTERM_BP_DIRECT	GO:0042733~embryonic digit morphogenesis	5	2.25225	0.00367482	BMP4, HDAC2, CREBBP, HDAC1, GLI2	7.86926	0.0259632
GOTERM_BP_DIRECT	GO:0010718~positive regulation of epithelial to mesenchymal transition	5	2.25225	0.00367482	BMP4, HDAC2, TGFB1, TGFBR1, MTOR	7.86926	0.0259632
GOTERM_BP_DIRECT	GO:0034605~cellular response to heat	5	2.25225	0.00367482	VCP, HSP90AA1, HDAC2, MAPT, PTGS2	7.86926	0.0259632
GOTERM_BP_DIRECT	GO:0033209~tumor necrosis factor-mediated signaling pathway	5	2.25225	0.00367482	NFKBIA, IKBKB, PTK2B, JAK2, TNF	7.86926	0.0259632
GOTERM_BP_DIRECT	GO:0045600~positive regulation of fat cell differentiation	5	2.25225	0.00367482	XBP1, HTR2C, AKT1, PPARG, HTR2A	7.86926	0.0259632
GOTERM_BP_DIRECT	GO:0042755~eating behavior	4	1.8018	0.00378066	CPT1A, ACE, ADRB3, STAT3	12.5908	0.0266442
GOTERM_BP_DIRECT	GO:0030155~regulation of cell adhesion	5	2.25225	0.00391774	RET, ROCK2, PTK2B, TYK2, JAK1	7.73121	0.0274729
GOTERM_BP_DIRECT	GO:0071320~cellular response to cAMP	5	2.25225	0.00391774	PDE4D, AHR, FBP1, CFTR, PIK3CG	7.73121	0.0274729
GOTERM_BP_DIRECT	GO:0007259~cell surface receptor signaling pathway via JAK-STAT	5	2.25225	0.0041713	STAT3, TYK2, JAK2, TNF, JAK1	7.59791	0.0289666
GOTERM_BP_DIRECT	GO:2000353~positive regulation of endothelial cell apoptotic process	4	1.8018	0.00418212	PTPN1, XBP1, TGFB1, F3	12.1567	0.0289666
GOTERM_BP_DIRECT	GO:0001774~microglial cell activation	4	1.8018	0.00418212	APP, MAPT, JAK2, TNF	12.1567	0.0289666
GOTERM_BP_DIRECT	GO:0045742~positive regulation of epidermal growth factor receptor signaling pathway	4	1.8018	0.00418212	ADAM17, TGFB1, MMP9, ADRA2A	12.1567	0.0289666
GOTERM_BP_DIRECT	GO:0048714~positive regulation of oligodendrocyte differentiation	4	1.8018	0.00418212	HDAC2, HDAC1, PPARG, MTOR	12.1567	0.0289666
GOTERM_BP_DIRECT	GO:0009913~epidermal cell differentiation	3	1.35135	0.00433905	HDAC2, HDAC1, GLI2	29.3786	0.0290541
GOTERM_BP_DIRECT	GO:0002070~epithelial cell maturation	3	1.35135	0.00433905	KDR, AKR1B1, VEGFA	29.3786	0.0290541
GOTERM_BP_DIRECT	GO:0032287~peripheral nervous system myelin maintenance	3	1.35135	0.00433905	AKT2, AKT1, PLEC	29.3786	0.0290541
GOTERM_BP_DIRECT	GO:0042756~drinking behavior	3	1.35135	0.00433905	HTR1B, REN, DRD2	29.3786	0.0290541
GOTERM_BP_DIRECT	GO:1903140~regulation of establishment of endothelial barrier	3	1.35135	0.00433905	IKBKB, ROCK2, TNF	29.3786	0.0290541
GOTERM_BP_DIRECT	GO:0032872~regulation of stress-activated MAPK cascade	3	1.35135	0.00433905	MAP2K1, MAPK1, MAPK3	29.3786	0.0290541
GOTERM_BP_DIRECT	GO:0008354~germ cell migration	3	1.35135	0.00433905	TGFB1, KIT, TGFBR1	29.3786	0.0290541
GOTERM_BP_DIRECT	GO:0042473~outer ear morphogenesis	3	1.35135	0.00433905	MAPK1, FGFR1, MAPK3	29.3786	0.0290541
GOTERM_BP_DIRECT	GO:0070168~negative regulation of biomineral tissue development	3	1.35135	0.00433905	TGFB1, ROCK2, NOS3	29.3786	0.0290541
GOTERM_BP_DIRECT	GO:0042053~regulation of dopamine metabolic process	3	1.35135	0.00433905	HTR1A, DRD1, DRD4	29.3786	0.0290541
GOTERM_BP_DIRECT	GO:0071316~cellular response to nicotine	3	1.35135	0.00433905	NTRK1, TNF, NFKB1	29.3786	0.0290541
GOTERM_BP_DIRECT	GO:0001542~ovulation from ovarian follicle	3	1.35135	0.00433905	NOS3, MMP2, SIRT1	29.3786	0.0290541
GOTERM_BP_DIRECT	GO:0010907~positive regulation of glucose metabolic process	3	1.35135	0.00433905	SRC, AKT2, AKT1	29.3786	0.0290541
GOTERM_BP_DIRECT	GO:1904383~response to sodium phosphate	3	1.35135	0.00433905	EDNRB, ALPL, FGFR1	29.3786	0.0290541
GOTERM_MF_DIRECT	GO:0046875~ephrin receptor binding	4	1.8018	0.00437458	PTPN1, APP, SRC, PIK3CG	11.9621	0.0219037
GOTERM_BP_DIRECT	GO:0030282~bone mineralization	5	2.25225	0.00443571	MMP13, EIF2AK3, ALPL, PTGS2, HIF1A	7.46913	0.029631
GOTERM_BP_DIRECT	GO:0045840~positive regulation of mitotic nuclear division	4	1.8018	0.00460851	PDGFRB, INSR, TNF, DRD3	11.7514	0.0304962
GOTERM_BP_DIRECT	GO:0048701~embryonic cranial skeleton morphogenesis	4	1.8018	0.00460851	BMP4, PDGFRA, MMP14, TGFBR1	11.7514	0.0304962
GOTERM_BP_DIRECT	GO:0002639~positive regulation of immunoglobulin production	4	1.8018	0.00460851	XBP1, BTK, EPHB2, IL2	11.7514	0.0304962
GOTERM_BP_DIRECT	GO:0010592~positive regulation of lamellipodium assembly	4	1.8018	0.00460851	HSP90AA1, PIK3CA, PIK3R1, MTOR	11.7514	0.0304962
GOTERM_CC_DIRECT	GO:0032587~ruffle membrane	6	2.7027	0.00468633	ADAM17, SRC, AKT2, ERBB2, EGFR, EPHA2	5.51007	0.0294443
GOTERM_MF_DIRECT	GO:0070888~E-box binding	5	2.25225	0.00469514	HDAC1, PPARG, AHR, HIF1A, SREBF2	7.3496	0.0233444
GOTERM_MF_DIRECT	GO:0003700~DNA-binding transcription factor activity	16	7.20721	0.00476243	XBP1, JUN, STAT3, AHR, NR3C1, HIF1A, ESR1, ESR2, NFKB1, GLI2, NR3C2, AR, RXRA, HNF4A, PPARG, PPARA	2.27476	0.0235145
GOTERM_CC_DIRECT	GO:0000791~euchromatin	5	2.25225	0.00479345	JUN, JAK2, HIF1A, ESR1, SIRT1	7.31806	0.0295596
GOTERM_MF_DIRECT	GO:0001965~G-protein alpha-subunit binding	4	1.8018	0.00481995	F2RL1, DRD1, DRD2, IGF1R	11.5634	0.0236344
GOTERM_BP_DIRECT	GO:0007267~cell-cell signaling	9	4.05405	0.00497807	AR, ADRA1D, MAPT, ADRA1B, ADRA2C, ADRA1A, ADRA2B, ESR2, IL2	3.41906	0.0328646
GOTERM_MF_DIRECT	GO:0009055~electron transfer activity	5	2.25225	0.00498604	MAOB, ALDH2, CYP1A2, AKR1B1, CYP19A1	7.2271	0.0242813
GOTERM_BP_DIRECT	GO:0034612~response to tumor necrosis factor	4	1.8018	0.00506026	CASP8, JAK2, PTGS2, SELE	11.3724	0.0333291
GOTERM_BP_DIRECT	GO:0043266~regulation of potassium ion transport	3	1.35135	0.00538359	DRD2, DRD3, GCK	26.4407	0.0344917
GOTERM_BP_DIRECT	GO:0010888~negative regulation of lipid storage	3	1.35135	0.00538359	NFKBIA, PPARG, TNF	26.4407	0.0344917
GOTERM_BP_DIRECT	GO:0071394~cellular response to testosterone stimulus	3	1.35135	0.00538359	AR, ROCK2, IGF1R	26.4407	0.0344917
GOTERM_BP_DIRECT	GO:0070244~negative regulation of thymocyte apoptotic process	3	1.35135	0.00538359	BMP4, HIF1A, ADA	26.4407	0.0344917
GOTERM_BP_DIRECT	GO:0050435~amyloid-beta metabolic process	3	1.35135	0.00538359	ACE, MME, REN	26.4407	0.0344917
GOTERM_BP_DIRECT	GO:0009624~response to nematode	3	1.35135	0.00538359	ARG1, CYP1A1, PTGS2	26.4407	0.0344917
GOTERM_BP_DIRECT	GO:0150077~regulation of neuroinflammatory response	3	1.35135	0.00538359	MMP3, PTGS2, MMP9	26.4407	0.0344917
GOTERM_BP_DIRECT	GO:0019371~cyclooxygenase pathway	3	1.35135	0.00538359	TBXAS1, PTGS2, PTGS1	26.4407	0.0344917
GOTERM_BP_DIRECT	GO:0051093~negative regulation of developmental process	3	1.35135	0.00538359	GSK3B, KIT, BCL2L1	26.4407	0.0344917
GOTERM_BP_DIRECT	GO:0003084~positive regulation of systemic arterial blood pressure	3	1.35135	0.00538359	PTPN1, ACE, AVPR2	26.4407	0.0344917
GOTERM_BP_DIRECT	GO:0070633~transepithelial transport	3	1.35135	0.00538359	ABCC1, ABCB1, ABCG2	26.4407	0.0344917
GOTERM_BP_DIRECT	GO:0035357~peroxisome proliferator activated receptor signaling pathway	3	1.35135	0.00538359	RXRA, PPARG, PPARA	26.4407	0.0344917
GOTERM_BP_DIRECT	GO:0030336~negative regulation of cell migration	8	3.6036	0.00543176	ACVRL1, GSK3B, HDAC2, HDAC1, SERPINE1, BCL2, DRD2, TGFBR1	3.77051	0.0347214
GOTERM_BP_DIRECT	GO:0097192~extrinsic apoptotic signaling pathway in absence of ligand	4	1.8018	0.00553777	GSK3B, BCL2, IL2, BCL2L1	11.017	0.0352392
GOTERM_BP_DIRECT	GO:0060325~face morphogenesis	4	1.8018	0.00553777	PDGFRA, TGFB1, MMP2, EP300	11.017	0.0352392
GOTERM_CC_DIRECT	GO:0031093~platelet alpha granule lumen	5	2.25225	0.00594539	APP, TGFB1, SERPINE1, PLG, VEGFA	6.88759	0.0359966
GOTERM_BP_DIRECT	GO:0048008~platelet-derived growth factor receptor signaling pathway	4	1.8018	0.00604144	PDGFRB, PDGFRA, SRC, JAK2	10.6831	0.0383577
GOTERM_BP_DIRECT	GO:0034599~cellular response to oxidative stress	6	2.7027	0.0062826	XBP1, ABCC1, MAPK8, PARP1, LRRK2, HIF1A	5.13412	0.0397992
GOTERM_MF_DIRECT	GO:0071889~14-3-3 protein binding	4	1.8018	0.00631609	AKT1, ESR1, PRKCZ, CFTR	10.5121	0.0305492
GOTERM_CC_DIRECT	GO:0098793~presynapse	8	3.6036	0.00645347	GSK3B, APP, MME, ADORA2B, SLC22A2, PTK2B, BRAF, HTR2A	3.65546	0.0383751
GOTERM_BP_DIRECT	GO:0051481~negative regulation of cytosolic calcium ion concentration	3	1.35135	0.0065312	MTNR1B, DRD2, DRD3	24.037	0.0402579
GOTERM_BP_DIRECT	GO:0007210~serotonin receptor signaling pathway	3	1.35135	0.0065312	HTR1A, HTR2C, HTR2A	24.037	0.0402579
GOTERM_BP_DIRECT	GO:0033598~mammary gland epithelial cell proliferation	3	1.35135	0.0065312	CCND1, MAPK1, EPHA2	24.037	0.0402579
GOTERM_BP_DIRECT	GO:0030193~regulation of blood coagulation	3	1.35135	0.0065312	F2RL1, EPHB2, F2	24.037	0.0402579
GOTERM_BP_DIRECT	GO:0007191~adenylate cyclase-activating dopamine receptor signaling pathway	3	1.35135	0.0065312	DRD1, DRD3, DRD5	24.037	0.0402579
GOTERM_BP_DIRECT	GO:0050665~hydrogen peroxide biosynthetic process	3	1.35135	0.0065312	MAOB, CYP1A2, CYP1A1	24.037	0.0402579
GOTERM_BP_DIRECT	GO:0060020~Bergmann glial cell differentiation	3	1.35135	0.0065312	MAP2K1, MAPK1, MAPK3	24.037	0.0402579
GOTERM_BP_DIRECT	GO:0032000~positive regulation of fatty acid beta-oxidation	3	1.35135	0.0065312	CPT1A, AKT2, PPARA	24.037	0.0402579
GOTERM_BP_DIRECT	GO:0043279~response to alkaloid	3	1.35135	0.0065312	BCHE, CPT1A, IGF1R	24.037	0.0402579
GOTERM_BP_DIRECT	GO:0006983~ER overload response	3	1.35135	0.0065312	GSK3B, HSPA5, EIF2AK3	24.037	0.0402579
GOTERM_BP_DIRECT	GO:2000048~negative regulation of cell-cell adhesion mediated by cadherin	3	1.35135	0.0065312	TGFB1, PLG, VEGFA	24.037	0.0402579
GOTERM_BP_DIRECT	GO:0010887~negative regulation of cholesterol storage	3	1.35135	0.0065312	PPARG, PPARA, CES1	24.037	0.0402579
GOTERM_BP_DIRECT	GO:0032956~regulation of actin cytoskeleton organization	6	2.7027	0.00654067	PDGFRB, PDGFRA, TGFB1, ROCK2, PTK2B, MTOR	5.08475	0.0402579
GOTERM_BP_DIRECT	GO:0001958~endochondral ossification	4	1.8018	0.00657161	BMP4, MMP14, MMP13, ALPL	10.3689	0.0402725
GOTERM_BP_DIRECT	GO:0035987~endodermal cell differentiation	4	1.8018	0.00657161	MMP14, MAP2K1, MMP2, MMP9	10.3689	0.0402725
GOTERM_MF_DIRECT	GO:0050660~flavin adenine dinucleotide binding	5	2.25225	0.00662239	MAOB, NOS2, NOS3, NOS1, XDH	6.67117	0.0318143
GOTERM_MF_DIRECT	GO:0048185~activin binding	3	1.35135	0.0067384	ACVR1, ACVRL1, TGFBR1	23.6523	0.03194
GOTERM_MF_DIRECT	GO:0005131~growth hormone receptor binding	3	1.35135	0.0067384	TYK2, JAK2, JAK1	23.6523	0.03194
GOTERM_BP_DIRECT	GO:0098609~cell-cell adhesion	8	3.6036	0.00697238	SELP, VCAM1, SRC, BCL2, ITGAL, EGFR, ICAM1, VEGFA	3.59738	0.0426359
GOTERM_BP_DIRECT	GO:0055074~calcium ion homeostasis	4	1.8018	0.00712864	PSEN2, KDR, ALPL, FGFR1	10.0727	0.0433095
GOTERM_BP_DIRECT	GO:0002040~sprouting angiogenesis	4	1.8018	0.00712864	TGFB1, FLT1, PTK2B, VEGFA	10.0727	0.0433095
GOTERM_BP_DIRECT	GO:0006730~one-carbon metabolic process	4	1.8018	0.00712864	CA1, CA3, CA2, CA4	10.0727	0.0433095
GOTERM_BP_DIRECT	GO:0002931~response to ischemia	5	2.25225	0.00733761	ROCK2, BCL2, PTK2B, PIK3CB, HK2	6.48057	0.0444833
GOTERM_MF_DIRECT	GO:0051087~protein-folding chaperone binding	6	2.7027	0.00756196	APP, TERT, HSPA5, PLG, MAPT, CFTR	4.90898	0.0356063
GOTERM_CC_DIRECT	GO:0005635~nuclear envelope	8	3.6036	0.00769322	PARP1, INSR, SIGMAR1, CDK2, SIRT1, PRKCZ, MTOR, MAPK3	3.53476	0.0449446
GOTERM_BP_DIRECT	GO:0006694~steroid biosynthetic process	4	1.8018	0.00771282	CYP11B2, CYP1A1, CYP19A1, CYP17A1	9.79286	0.0464623
GOTERM_BP_DIRECT	GO:0007263~nitric oxide mediated signal transduction	3	1.35135	0.00777943	NOS2, NOS3, NOS1	22.0339	0.0464623
GOTERM_BP_DIRECT	GO:0034121~regulation of toll-like receptor signaling pathway	3	1.35135	0.00777943	IKBKB, APP, ESR1	22.0339	0.0464623
GOTERM_BP_DIRECT	GO:0048149~behavioral response to ethanol	3	1.35135	0.00777943	HDAC2, DRD2, DRD4	22.0339	0.0464623
GOTERM_BP_DIRECT	GO:0043276~anoikis	3	1.35135	0.00777943	PIK3CA, AKT1, MTOR	22.0339	0.0464623
GOTERM_BP_DIRECT	GO:0051156~glucose 6-phosphate metabolic process	3	1.35135	0.00777943	GCK, HK2, HK1	22.0339	0.0464623
GOTERM_BP_DIRECT	GO:0140105~interleukin-10-mediated signaling pathway	3	1.35135	0.00777943	STAT3, TYK2, JAK1	22.0339	0.0464623
GOTERM_MF_DIRECT	GO:0016362~activin receptor activity, type II	3	1.35135	0.00802527	ACVR1, ACVRL1, TGFBR1	21.6813	0.0365767
GOTERM_MF_DIRECT	GO:0140937~histone H4K12 deacetylase activity, hydrolytic mechanism	3	1.35135	0.00802527	HDAC2, HDAC1, SIRT1	21.6813	0.0365767
GOTERM_MF_DIRECT	GO:0016361~activin receptor activity, type I	3	1.35135	0.00802527	ACVR1, ACVRL1, TGFBR1	21.6813	0.0365767
GOTERM_MF_DIRECT	GO:0005025~transforming growth factor beta receptor activity, type I	3	1.35135	0.00802527	ACVR1, ACVRL1, TGFBR1	21.6813	0.0365767
GOTERM_MF_DIRECT	GO:0005026~transforming growth factor beta receptor activity, type II	3	1.35135	0.00802527	ACVR1, ACVRL1, TGFBR1	21.6813	0.0365767
GOTERM_BP_DIRECT	GO:0042110~T cell activation	5	2.25225	0.0081186	DPP4, CASP8, PIK3CD, ADA, PIK3CG	6.29541	0.0482834
GOTERM_BP_DIRECT	GO:0060079~excitatory postsynaptic potential	5	2.25225	0.0081186	GSK3B, LRRK2, AKT1, DRD2, MET	6.29541	0.0482834
GOTERM_BP_DIRECT	GO:0050728~negative regulation of inflammatory response	7	3.15315	0.00814052	STAT3, PPARG, AHR, PPARA, ADA, NFKB1, IL2	4.00617	0.0483118
GOTERM_BP_DIRECT	GO:0003180~aortic valve morphogenesis	4	1.8018	0.00832447	BMP4, TGFB1, ROCK2, NOS3	9.52819	0.0490935
GOTERM_BP_DIRECT	GO:0001890~placenta development	4	1.8018	0.00832447	MME, PPARG, MAPK14, ADA	9.52819	0.0490935
GOTERM_BP_DIRECT	GO:0001657~ureteric bud development	4	1.8018	0.00832447	RET, BMP4, TGFB1, FGFR1	9.52819	0.0490935
GOTERM_MF_DIRECT	GO:0001221~transcription coregulator binding	4	1.8018	0.00869829	RXRA, EP300, PPARG, ESR1	9.3757	0.0393916
GOTERM_BP_DIRECT	GO:0042542~response to hydrogen peroxide	4	1.8018	0.00896386	MMP2, BCL2, PTK2B, SIRT1	9.27745	0.0523949
GOTERM_BP_DIRECT	GO:0002003~angiotensin maturation	3	1.35135	0.00912589	ACE, MME, REN	20.339	0.0523949
GOTERM_BP_DIRECT	GO:0050795~regulation of behavior	3	1.35135	0.00912589	HTR1D, HTR1A, HTR1B	20.339	0.0523949
GOTERM_BP_DIRECT	GO:0060134~prepulse inhibition	3	1.35135	0.00912589	DRD1, DRD2, DRD3	20.339	0.0523949
GOTERM_BP_DIRECT	GO:0061029~eyelid development in camera-type eye	3	1.35135	0.00912589	HDAC2, HDAC1, EGFR	20.339	0.0523949
GOTERM_BP_DIRECT	GO:0007212~G protein-coupled dopamine receptor signaling pathway	3	1.35135	0.00912589	GSK3B, DRD1, DRD5	20.339	0.0523949
GOTERM_BP_DIRECT	GO:0051918~negative regulation of fibrinolysis	3	1.35135	0.00912589	SERPINE1, PLG, F2	20.339	0.0523949
GOTERM_BP_DIRECT	GO:0043278~response to morphine	3	1.35135	0.00912589	DRD2, DRD3, ADRA2A	20.339	0.0523949
GOTERM_BP_DIRECT	GO:0050847~progesterone receptor signaling pathway	3	1.35135	0.00912589	HDAC2, SRC, MAPK1	20.339	0.0523949
GOTERM_BP_DIRECT	GO:1990535~neuron projection maintenance	3	1.35135	0.00912589	APP, INSR, EPHB2	20.339	0.0523949
GOTERM_BP_DIRECT	GO:2000273~positive regulation of signaling receptor activity	3	1.35135	0.00912589	HDAC2, HDAC1, HIF1A	20.339	0.0523949
GOTERM_BP_DIRECT	GO:0006110~regulation of glycolytic process	3	1.35135	0.00912589	EP300, HIF1A, GCK	20.339	0.0523949
GOTERM_BP_DIRECT	GO:0043114~regulation of vascular permeability	3	1.35135	0.00912589	HRH1, SRC, PLEC	20.339	0.0523949
GOTERM_MF_DIRECT	GO:0042626~ATPase-coupled transmembrane transporter activity	4	1.8018	0.00936514	ABCC1, ABCB1, CFTR, ABCG2	9.12897	0.0417706
GOTERM_CC_DIRECT	GO:0031234~extrinsic component of cytoplasmic side of plasma membrane	3	1.35135	0.00940611	TYK2, JAK2, JAK1	20.0724	0.0532497
GOTERM_MF_DIRECT	GO:1901363~heterocyclic compound binding	3	1.35135	0.00941314	ACE, PDE4D, DRD2	20.0135	0.0417706
GOTERM_MF_DIRECT	GO:0070123~transforming growth factor beta receptor activity, type III	3	1.35135	0.00941314	ACVR1, ACVRL1, TGFBR1	20.0135	0.0417706
GOTERM_MF_DIRECT	GO:1990841~promoter-specific chromatin binding	5	2.25225	0.00945861	HDAC2, HDAC1, NR3C1, SIRT1, GLI2	6.02259	0.0417706
GOTERM_CC_DIRECT	GO:0000785~chromatin	22	9.90991	0.0095389	CREBBP, JUN, HDAC2, PARP1, HDAC1, STAT3, AHR, NR3C1, HIF1A, ESR1, SIRT1, SREBF2, ESR2, NFKB1, NR3C2, AR, RXRA, CDK4, HNF4A, EP300, PPARG, PPARA	1.81886	0.0532497
GOTERM_CC_DIRECT	GO:0045177~apical part of cell	5	2.25225	0.00959454	ACVR1, APP, VCAM1, CA2, REN	6.00456	0.0532497
GOTERM_BP_DIRECT	GO:0001937~negative regulation of endothelial cell proliferation	4	1.8018	0.00963123	ACVRL1, TNF, XDH, TGFBR1	9.03956	0.0549604
GOTERM_BP_DIRECT	GO:0006695~cholesterol biosynthetic process	4	1.8018	0.00963123	CHEK2, HMGCR, CFTR, CES1	9.03956	0.0549604
GOTERM_BP_DIRECT	GO:0051591~response to cAMP	4	1.8018	0.00963123	PTK2B, BRAF, REN, TYR	9.03956	0.0549604
GOTERM_BP_DIRECT	GO:0007005~mitochondrion organization	6	2.7027	0.00988676	GSK3B, TERT, PARP1, NOS3, LRRK2, PLEC	4.59839	0.0563046
GOTERM_BP_DIRECT	GO:0007281~germ cell development	4	1.8018	0.0103268	ACVR1, BMP4, MTOR, BCL2L1	8.81357	0.0584565
GOTERM_BP_DIRECT	GO:0033077~T cell differentiation in thymus	4	1.8018	0.0103268	ADAM17, BCL2, BRAF, ADA	8.81357	0.0584565
GOTERM_BP_DIRECT	GO:0001974~blood vessel remodeling	4	1.8018	0.0103268	ACVRL1, ACE, NOS3, MDM2	8.81357	0.0584565
GOTERM_BP_DIRECT	GO:0060396~growth hormone receptor signaling pathway	3	1.35135	0.0105682	STAT3, PIK3R1, JAK2	18.8862	0.0592283
GOTERM_BP_DIRECT	GO:0010745~negative regulation of macrophage derived foam cell differentiation	3	1.35135	0.0105682	NFKBIA, PPARG, PPARA	18.8862	0.0592283
GOTERM_BP_DIRECT	GO:0071679~commissural neuron axon guidance	3	1.35135	0.0105682	ADAM17, EPHB2, VEGFA	18.8862	0.0592283
GOTERM_BP_DIRECT	GO:1990776~response to angiotensin	3	1.35135	0.0105682	ROCK2, COMT, PTGS2	18.8862	0.0592283
GOTERM_BP_DIRECT	GO:0006002~fructose 6-phosphate metabolic process	3	1.35135	0.0105682	FBP1, HK2, HK1	18.8862	0.0592283
GOTERM_BP_DIRECT	GO:0030163~protein catabolic process	5	2.25225	0.0107827	MMP14, MME, CHEK2, MMP2, MMP3	5.7984	0.0603102
GOTERM_MF_DIRECT	GO:0098821~BMP receptor activity	3	1.35135	0.0108996	ACVR1, ACVRL1, TGFBR1	18.584	0.0466843
GOTERM_MF_DIRECT	GO:0033558~protein lysine deacetylase activity	3	1.35135	0.0108996	HDAC2, HDAC1, SIRT1	18.584	0.0466843
GOTERM_MF_DIRECT	GO:0005161~platelet-derived growth factor receptor binding	3	1.35135	0.0108996	PDGFRB, PDGFRA, VEGFA	18.584	0.0466843
GOTERM_MF_DIRECT	GO:0008559~ABC-type xenobiotic transporter activity	3	1.35135	0.0108996	ABCC1, ABCB1, ABCG2	18.584	0.0466843
GOTERM_MF_DIRECT	GO:0030296~protein tyrosine kinase activator activity	3	1.35135	0.0108996	SRC, HTR2A, EGFR	18.584	0.0466843
GOTERM_BP_DIRECT	GO:0030217~T cell differentiation	4	1.8018	0.0110509	KIT, PIK3CD, PIK3R1, IL2	8.59861	0.0615659
GOTERM_BP_DIRECT	GO:0043537~negative regulation of blood vessel endothelial cell migration	4	1.8018	0.0110509	ACVRL1, TGFB1, PPARG, TNF	8.59861	0.0615659
GOTERM_BP_DIRECT	GO:0007155~cell adhesion	14	6.30631	0.0110825	ACHE, APP, VCAM1, SRC, ITGAL, SELE, IL2, ICAM1, SELP, DPP4, ADAM17, JAK2, ADA, EPHA2	2.20734	0.0616203
GOTERM_CC_DIRECT	GO:0090575~RNA polymerase II transcription regulator complex	6	2.7027	0.0112128	XBP1, JUN, RXRA, STAT3, PPARG, HIF1A	4.46053	0.0612107
GOTERM_MF_DIRECT	GO:0042169~SH2 domain binding	4	1.8018	0.011541	SRC, KIT, JAK2, FGFR1	8.461	0.0491356
GOTERM_MF_DIRECT	GO:0008083~growth factor activity	7	3.15315	0.0116961	BMP4, TGFB1, BMP1, F2, IL2, TYMP, VEGFA	3.70169	0.0494997
GOTERM_BP_DIRECT	GO:0051092~positive regulation of NF-kappaB transcription factor activity	6	2.7027	0.0117378	NTRK1, IKBKB, AR, BTK, TNF, PRKCZ	4.40679	0.0651356
GOTERM_BP_DIRECT	GO:0032092~positive regulation of protein binding	4	1.8018	0.0118035	BMP4, GSK3B, TERT, LRRK2	8.39388	0.0652433
GOTERM_BP_DIRECT	GO:0042113~B cell activation	4	1.8018	0.0118035	CASP8, BTK, PIK3CD, EPHB2	8.39388	0.0652433
GOTERM_BP_DIRECT	GO:0010831~positive regulation of myotube differentiation	3	1.35135	0.0121041	MMP14, MAPK14, MTOR	17.6271	0.065999
GOTERM_BP_DIRECT	GO:0048546~digestive tract morphogenesis	3	1.35135	0.0121041	BCL2, HIF1A, EGFR	17.6271	0.065999
GOTERM_BP_DIRECT	GO:0045820~negative regulation of glycolytic process	3	1.35135	0.0121041	STAT3, PPARA, FBP1	17.6271	0.065999
GOTERM_BP_DIRECT	GO:0045348~positive regulation of MHC class II biosynthetic process	3	1.35135	0.0121041	XBP1, JAK2, SIRT1	17.6271	0.065999
GOTERM_BP_DIRECT	GO:0050966~detection of mechanical stimulus involved in sensory perception of pain	3	1.35135	0.0121041	NTRK1, HTR2A, TNF	17.6271	0.065999
GOTERM_BP_DIRECT	GO:0048011~neurotrophin TRK receptor signaling pathway	3	1.35135	0.0121041	NTRK1, SRC, RAF1	17.6271	0.065999
GOTERM_BP_DIRECT	GO:0010818~T cell chemotaxis	3	1.35135	0.0121041	PIK3CD, PIK3CG, PLEC	17.6271	0.065999
GOTERM_CC_DIRECT	GO:0005798~Golgi-associated vesicle	3	1.35135	0.0122319	APP, LRRK2, TYR	17.5633	0.0656973
GOTERM_MF_DIRECT	GO:0005536~D-glucose binding	3	1.35135	0.0124821	GCK, HK2, HK1	17.345	0.0525134
GOTERM_BP_DIRECT	GO:0071479~cellular response to ionizing radiation	4	1.8018	0.012585	TGFB1, MAPK14, SIRT1, TNF	8.19867	0.0679637
GOTERM_BP_DIRECT	GO:0060048~cardiac muscle contraction	4	1.8018	0.012585	KCNH2, PIK3CA, GAA, MTOR	8.19867	0.0679637
GOTERM_BP_DIRECT	GO:0045746~negative regulation of Notch signaling pathway	4	1.8018	0.012585	NFKBIA, MMP14, LRRK2, AKT1	8.19867	0.0679637
GOTERM_BP_DIRECT	GO:1901796~regulation of signal transduction by p53 class mediator	4	1.8018	0.012585	CHEK2, EP300, AKT1, MTOR	8.19867	0.0679637
GOTERM_BP_DIRECT	GO:0030501~positive regulation of bone mineralization	4	1.8018	0.012585	ACVR1, BMP4, RXRA, ADRB2	8.19867	0.0679637
GOTERM_BP_DIRECT	GO:0045087~innate immune response	14	6.30631	0.013185	APP, PARP1, SRC, ARG1, MMP3, PIK3CD, PIK3CG, NFKB1, HK2, HK1, IKBKB, BTK, F2RL1, PPARG	2.16474	0.071068
GOTERM_BP_DIRECT	GO:0045579~positive regulation of B cell differentiation	3	1.35135	0.0137313	MMP14, XBP1, BTK	16.5255	0.0731728
GOTERM_BP_DIRECT	GO:0055093~response to hyperoxia	3	1.35135	0.0137313	HDAC2, MMP2, CYP1A1	16.5255	0.0731728
GOTERM_BP_DIRECT	GO:0048566~embryonic digestive tract development	3	1.35135	0.0137313	TNF, ADA, GLI2	16.5255	0.0731728
GOTERM_BP_DIRECT	GO:0060425~lung morphogenesis	3	1.35135	0.0137313	BMP4, MAPK1, MAPK3	16.5255	0.0731728
GOTERM_BP_DIRECT	GO:0042176~regulation of protein catabolic process	3	1.35135	0.0137313	CHEK2, ODC1, MDM2	16.5255	0.0731728
GOTERM_BP_DIRECT	GO:0003376~sphingosine-1-phosphate receptor signaling pathway	3	1.35135	0.0137313	AKT1, PIK3CB, PIK3CG	16.5255	0.0731728
GOTERM_MF_DIRECT	GO:0140359~ABC-type transporter activity	4	1.8018	0.013984	ABCC1, ABCB1, CFTR, ABCG2	7.88411	0.0584861
GOTERM_BP_DIRECT	GO:0007399~nervous system development	12	5.40541	0.014046	NTRK1, GSK3B, ACHE, RXRA, EDNRB, STAT3, SIGMAR1, EP300, EPHB2, MET, TGFBR1, VEGFA	2.33989	0.074709
GOTERM_MF_DIRECT	GO:0005159~insulin-like growth factor receptor binding	3	1.35135	0.0141584	INSR, REN, PIK3R1	16.261	0.0585267
GOTERM_MF_DIRECT	GO:0010181~FMN binding	3	1.35135	0.0141584	NOS2, NOS3, NOS1	16.261	0.0585267
GOTERM_BP_DIRECT	GO:0001755~neural crest cell migration	4	1.8018	0.014235	ACVR1, RET, EDNRB, HIF1A	7.83429	0.0755115
GOTERM_BP_DIRECT	GO:0030182~neuron differentiation	7	3.15315	0.0142505	MAP2K1, CCND1, HDAC1, ERBB2, MET, EGFR, EPHA2	3.54569	0.0755115
GOTERM_MF_DIRECT	GO:0001618~virus receptor activity	5	2.25225	0.0147234	DPP4, HTR2A, EGFR, EPHA2, ICAM1	5.28812	0.0605108
GOTERM_BP_DIRECT	GO:0010468~regulation of gene expression	8	3.6036	0.0148718	APP, CDK4, CYP1A2, CDK2, BCL2, AHR, HIF1A, TGFBR1	3.10611	0.0786559
GOTERM_BP_DIRECT	GO:0031175~neuron projection development	6	2.7027	0.0151674	NTRK1, GSK3B, APP, PTK2B, MAPT, FGFR1	4.13136	0.0794641
GOTERM_BP_DIRECT	GO:0021756~striatum development	3	1.35135	0.0154474	LRRK2, DRD1, DRD2	15.5534	0.0794641
GOTERM_BP_DIRECT	GO:0048266~behavioral response to pain	3	1.35135	0.0154474	SCN9A, AKT1, MTOR	15.5534	0.0794641
GOTERM_BP_DIRECT	GO:0051895~negative regulation of focal adhesion assembly	3	1.35135	0.0154474	ACVRL1, MMP14, SRC	15.5534	0.0794641
GOTERM_BP_DIRECT	GO:0071732~cellular response to nitric oxide	3	1.35135	0.0154474	PTPN1, CDK2, MMP3	15.5534	0.0794641
GOTERM_BP_DIRECT	GO:0016486~peptide hormone processing	3	1.35135	0.0154474	DPP4, BCHE, PLA2G7	15.5534	0.0794641
GOTERM_BP_DIRECT	GO:0070542~response to fatty acid	3	1.35135	0.0154474	SCD, TBXAS1, PTGS2	15.5534	0.0794641
GOTERM_BP_DIRECT	GO:0042770~signal transduction in response to DNA damage	3	1.35135	0.0154474	CHEK2, MAPK14, MAPK3	15.5534	0.0794641
GOTERM_BP_DIRECT	GO:0044342~type B pancreatic cell proliferation	3	1.35135	0.0154474	MAP2K1, IGFBP3, RAF1	15.5534	0.0794641
GOTERM_BP_DIRECT	GO:0008637~apoptotic mitochondrial changes	3	1.35135	0.0154474	AKT1, HK2, BCL2L1	15.5534	0.0794641
GOTERM_BP_DIRECT	GO:0035162~embryonic hemopoiesis	3	1.35135	0.0154474	KIT, KDR, HIF1A	15.5534	0.0794641
GOTERM_BP_DIRECT	GO:0097242~amyloid-beta clearance	3	1.35135	0.0154474	MME, INSR, IGF1R	15.5534	0.0794641
GOTERM_BP_DIRECT	GO:1904385~cellular response to angiotensin	3	1.35135	0.0154474	PTPN1, NFKB1, IGF1R	15.5534	0.0794641
GOTERM_BP_DIRECT	GO:0080090~regulation of primary metabolic process	3	1.35135	0.0154474	ACVR1, TGFBR1, FGFR1	15.5534	0.0794641
GOTERM_BP_DIRECT	GO:2000785~regulation of autophagosome assembly	3	1.35135	0.0154474	CHEK2, EPHB2, MTOR	15.5534	0.0794641
GOTERM_BP_DIRECT	GO:0006935~chemotaxis	6	2.7027	0.0156385	PDGFRB, MAP2K1, MAPK1, PIK3CB, MAPK14, TYMP	4.09934	0.0803002
GOTERM_BP_DIRECT	GO:0001889~liver development	5	2.25225	0.0157402	XBP1, PIK3CA, HNF4A, MET, ADA	5.18446	0.0806756
GOTERM_MF_DIRECT	GO:0031490~chromatin DNA binding	5	2.25225	0.0166007	XBP1, CREBBP, STAT3, EP300, GLI2	5.10148	0.0671533
GOTERM_MF_DIRECT	GO:0001540~amyloid-beta binding	5	2.25225	0.0166007	ACHE, BCHE, INSR, ADRB2, EPHB2	5.10148	0.0671533
GOTERM_MF_DIRECT	GO:0008270~zinc ion binding	37	16.6667	0.0166231	ROCK2, MPI, XIAP, NR3C1, PRKCZ, NR3C2, GLI2, ADAMTS4, CA1, RXRA, CA3, CA2, HNF4A, CA4, EP300, PTPN1, CREBBP, ACE, PARP1, MME, MMP1, MMP2, MMP3, BRAF, MMP9, ESR1, ESR2, AR, MMP14, BMP1, MMP13, MDM2, BTK, PPARG, RAF1, PPARA, ADA	1.46723	0.0671533
GOTERM_CC_DIRECT	GO:0005911~cell-cell junction	7	3.15315	0.0169564	APP, ADAM17, SRC, KIT, AKT1, PIK3R1, PRKCZ	3.41509	0.0896266
GOTERM_BP_DIRECT	GO:0007626~locomotory behavior	5	2.25225	0.0170069	APP, GAA, HTR2C, DRD2, DRD3	5.06527	0.0870097
GOTERM_BP_DIRECT	GO:0010951~negative regulation of endopeptidase activity	3	1.35135	0.0172505	SERPINE1, AKT1, GAPDH	14.6893	0.0874624
GOTERM_BP_DIRECT	GO:0030224~monocyte differentiation	3	1.35135	0.0172505	BMP4, PPARG, VEGFA	14.6893	0.0874624
GOTERM_BP_DIRECT	GO:0050872~white fat cell differentiation	3	1.35135	0.0172505	PDGFRA, PPARG, SIRT1	14.6893	0.0874624
GOTERM_BP_DIRECT	GO:0051044~positive regulation of membrane protein ectodomain proteolysis	3	1.35135	0.0172505	APP, TNF, ADRA2A	14.6893	0.0874624
GOTERM_BP_DIRECT	GO:0045987~positive regulation of smooth muscle contraction	3	1.35135	0.0172505	PTGS2, ADRA1A, ADA	14.6893	0.0874624
GOTERM_MF_DIRECT	GO:0051117~ATPase binding	5	2.25225	0.0172581	AR, SRC, PDE4D, ESR1, EGFR	5.04216	0.0693251
GOTERM_MF_DIRECT	GO:0008201~heparin binding	7	3.15315	0.0174402	SELP, BMP4, APP, F2, MPO, FGFR1, VEGFA	3.39149	0.069663
GOTERM_MF_DIRECT	GO:0034185~apolipoprotein binding	3	1.35135	0.0177828	APP, PLG, MAPT	14.4542	0.069854
GOTERM_MF_DIRECT	GO:0004407~histone deacetylase activity	3	1.35135	0.0177828	HDAC2, HDAC1, SIRT1	14.4542	0.069854
GOTERM_MF_DIRECT	GO:0120283~protein serine/threonine kinase binding	3	1.35135	0.0177828	APP, MAPK8, XIAP	14.4542	0.069854
GOTERM_BP_DIRECT	GO:0042730~fibrinolysis	3	1.35135	0.0191382	SERPINE1, PLG, F2	13.9162	0.0958268
GOTERM_BP_DIRECT	GO:0060065~uterus development	3	1.35135	0.0191382	SRC, ESR1, CYP19A1	13.9162	0.0958268
GOTERM_BP_DIRECT	GO:0046889~positive regulation of lipid biosynthetic process	3	1.35135	0.0191382	AKT1, PPARA, MTOR	13.9162	0.0958268
GOTERM_BP_DIRECT	GO:0043129~surfactant homeostasis	3	1.35135	0.0191382	TGFB1, KDR, VEGFA	13.9162	0.0958268
GOTERM_BP_DIRECT	GO:0003203~endocardial cushion morphogenesis	3	1.35135	0.0191382	ACVRL1, NOS3, MDM2	13.9162	0.0958268
GOTERM_BP_DIRECT	GO:0050995~negative regulation of lipid catabolic process	3	1.35135	0.0191382	HCAR2, TNF, ADRA2A	13.9162	0.0958268
GOTERM_BP_DIRECT	GO:0002720~positive regulation of cytokine production involved in immune response	3	1.35135	0.0191382	F2RL1, HTR2A, HK1	13.9162	0.0958268
GOTERM_BP_DIRECT	GO:0000086~G2/M transition of mitotic cell cycle	4	1.8018	0.0209356	APP, ABCB1, CHEK2, CDK2	6.77967	0.104455
GOTERM_BP_DIRECT	GO:0050918~positive chemotaxis	4	1.8018	0.0209356	BMP4, APP, MET, VEGFA	6.77967	0.104455
GOTERM_BP_DIRECT	GO:0001516~prostaglandin biosynthetic process	3	1.35135	0.0211084	TBXAS1, PTGS2, PTGS1	13.2204	0.105132
GOTERM_CC_DIRECT	GO:0033256~I-kappaB/NF-kappaB complex	2	0.900901	0.0211427	NFKBIA, NFKB1	93.6712	0.106674
GOTERM_CC_DIRECT	GO:0097128~cyclin D1-CDK4 complex	2	0.900901	0.0211427	CCND1, CDK4	93.6712	0.106674
GOTERM_CC_DIRECT	GO:0097648~G protein-coupled receptor complex	2	0.900901	0.0211427	DRD1, DRD2	93.6712	0.106674
GOTERM_MF_DIRECT	GO:0015459~potassium channel regulator activity	4	1.8018	0.0218326	ADRB2, DRD2, PRKCZ, DRD4	6.67117	0.0840906
GOTERM_BP_DIRECT	GO:0009968~negative regulation of signal transduction	4	1.8018	0.0220112	ACVR1, GSK3B, PTPN1, IGFBP3	6.65175	0.108614
GOTERM_BP_DIRECT	GO:0097009~energy homeostasis	4	1.8018	0.0220112	MAPK8, PIK3CA, STAT3, SIRT1	6.65175	0.108614
GOTERM_BP_DIRECT	GO:0070371~ERK1 and ERK2 cascade	4	1.8018	0.0220112	MAP2K1, MAPK1, BRAF, MAPK3	6.65175	0.108614
GOTERM_BP_DIRECT	GO:0051496~positive regulation of stress fiber assembly	4	1.8018	0.0220112	ROCK2, BRAF, TGFBR1, MTOR	6.65175	0.108614
GOTERM_BP_DIRECT	GO:1990268~response to gold nanoparticle	2	0.900901	0.0224626	MPO, TNF	88.1357	0.108614
GOTERM_BP_DIRECT	GO:0002017~regulation of blood volume by renal aldosterone	2	0.900901	0.0224626	HSD11B2, CYP11B2	88.1357	0.108614
GOTERM_BP_DIRECT	GO:0097048~dendritic cell apoptotic process	2	0.900901	0.0224626	BCL2, BCL2L1	88.1357	0.108614
GOTERM_BP_DIRECT	GO:0000017~alpha-glucoside transport	2	0.900901	0.0224626	SLC5A1, SLC5A2	88.1357	0.108614
GOTERM_BP_DIRECT	GO:0051385~response to mineralocorticoid	2	0.900901	0.0224626	SRC, HTR1B	88.1357	0.108614
GOTERM_BP_DIRECT	GO:2000636~positive regulation of primary miRNA processing	2	0.900901	0.0224626	BMP4, TGFB1	88.1357	0.108614
GOTERM_BP_DIRECT	GO:0071882~phospholipase C-activating adrenergic receptor signaling pathway	2	0.900901	0.0224626	ADRA1A, ADRA2A	88.1357	0.108614
GOTERM_BP_DIRECT	GO:0007497~posterior midgut development	2	0.900901	0.0224626	RET, EDNRB	88.1357	0.108614
GOTERM_BP_DIRECT	GO:1902988~neurofibrillary tangle assembly	2	0.900901	0.0224626	HSP90AA1, MAPT	88.1357	0.108614
GOTERM_BP_DIRECT	GO:0006581~acetylcholine catabolic process	2	0.900901	0.0224626	ACHE, BCHE	88.1357	0.108614
GOTERM_BP_DIRECT	GO:0001994~norepinephrine-epinephrine vasoconstriction involved in regulation of systemic arterial blood pressure	2	0.900901	0.0224626	ADRA1A, DRD5	88.1357	0.108614
GOTERM_BP_DIRECT	GO:0035747~natural killer cell chemotaxis	2	0.900901	0.0224626	PIK3CD, PIK3CG	88.1357	0.108614
GOTERM_BP_DIRECT	GO:0150033~negative regulation of protein localization to lysosome	2	0.900901	0.0224626	ROCK2, AKT1	88.1357	0.108614
GOTERM_CC_DIRECT	GO:0005637~nuclear inner membrane	4	1.8018	0.0227549	SIGMAR1, PSEN2, PTGS2, SIRT1	6.57342	0.112869
GOTERM_MF_DIRECT	GO:0018676~(S)-limonene 7-monooxygenase activity	2	0.900901	0.0228263	CYP2C9, CYP2C19	86.7252	0.0840906
GOTERM_MF_DIRECT	GO:0018675~(S)-limonene 6-monooxygenase activity	2	0.900901	0.0228263	CYP2C9, CYP2C19	86.7252	0.0840906
GOTERM_MF_DIRECT	GO:0071886~1-(4-iodo-2,5-dimethoxyphenyl)propan-2-amine binding	2	0.900901	0.0228263	HTR2C, HTR2A	86.7252	0.0840906
GOTERM_MF_DIRECT	GO:0003990~acetylcholinesterase activity	2	0.900901	0.0228263	ACHE, BCHE	86.7252	0.0840906
GOTERM_MF_DIRECT	GO:0001588~dopamine neurotransmitter receptor activity, coupled via Gs	2	0.900901	0.0228263	DRD1, DRD5	86.7252	0.0840906
GOTERM_MF_DIRECT	GO:0018820~cyanamide hydratase activity	2	0.900901	0.0228263	CA1, CA2	86.7252	0.0840906
GOTERM_MF_DIRECT	GO:0031711~bradykinin receptor binding	2	0.900901	0.0228263	ACE, AGTR1	86.7252	0.0840906
GOTERM_MF_DIRECT	GO:0070576~vitamin D 24-hydroxylase activity	2	0.900901	0.0228263	CYP1A1, CYP3A4	86.7252	0.0840906
GOTERM_MF_DIRECT	GO:0034212~protein N-acetyltransferase activity	2	0.900901	0.0228263	CREBBP, EP300	86.7252	0.0840906
GOTERM_MF_DIRECT	GO:0052741~(R)-limonene 6-monooxygenase activity	2	0.900901	0.0228263	CYP2C9, CYP2C19	86.7252	0.0840906
GOTERM_MF_DIRECT	GO:0015151~alpha-glucoside transmembrane transporter activity	2	0.900901	0.0228263	SLC5A1, SLC5A2	86.7252	0.0840906
GOTERM_CC_DIRECT	GO:0062023~collagen-containing extracellular matrix	10	4.5045	0.0230484	ADAMTS4, HSP90AA1, TGFB1, MMP2, SERPINE1, PLG, F2, F3, MMP9, ICAM1	2.42044	0.112869
GOTERM_BP_DIRECT	GO:0006693~prostaglandin metabolic process	3	1.35135	0.0231591	AKR1B1, COMT, CES2	12.5908	0.110654
GOTERM_BP_DIRECT	GO:0031641~regulation of myelination	3	1.35135	0.0231591	AKT1, MTOR, TYMP	12.5908	0.110654
GOTERM_BP_DIRECT	GO:0046628~positive regulation of insulin receptor signaling pathway	3	1.35135	0.0231591	SRC, SIRT1, PRKCZ	12.5908	0.110654
GOTERM_BP_DIRECT	GO:0061621~canonical glycolysis	3	1.35135	0.0231591	GCK, HK2, HK1	12.5908	0.110654
GOTERM_BP_DIRECT	GO:0048545~response to steroid hormone	3	1.35135	0.0231591	JUN, IDH1, MDM2	12.5908	0.110654
GOTERM_BP_DIRECT	GO:0009416~response to light stimulus	3	1.35135	0.0231591	MAPK10, MAPK8, DRD2	12.5908	0.110654
GOTERM_BP_DIRECT	GO:0014911~positive regulation of smooth muscle cell migration	3	1.35135	0.0231591	PDGFRB, SRC, BCL2	12.5908	0.110654
GOTERM_BP_DIRECT	GO:2000010~positive regulation of protein localization to cell surface	3	1.35135	0.0252882	AKT1, EPHB2, TNF	12.0185	0.120215
GOTERM_BP_DIRECT	GO:0030318~melanocyte differentiation	3	1.35135	0.0252882	EDNRB, KIT, BCL2	12.0185	0.120215
GOTERM_BP_DIRECT	GO:0043149~stress fiber assembly	3	1.35135	0.0252882	SRC, PTK2B, BRAF	12.0185	0.120215
GOTERM_MF_DIRECT	GO:0044325~transmembrane transporter binding	6	2.7027	0.0253988	SCN10A, HSP90AA1, SRC, PDE4D, LRRK2, NOS1	3.61355	0.0930853
GOTERM_BP_DIRECT	GO:0046330~positive regulation of JNK cascade	5	2.25225	0.0259343	APP, F2RL1, PTK2B, XIAP, TNF	4.4513	0.123079
GOTERM_BP_DIRECT	GO:0034644~cellular response to UV	4	1.8018	0.0266107	CREBBP, PARP1, EP300, PIK3R1	6.18496	0.125444
GOTERM_BP_DIRECT	GO:0050680~negative regulation of epithelial cell proliferation	4	1.8018	0.0266107	BMP4, AR, TGFB1, DRD2	6.18496	0.125444
GOTERM_BP_DIRECT	GO:0045786~negative regulation of cell cycle	4	1.8018	0.0266107	BMP4, TGFB1, PTGS2, SIRT1	6.18496	0.125444
GOTERM_BP_DIRECT	GO:0035019~somatic stem cell population maintenance	4	1.8018	0.0266107	STAT3, KIT, BRAF, RAF1	6.18496	0.125444
GOTERM_MF_DIRECT	GO:0003682~chromatin binding	12	5.40541	0.0267836	APP, AR, HDAC2, CREBBP, PARP1, HNF4A, EP300, PPARG, MPO, ESR1, EGFR, NFKB1	2.11956	0.0976573
GOTERM_BP_DIRECT	GO:1900181~negative regulation of protein localization to nucleus	3	1.35135	0.0274938	GSK3B, APP, MTOR	11.496	0.127266
GOTERM_BP_DIRECT	GO:0030520~estrogen receptor signaling pathway	3	1.35135	0.0274938	AR, ESR1, ESR2	11.496	0.127266
GOTERM_BP_DIRECT	GO:0090026~positive regulation of monocyte chemotaxis	3	1.35135	0.0274938	APP, SERPINE1, PLA2G7	11.496	0.127266
GOTERM_BP_DIRECT	GO:0070498~interleukin-1-mediated signaling pathway	3	1.35135	0.0274938	NFKBIA, IKBKB, MAPK3	11.496	0.127266
GOTERM_BP_DIRECT	GO:0048754~branching morphogenesis of an epithelial tube	3	1.35135	0.0274938	MMP14, MET, GLI2	11.496	0.127266
GOTERM_BP_DIRECT	GO:0043473~pigmentation	3	1.35135	0.0274938	KIT, TYR, DRD2	11.496	0.127266
GOTERM_BP_DIRECT	GO:0010460~positive regulation of heart rate	3	1.35135	0.0274938	PTPN1, PDE4D, ADA	11.496	0.127266
GOTERM_BP_DIRECT	GO:0060292~long-term synaptic depression	3	1.35135	0.0274938	PTK2B, DRD1, DRD5	11.496	0.127266
GOTERM_BP_DIRECT	GO:0007492~endoderm development	3	1.35135	0.0274938	BMP4, TGFB1, HDAC1	11.496	0.127266
GOTERM_BP_DIRECT	GO:0019934~cGMP-mediated signaling	3	1.35135	0.0274938	EDNRB, ADORA2B, HTR2C	11.496	0.127266
GOTERM_BP_DIRECT	GO:0031929~TOR signaling	3	1.35135	0.0274938	AKT1, HIF1A, MTOR	11.496	0.127266
GOTERM_CC_DIRECT	GO:0005770~late endosome	6	2.7027	0.0289748	NTRK1, MAP2K1, SRC, INSR, MAPK1, MAPK3	3.49085	0.139835
GOTERM_BP_DIRECT	GO:0045599~negative regulation of fat cell differentiation	4	1.8018	0.0290882	TGFB1, SIRT1, TNF, VEGFA	5.9753	0.134426
GOTERM_BP_DIRECT	GO:0007596~blood coagulation	5	2.25225	0.0294307	HNF4A, F2RL1, PLG, F2, F3	4.27843	0.135786
GOTERM_BP_DIRECT	GO:0032331~negative regulation of chondrocyte differentiation	3	1.35135	0.0297737	BMP4, TGFBR1, GLI2	11.017	0.136475
GOTERM_BP_DIRECT	GO:0019226~transmission of nerve impulse	3	1.35135	0.0297737	DRD1, DRD5, PLEC	11.017	0.136475
GOTERM_BP_DIRECT	GO:0035640~exploration behavior	3	1.35135	0.0297737	LRRK2, HTR1A, COMT	11.017	0.136475
GOTERM_BP_DIRECT	GO:0032924~activin receptor signaling pathway	3	1.35135	0.0297737	ACVR1, ACVRL1, TGFBR1	11.017	0.136475
GOTERM_BP_DIRECT	GO:0090090~negative regulation of canonical Wnt signaling pathway	6	2.7027	0.0298806	IGFBP1, GSK3B, APP, HDAC1, IGFBP2, MAPK14	3.4563	0.136743
GOTERM_BP_DIRECT	GO:0045892~negative regulation of DNA-templated transcription	13	5.85586	0.0300055	JUN, HDAC2, TGFB1, PARP1, HDAC1, AHR, NR3C1, SIRT1, TNF, BMP4, HNF4A, MDM2, PPARG	1.99959	0.137092
GOTERM_MF_DIRECT	GO:0019900~kinase binding	5	2.25225	0.0300219	NTRK1, CASP1, AKT1, PLG, EGFR	4.25124	0.108906
GOTERM_BP_DIRECT	GO:0045597~positive regulation of cell differentiation	4	1.8018	0.0303712	GSK3B, AR, JAK2, FGFR1	5.87572	0.138091
GOTERM_BP_DIRECT	GO:0048167~regulation of synaptic plasticity	4	1.8018	0.0303712	HRH1, ACE, PTK2B, MAPT	5.87572	0.138091
GOTERM_BP_DIRECT	GO:0007266~Rho protein signal transduction	4	1.8018	0.0303712	ROCK2, LRRK2, AGTR1, ADRA2A	5.87572	0.138091
GOTERM_BP_DIRECT	GO:0072659~protein localization to plasma membrane	6	2.7027	0.030612	IKBKB, ROCK2, AKT2, TNF, PRKCZ, EPHA2	3.43386	0.138962
GOTERM_MF_DIRECT	GO:0050431~transforming growth factor beta binding	3	1.35135	0.0306706	ACVR1, ACVRL1, TGFBR1	10.8407	0.110695
GOTERM_CC_DIRECT	GO:0034364~high-density lipoprotein particle	3	1.35135	0.0309089	APP, PON1, PLA2G7	10.8082	0.145513
GOTERM_CC_DIRECT	GO:0031982~vesicle	6	2.7027	0.0310253	BMP1, AKT1, COMT, TKT, GAPDH, PRKCZ	3.42699	0.145513
GOTERM_MF_DIRECT	GO:0045296~cadherin binding	9	4.05405	0.0313857	ACVR1, PTPN1, HSPA5, SRC, IDH1, KDR, EGFR, EPHA2, PLEC	2.44679	0.112703
GOTERM_CC_DIRECT	GO:0042022~interleukin-12 receptor complex	2	0.900901	0.0315465	TYK2, JAK2	62.4474	0.145903
GOTERM_BP_DIRECT	GO:0007193~adenylate cyclase-inhibiting G protein-coupled receptor signaling pathway	4	1.8018	0.0316836	APP, HTR1D, HTR1B, ADRA2A	5.77939	0.143595
GOTERM_BP_DIRECT	GO:0071353~cellular response to interleukin-4	3	1.35135	0.0321261	XBP1, HSPA5, CDK4	10.5763	0.144439
GOTERM_BP_DIRECT	GO:0046716~muscle cell cellular homeostasis	3	1.35135	0.0321261	TGFB1, GAA, HIF1A	10.5763	0.144439
GOTERM_BP_DIRECT	GO:0010613~positive regulation of cardiac muscle hypertrophy	3	1.35135	0.0321261	PARP1, ROCK2, ADRA1A	10.5763	0.144439
GOTERM_BP_DIRECT	GO:0046835~carbohydrate phosphorylation	3	1.35135	0.0321261	GCK, HK2, HK1	10.5763	0.144439
GOTERM_BP_DIRECT	GO:0030325~adrenal gland development	3	1.35135	0.0321261	PDGFRA, INSR, NR3C1	10.5763	0.144439
GOTERM_BP_DIRECT	GO:0046717~acid secretion	2	0.900901	0.0335048	DRD2, DRD3	58.7572	0.145532
GOTERM_BP_DIRECT	GO:0051586~positive regulation of dopamine uptake involved in synaptic transmission	2	0.900901	0.0335048	DRD2, DRD4	58.7572	0.145532
GOTERM_BP_DIRECT	GO:0061198~fungiform papilla formation	2	0.900901	0.0335048	HDAC2, HDAC1	58.7572	0.145532
GOTERM_BP_DIRECT	GO:0071464~cellular response to hydrostatic pressure	2	0.900901	0.0335048	PIK3CA, PLEC	58.7572	0.145532
GOTERM_BP_DIRECT	GO:0032787~monocarboxylic acid metabolic process	2	0.900901	0.0335048	CYP2C9, CYP1A2	58.7572	0.145532
GOTERM_BP_DIRECT	GO:0065008~regulation of biological quality	2	0.900901	0.0335048	MDM2, TNF	58.7572	0.145532
GOTERM_BP_DIRECT	GO:1990418~response to insulin-like growth factor stimulus	2	0.900901	0.0335048	XBP1, AKT1	58.7572	0.145532
GOTERM_BP_DIRECT	GO:0060374~mast cell differentiation	2	0.900901	0.0335048	KIT, PIK3CD	58.7572	0.145532
GOTERM_BP_DIRECT	GO:0006157~deoxyadenosine catabolic process	2	0.900901	0.0335048	XDH, ADA	58.7572	0.145532
GOTERM_BP_DIRECT	GO:0070165~positive regulation of adiponectin secretion	2	0.900901	0.0335048	HCAR2, PPARG	58.7572	0.145532
GOTERM_BP_DIRECT	GO:0072277~metanephric glomerular capillary formation	2	0.900901	0.0335048	PDGFRB, PDGFRA	58.7572	0.145532
GOTERM_BP_DIRECT	GO:0009820~alkaloid metabolic process	2	0.900901	0.0335048	CYP2D6, CYP1A2	58.7572	0.145532
GOTERM_BP_DIRECT	GO:0010814~substance P catabolic process	2	0.900901	0.0335048	ACE, MME	58.7572	0.145532
GOTERM_BP_DIRECT	GO:0002018~renin-angiotensin regulation of aldosterone production	2	0.900901	0.0335048	AGTR1, REN	58.7572	0.145532
GOTERM_BP_DIRECT	GO:0061308~cardiac neural crest cell development involved in heart development	2	0.900901	0.0335048	MAPK1, MAPK3	58.7572	0.145532
GOTERM_BP_DIRECT	GO:0014042~positive regulation of neuron maturation	2	0.900901	0.0335048	RET, BCL2	58.7572	0.145532
GOTERM_BP_DIRECT	GO:0045986~negative regulation of smooth muscle contraction	2	0.900901	0.0335048	ADRB2, PTGS2	58.7572	0.145532
GOTERM_BP_DIRECT	GO:0033632~regulation of cell-cell adhesion mediated by integrin	2	0.900901	0.0335048	DPP4, ADA	58.7572	0.145532
GOTERM_BP_DIRECT	GO:0002025~norepinephrine-epinephrine-mediated vasodilation involved in regulation of systemic arterial blood pressure	2	0.900901	0.0335048	ADRB3, ADRB2	58.7572	0.145532
GOTERM_BP_DIRECT	GO:0018076~N-terminal peptidyl-lysine acetylation	2	0.900901	0.0335048	CREBBP, EP300	58.7572	0.145532
GOTERM_BP_DIRECT	GO:0010513~positive regulation of phosphatidylinositol biosynthetic process	2	0.900901	0.0335048	HTR2C, HTR2A	58.7572	0.145532
GOTERM_BP_DIRECT	GO:0097744~renal urate salt excretion	2	0.900901	0.0335048	SLC22A12, ABCG2	58.7572	0.145532
GOTERM_CC_DIRECT	GO:0009898~cytoplasmic side of plasma membrane	5	2.25225	0.0335073	IKBKB, KIT, TYK2, JAK2, JAK1	4.10838	0.152848
GOTERM_MF_DIRECT	GO:0004104~cholinesterase activity	2	0.900901	0.0340442	ACHE, BCHE	57.8168	0.116934
GOTERM_MF_DIRECT	GO:0160216~protein lysine delactylase activity	2	0.900901	0.0340442	HDAC2, HDAC1	57.8168	0.116934
GOTERM_MF_DIRECT	GO:0046943~carboxylic acid transmembrane transporter activity	2	0.900901	0.0340442	ABCC1, ABCB1	57.8168	0.116934
GOTERM_MF_DIRECT	GO:0051425~PTB domain binding	2	0.900901	0.0340442	APP, INSR	57.8168	0.116934
GOTERM_MF_DIRECT	GO:0004666~prostaglandin-endoperoxide synthase activity	2	0.900901	0.0340442	PTGS2, PTGS1	57.8168	0.116934
GOTERM_MF_DIRECT	GO:0160185~phospholipase C activator activity	2	0.900901	0.0340442	PDGFRB, PDGFRA	57.8168	0.116934
GOTERM_MF_DIRECT	GO:0001587~Gq/11-coupled serotonin receptor activity	2	0.900901	0.0340442	HTR2C, HTR2A	57.8168	0.116934
GOTERM_MF_DIRECT	GO:0120301~histone lactyltransferase (CoA-dependent) activity	2	0.900901	0.0340442	CREBBP, EP300	57.8168	0.116934
GOTERM_MF_DIRECT	GO:0047374~methylumbelliferyl-acetate deacetylase activity	2	0.900901	0.0340442	CES2, CES1	57.8168	0.116934
GOTERM_BP_DIRECT	GO:0099170~postsynaptic modulation of chemical synaptic transmission	3	1.35135	0.034549	PTK2B, BRAF, DRD2	10.1695	0.149148
GOTERM_BP_DIRECT	GO:0055013~cardiac muscle cell development	3	1.35135	0.034549	MTOR, PLEC, VEGFA	10.1695	0.149148
GOTERM_BP_DIRECT	GO:0001954~positive regulation of cell-matrix adhesion	3	1.35135	0.034549	GSK3B, PTK2B, PRKCZ	10.1695	0.149148
GOTERM_BP_DIRECT	GO:0002042~cell migration involved in sprouting angiogenesis	3	1.35135	0.034549	KDR, AKT1, VEGFA	10.1695	0.149148
GOTERM_MF_DIRECT	GO:0070412~R-SMAD binding	3	1.35135	0.0355815	JUN, PARP1, PPARG	10.0068	0.121627
GOTERM_MF_DIRECT	GO:0005516~calmodulin binding	7	3.15315	0.0359414	ACE, NOS2, NOS3, AKT1, NOS1, ESR1, EGFR	2.86357	0.12227
GOTERM_BP_DIRECT	GO:0006914~autophagy	6	2.7027	0.0368459	XBP1, VCP, LRRK2, BCL2, PIK3CB, DRD2	3.26429	0.15882
GOTERM_BP_DIRECT	GO:1904754~positive regulation of vascular associated smooth muscle cell migration	3	1.35135	0.0370407	XBP1, TERT, MDM2	9.79286	0.159173
GOTERM_BP_DIRECT	GO:1903076~regulation of protein localization to plasma membrane	3	1.35135	0.0370407	AR, MMP14, PIK3R1	9.79286	0.159173
GOTERM_BP_DIRECT	GO:0001570~vasculogenesis	4	1.8018	0.0372255	TGFB1, KDR, EPHA2, VEGFA	5.42374	0.159724
GOTERM_CC_DIRECT	GO:0034774~secretory granule lumen	5	2.25225	0.0373118	VCP, HSP90AA1, IDH1, MAPK14, NFKB1	3.96912	0.167903
GOTERM_MF_DIRECT	GO:0140677~molecular function activator activity	3	1.35135	0.0381431	AKT2, MET, EPHA2	9.63614	0.129142
GOTERM_BP_DIRECT	GO:0035264~multicellular organism growth	5	2.25225	0.0382742	AR, EP300, COMT, MTOR, PLEC	3.93463	0.163974
GOTERM_BP_DIRECT	GO:0070301~cellular response to hydrogen peroxide	4	1.8018	0.0386835	HDAC2, SRC, MDM2, SIRT1	5.34156	0.165476
GOTERM_MF_DIRECT	GO:0003690~double-stranded DNA binding	5	2.25225	0.0391212	JUN, RXRA, PPARG, MAPT, EGFR	3.90654	0.131825
GOTERM_BP_DIRECT	GO:0010971~positive regulation of G2/M transition of mitotic cell cycle	3	1.35135	0.0395991	APP, CCND1, CDK4	9.44312	0.168625
GOTERM_BP_DIRECT	GO:0045662~negative regulation of myoblast differentiation	3	1.35135	0.0395991	BMP4, TGFB1, TNF	9.44312	0.168625
GOTERM_BP_DIRECT	GO:1905564~positive regulation of vascular endothelial cell proliferation	3	1.35135	0.0395991	ADAM17, STAT3, FGFR1	9.44312	0.168625
GOTERM_CC_DIRECT	GO:0030669~clathrin-coated endocytic vesicle membrane	4	1.8018	0.0399368	AVPR2, ADRB2, EGFR, CFTR	5.27725	0.176365
GOTERM_BP_DIRECT	GO:1901224~positive regulation of non-canonical NF-kappaB signal transduction	4	1.8018	0.0401702	APP, VCP, TNF, NR3C2	5.26184	0.170799
GOTERM_BP_DIRECT	GO:0042632~cholesterol homeostasis	5	2.25225	0.041525	XBP1, HNF4A, SIRT1, SREBF2, CES1	3.83199	0.176294
GOTERM_CC_DIRECT	GO:0070724~BMP receptor complex	2	0.900901	0.0418403	ACVR1, ACVRL1	46.8356	0.176365
GOTERM_CC_DIRECT	GO:0072536~interleukin-23 receptor complex	2	0.900901	0.0418403	TYK2, JAK2	46.8356	0.176365
GOTERM_CC_DIRECT	GO:0005944~phosphatidylinositol 3-kinase complex, class IB	2	0.900901	0.0418403	PIK3CA, PIK3CG	46.8356	0.176365
GOTERM_CC_DIRECT	GO:0005899~insulin receptor complex	2	0.900901	0.0418403	INSR, IGF1R	46.8356	0.176365
GOTERM_BP_DIRECT	GO:0045453~bone resorption	3	1.35135	0.0422226	SRC, PTK2B, ADRB2	9.11749	0.178182
GOTERM_BP_DIRECT	GO:0048041~focal adhesion assembly	3	1.35135	0.0422226	SRC, BCL2, PTK2B	9.11749	0.178182
GOTERM_BP_DIRECT	GO:0048662~negative regulation of smooth muscle cell proliferation	3	1.35135	0.0422226	NOS3, IGFBP3, PPARG	9.11749	0.178182
GOTERM_BP_DIRECT	GO:0071480~cellular response to gamma radiation	3	1.35135	0.0422226	CHEK2, MDM2, BCL2L1	9.11749	0.178182
GOTERM_CC_DIRECT	GO:0031410~cytoplasmic vesicle	8	3.6036	0.0424795	PDGFRB, MMP14, MME, LRRK2, SIGMAR1, BTK, HTR2A, FGFR1	2.4896	0.176821
GOTERM_BP_DIRECT	GO:0010977~negative regulation of neuron projection development	4	1.8018	0.0432294	PTPN1, HDAC2, LRRK2, MDM2	5.10932	0.179153
GOTERM_MF_DIRECT	GO:0097718~disordered domain specific binding	3	1.35135	0.0434691	HSP90AA1, MDM2, GAPDH	8.97158	0.141992
GOTERM_BP_DIRECT	GO:0071332~cellular response to fructose stimulus	2	0.900901	0.0444229	XBP1, PPARA	44.0679	0.179153
GOTERM_BP_DIRECT	GO:0090400~stress-induced premature senescence	2	0.900901	0.0444229	MAPK14, SIRT1	44.0679	0.179153
GOTERM_BP_DIRECT	GO:0071677~positive regulation of mononuclear cell migration	2	0.900901	0.0444229	TGFB1, TNF	44.0679	0.179153
GOTERM_BP_DIRECT	GO:0060571~morphogenesis of an epithelial fold	2	0.900901	0.0444229	AR, EGFR	44.0679	0.179153
GOTERM_BP_DIRECT	GO:0036005~response to macrophage colony-stimulating factor	2	0.900901	0.0444229	ALPL, TNF	44.0679	0.179153
GOTERM_BP_DIRECT	GO:0002001~renin secretion into blood stream	2	0.900901	0.0444229	EDNRB, COMT	44.0679	0.179153
GOTERM_BP_DIRECT	GO:0042976~activation of Janus kinase activity	2	0.900901	0.0444229	PTK2B, JAK2	44.0679	0.179153
GOTERM_BP_DIRECT	GO:0046059~dAMP catabolic process	2	0.900901	0.0444229	XDH, ADA	44.0679	0.179153
GOTERM_BP_DIRECT	GO:0071475~cellular hyperosmotic salinity response	2	0.900901	0.0444229	AKR1B1, FBP1	44.0679	0.179153
GOTERM_BP_DIRECT	GO:0034650~cortisol metabolic process	2	0.900901	0.0444229	HSD11B2, CYP11B2	44.0679	0.179153
GOTERM_BP_DIRECT	GO:0035623~renal D-glucose absorption	2	0.900901	0.0444229	SLC5A1, SLC5A2	44.0679	0.179153
GOTERM_BP_DIRECT	GO:1904238~pericyte cell differentiation	2	0.900901	0.0444229	BMP4, EPHA2	44.0679	0.179153
GOTERM_BP_DIRECT	GO:0090335~regulation of brown fat cell differentiation	2	0.900901	0.0444229	FTO, SIRT1	44.0679	0.179153
GOTERM_BP_DIRECT	GO:0031649~heat generation	2	0.900901	0.0444229	ADRB3, ADRB2	44.0679	0.179153
GOTERM_BP_DIRECT	GO:0090258~negative regulation of mitochondrial fission	2	0.900901	0.0444229	PPARG, MAPT	44.0679	0.179153
GOTERM_BP_DIRECT	GO:2000757~negative regulation of peptidyl-lysine acetylation	2	0.900901	0.0444229	HDAC2, SIRT1	44.0679	0.179153
GOTERM_BP_DIRECT	GO:0009822~alkaloid catabolic process	2	0.900901	0.0444229	CYP2D6, CYP3A4	44.0679	0.179153
GOTERM_BP_DIRECT	GO:1900100~positive regulation of plasma cell differentiation	2	0.900901	0.0444229	XBP1, IL2	44.0679	0.179153
GOTERM_BP_DIRECT	GO:0035812~renal sodium excretion	2	0.900901	0.0444229	EDNRB, COMT	44.0679	0.179153
GOTERM_BP_DIRECT	GO:0010748~negative regulation of long-chain fatty acid import across plasma membrane	2	0.900901	0.0444229	AKT2, AKT1	44.0679	0.179153
GOTERM_BP_DIRECT	GO:1901647~positive regulation of synoviocyte proliferation	2	0.900901	0.0444229	BTK, TNF	44.0679	0.179153
GOTERM_BP_DIRECT	GO:0002551~mast cell chemotaxis	2	0.900901	0.0444229	KIT, PIK3CD	44.0679	0.179153
GOTERM_BP_DIRECT	GO:0006154~adenosine catabolic process	2	0.900901	0.0444229	XDH, ADA	44.0679	0.179153
GOTERM_BP_DIRECT	GO:0060978~angiogenesis involved in coronary vascular morphogenesis	2	0.900901	0.0444229	ACE, TGFBR1	44.0679	0.179153
GOTERM_BP_DIRECT	GO:0046959~habituation	2	0.900901	0.0444229	DRD1, COMT	44.0679	0.179153
GOTERM_BP_DIRECT	GO:0090271~positive regulation of fibroblast growth factor production	2	0.900901	0.0444229	ROCK2, PTGS2	44.0679	0.179153
GOTERM_BP_DIRECT	GO:0014063~negative regulation of serotonin secretion	2	0.900901	0.0444229	MAOB, HTR1B	44.0679	0.179153
GOTERM_BP_DIRECT	GO:2001225~regulation of chloride transport	2	0.900901	0.0444229	ABCB1, CA2	44.0679	0.179153
GOTERM_BP_DIRECT	GO:0060161~positive regulation of dopamine receptor signaling pathway	2	0.900901	0.0444229	LRRK2, DRD3	44.0679	0.179153
GOTERM_BP_DIRECT	GO:0060502~epithelial cell proliferation involved in lung morphogenesis	2	0.900901	0.0444229	BMP4, MAP2K1	44.0679	0.179153
GOTERM_BP_DIRECT	GO:0030101~natural killer cell activation	3	1.35135	0.0449093	CASP8, PIK3CD, IL2	8.81357	0.180158
GOTERM_BP_DIRECT	GO:0007498~mesoderm development	3	1.35135	0.0449093	BTK, JAK2, VEGFA	8.81357	0.180158
GOTERM_BP_DIRECT	GO:0071773~cellular response to BMP stimulus	3	1.35135	0.0449093	ACVR1, BMP4, ACVRL1	8.81357	0.180158
GOTERM_BP_DIRECT	GO:0007219~Notch signaling pathway	5	2.25225	0.0449276	NFKBIA, APP, ADAM17, TGFB1, PSEN2	3.73457	0.180158
GOTERM_MF_DIRECT	GO:0043539~protein serine/threonine kinase activator activity	4	1.8018	0.0449833	BMP4, MAP2K1, TGFB1, CCND1	5.02755	0.141992
GOTERM_MF_DIRECT	GO:0035605~peptidyl-cysteine S-nitrosylase activity	2	0.900901	0.0451338	NOS1, GAPDH	43.3626	0.141992
GOTERM_MF_DIRECT	GO:0050692~DNA binding domain binding	2	0.900901	0.0451338	RXRA, PPARG	43.3626	0.141992
GOTERM_MF_DIRECT	GO:0120319~long-chain fatty acid omega-1 hydroxylase activity	2	0.900901	0.0451338	CYP1A1, CYP2C19	43.3626	0.141992
GOTERM_MF_DIRECT	GO:0062187~anandamide 8,9 epoxidase activity	2	0.900901	0.0451338	CYP2D6, CYP3A4	43.3626	0.141992
GOTERM_MF_DIRECT	GO:0090722~receptor-receptor interaction	2	0.900901	0.0451338	HTR1A, FGFR1	43.3626	0.141992
GOTERM_MF_DIRECT	GO:0008238~exopeptidase activity	2	0.900901	0.0451338	ACE, MME	43.3626	0.141992
GOTERM_MF_DIRECT	GO:0160008~protein decrotonylase activity	2	0.900901	0.0451338	HDAC2, HDAC1	43.3626	0.141992
GOTERM_MF_DIRECT	GO:0160009~histone decrotonylase activity	2	0.900901	0.0451338	HDAC2, HDAC1	43.3626	0.141992
GOTERM_MF_DIRECT	GO:0047931~glucosamine kinase activity	2	0.900901	0.0451338	HK2, HK1	43.3626	0.141992
GOTERM_MF_DIRECT	GO:0046624~sphingolipid transporter activity	2	0.900901	0.0451338	ABCC1, ABCG2	43.3626	0.141992
GOTERM_MF_DIRECT	GO:0062188~anandamide 11,12 epoxidase activity	2	0.900901	0.0451338	CYP2D6, CYP3A4	43.3626	0.141992
GOTERM_MF_DIRECT	GO:0090599~alpha-glucosidase activity	2	0.900901	0.0451338	MGAM, GAA	43.3626	0.141992
GOTERM_MF_DIRECT	GO:0030284~nuclear estrogen receptor activity	2	0.900901	0.0451338	ESR1, ESR2	43.3626	0.141992
GOTERM_CC_DIRECT	GO:0005902~microvillus	4	1.8018	0.045769	PDGFRA, TGFB1, VCAM1, LRRK2	4.9958	0.188161
GOTERM_MF_DIRECT	GO:0051721~protein phosphatase 2A binding	3	1.35135	0.0462298	PTPN1, BCL2, MAPT	8.67252	0.143534
GOTERM_MF_DIRECT	GO:0004712~protein serine/threonine/tyrosine kinase activity	3	1.35135	0.0462298	CLK1, MAP2K1, AKT1	8.67252	0.143534
GOTERM_MF_DIRECT	GO:0001968~fibronectin binding	3	1.35135	0.0462298	MMP2, IGFBP3, VEGFA	8.67252	0.143534
GOTERM_CC_DIRECT	GO:0070161~anchoring junction	4	1.8018	0.0472894	DPP4, SIGMAR1, KDR, ADA	4.93006	0.192041
GOTERM_BP_DIRECT	GO:0051602~response to electrical stimulus	3	1.35135	0.0476575	NTRK1, SRC, MMP2	8.52927	0.189487
GOTERM_BP_DIRECT	GO:1900745~positive regulation of p38MAPK cascade	3	1.35135	0.0476575	BMP4, XDH, VEGFA	8.52927	0.189487
GOTERM_BP_DIRECT	GO:0009409~response to cold	3	1.35135	0.0476575	HSP90AA1, ADRB3, ADRB2	8.52927	0.189487
GOTERM_BP_DIRECT	GO:0001676~long-chain fatty acid metabolic process	3	1.35135	0.0476575	CPT1A, CYP1A1, CYP2C19	8.52927	0.189487
GOTERM_BP_DIRECT	GO:0070372~regulation of ERK1 and ERK2 cascade	3	1.35135	0.0476575	ERBB2, HMGCR, EPHA2	8.52927	0.189487
GOTERM_BP_DIRECT	GO:1900017~positive regulation of cytokine production involved in inflammatory response	3	1.35135	0.0476575	STAT3, HIF1A, TNF	8.52927	0.189487
GOTERM_BP_DIRECT	GO:0010506~regulation of autophagy	4	1.8018	0.04803	XBP1, LRRK2, EP300, MAPT	4.89643	0.190431
GOTERM_BP_DIRECT	GO:0009611~response to wounding	4	1.8018	0.04803	TGFB1, COMT, F2, NR3C1	4.89643	0.190431
GOTERM_BP_DIRECT	GO:0016239~positive regulation of macroautophagy	3	1.35135	0.0504655	KDR, HIF1A, SIRT1	8.26273	0.19869
GOTERM_BP_DIRECT	GO:0001569~branching involved in blood vessel morphogenesis	3	1.35135	0.0504655	ACVR1, KDR, VEGFA	8.26273	0.19869
GOTERM_BP_DIRECT	GO:0048565~digestive tract development	3	1.35135	0.0504655	TGFB1, KIT, CYP1A1	8.26273	0.19869
GOTERM_BP_DIRECT	GO:1990000~amyloid fibril formation	3	1.35135	0.0504655	APP, MDM2, MAPT	8.26273	0.19869
GOTERM_BP_DIRECT	GO:0045740~positive regulation of DNA replication	3	1.35135	0.0504655	CDK2, EGFR, GLI2	8.26273	0.19869
GOTERM_CC_DIRECT	GO:0097730~non-motile cilium	3	1.35135	0.0504972	DRD1, DRD2, DRD5	8.2651	0.202597
GOTERM_BP_DIRECT	GO:0010976~positive regulation of neuron projection development	5	2.25225	0.0509353	NTRK1, RET, EP300, PTK2B, FGFR1	3.58275	0.20026
GOTERM_BP_DIRECT	GO:0002244~hematopoietic progenitor cell differentiation	4	1.8018	0.0513697	BMP4, PDGFRA, TGFB1, KIT	4.76409	0.201687
GOTERM_CC_DIRECT	GO:0005856~cytoskeleton	12	5.40541	0.053234	CASP8, ROCK2, NOS3, LRRK2, PTK2B, MAPK1, TYK2, NOS1, JAK2, GAPDH, JAK1, MAPK3	1.89235	0.209955
GOTERM_BP_DIRECT	GO:0032007~negative regulation of TOR signaling	3	1.35135	0.0533316	GSK3B, HIF1A, SIRT1	8.01234	0.208939
GOTERM_CC_DIRECT	GO:0030027~lamellipodium	6	2.7027	0.0535921	DPP4, CASP8, PIK3CA, PTK2B, AKT1, EPHA2	2.94255	0.209955
GOTERM_BP_DIRECT	GO:0031398~positive regulation of protein ubiquitination	4	1.8018	0.0548191	GSK3B, HSPA5, LRRK2, XIAP	4.63872	0.208939
GOTERM_BP_DIRECT	GO:0045923~positive regulation of fatty acid metabolic process	2	0.900901	0.0552181	PPARG, PPARA	35.2543	0.208939
GOTERM_BP_DIRECT	GO:0060789~hair follicle placode formation	2	0.900901	0.0552181	HDAC2, HDAC1	35.2543	0.208939
GOTERM_BP_DIRECT	GO:0035377~transepithelial water transport	2	0.900901	0.0552181	SLC5A1, CFTR	35.2543	0.208939
GOTERM_BP_DIRECT	GO:0098708~D-glucose import across plasma membrane	2	0.900901	0.0552181	SLC5A1, SLC5A2	35.2543	0.208939
GOTERM_BP_DIRECT	GO:0097018~renal albumin absorption	2	0.900901	0.0552181	EDNRB, COMT	35.2543	0.208939
GOTERM_BP_DIRECT	GO:0006700~C21-steroid hormone biosynthetic process	2	0.900901	0.0552181	CYP11B2, AKR1B1	35.2543	0.208939
GOTERM_BP_DIRECT	GO:0006196~AMP catabolic process	2	0.900901	0.0552181	XDH, ADA	35.2543	0.208939
GOTERM_BP_DIRECT	GO:1904018~positive regulation of vasculature development	2	0.900901	0.0552181	TGFB1, TGFBR1	35.2543	0.208939
GOTERM_BP_DIRECT	GO:0031622~positive regulation of fever generation	2	0.900901	0.0552181	PTGS2, TNF	35.2543	0.208939
GOTERM_BP_DIRECT	GO:0032310~prostaglandin secretion	2	0.900901	0.0552181	NOS2, PTGS2	35.2543	0.208939
GOTERM_BP_DIRECT	GO:0060513~prostatic bud formation	2	0.900901	0.0552181	BMP4, GLI2	35.2543	0.208939
GOTERM_BP_DIRECT	GO:0070849~response to epidermal growth factor	2	0.900901	0.0552181	MAPK1, MAPK3	35.2543	0.208939
GOTERM_BP_DIRECT	GO:1905278~positive regulation of epithelial tube formation	2	0.900901	0.0552181	PIK3CD, VEGFA	35.2543	0.208939
GOTERM_BP_DIRECT	GO:0010656~negative regulation of muscle cell apoptotic process	2	0.900901	0.0552181	PTK2B, IGF1R	35.2543	0.208939
GOTERM_BP_DIRECT	GO:0002248~connective tissue replacement involved in inflammatory response wound healing	2	0.900901	0.0552181	TGFB1, HIF1A	35.2543	0.208939
GOTERM_BP_DIRECT	GO:0010523~negative regulation of calcium ion transport into cytosol	2	0.900901	0.0552181	BCL2, NOS1	35.2543	0.208939
GOTERM_BP_DIRECT	GO:0070427~nucleotide-binding oligomerization domain containing 1 signaling pathway	2	0.900901	0.0552181	NFKBIA, XIAP	35.2543	0.208939
GOTERM_BP_DIRECT	GO:0042447~hormone catabolic process	2	0.900901	0.0552181	ACE, MME	35.2543	0.208939
GOTERM_BP_DIRECT	GO:0060687~regulation of branching involved in prostate gland morphogenesis	2	0.900901	0.0552181	BMP4, ESR1	35.2543	0.208939
GOTERM_BP_DIRECT	GO:0070857~regulation of bile acid biosynthetic process	2	0.900901	0.0552181	SIRT1, CES1	35.2543	0.208939
GOTERM_BP_DIRECT	GO:0032375~negative regulation of cholesterol transport	2	0.900901	0.0552181	NFKBIA, NFKB1	35.2543	0.208939
GOTERM_BP_DIRECT	GO:0072584~caveolin-mediated endocytosis	2	0.900901	0.0552181	MAPK1, MAPK3	35.2543	0.208939
GOTERM_BP_DIRECT	GO:0001992~regulation of systemic arterial blood pressure by vasopressin	2	0.900901	0.0552181	AVPR2, DRD5	35.2543	0.208939
GOTERM_BP_DIRECT	GO:0006778~porphyrin-containing compound metabolic process	2	0.900901	0.0552181	CYP1A2, CYP1A1	35.2543	0.208939
GOTERM_BP_DIRECT	GO:1901532~regulation of hematopoietic progenitor cell differentiation	2	0.900901	0.0552181	KDR, VEGFA	35.2543	0.208939
GOTERM_MF_DIRECT	GO:0062189~anandamide 14,15 epoxidase activity	2	0.900901	0.0560968	CYP2D6, CYP3A4	34.6901	0.16829
GOTERM_MF_DIRECT	GO:0005497~androgen binding	2	0.900901	0.0560968	AR, SHBG	34.6901	0.16829
GOTERM_MF_DIRECT	GO:0004558~alpha-1,4-glucosidase activity	2	0.900901	0.0560968	MGAM, GAA	34.6901	0.16829
GOTERM_MF_DIRECT	GO:0043125~ErbB-3 class receptor binding	2	0.900901	0.0560968	ERBB2, PIK3R1	34.6901	0.16829
GOTERM_MF_DIRECT	GO:0043208~glycosphingolipid binding	2	0.900901	0.0560968	SELP, IL2	34.6901	0.16829
GOTERM_MF_DIRECT	GO:0032451~demethylase activity	2	0.900901	0.0560968	CYP1A2, CYP1A1	34.6901	0.16829
GOTERM_MF_DIRECT	GO:0046870~cadmium ion binding	2	0.900901	0.0560968	NOS3, NOS1	34.6901	0.16829
GOTERM_MF_DIRECT	GO:0070330~aromatase activity	2	0.900901	0.0560968	CYP1A1, CYP19A1	34.6901	0.16829
GOTERM_BP_DIRECT	GO:0005977~glycogen metabolic process	3	1.35135	0.0562541	GSK3B, PYGM, COMT	7.77668	0.211215
GOTERM_BP_DIRECT	GO:2000463~positive regulation of excitatory postsynaptic potential	3	1.35135	0.0562541	APP, PTK2B, PRKCZ	7.77668	0.211215
GOTERM_BP_DIRECT	GO:0050873~brown fat cell differentiation	3	1.35135	0.0562541	ADRB3, ADRB2, PTGS2	7.77668	0.211215
GOTERM_BP_DIRECT	GO:0042771~intrinsic apoptotic signaling pathway in response to DNA damage by p53 class mediator	3	1.35135	0.0562541	CHEK2, EP300, SIRT1	7.77668	0.211215
GOTERM_BP_DIRECT	GO:0043330~response to exogenous dsRNA	3	1.35135	0.0562541	NFKBIA, MAPK1, MAPK3	7.77668	0.211215
GOTERM_BP_DIRECT	GO:0051726~regulation of cell cycle	7	3.15315	0.056269	JUN, CDK4, AKT2, STAT3, MDM2, XIAP, TGFBR1	2.55996	0.211215
GOTERM_BP_DIRECT	GO:0001558~regulation of cell growth	4	1.8018	0.0565844	XBP1, IGFBP3, AGTR1, MTOR	4.57848	0.211834
GOTERM_BP_DIRECT	GO:0007416~synapse assembly	4	1.8018	0.0565844	ACHE, DRD1, MAPT, DRD2	4.57848	0.211834
GOTERM_CC_DIRECT	GO:0030426~growth cone	5	2.25225	0.0573813	APP, LRRK2, SIGMAR1, PTK2B, MAPT	3.44379	0.221976
GOTERM_CC_DIRECT	GO:0005813~centrosome	13	5.85586	0.0579938	GSK3B, MAP2K1, MME, ROCK2, PDE4D, PSEN2, NR3C1, HK2, GLI2, CDK2, MAPK1, DRD4, BCL2L1	1.80671	0.221976
GOTERM_MF_DIRECT	GO:0016740~transferase activity	6	2.7027	0.0580566	FTO, KDR, XIAP, TKT, SIRT1, GAPDH	2.87487	0.173438
GOTERM_BP_DIRECT	GO:0071346~cellular response to type II interferon	4	1.8018	0.0583765	NOS2, CASP1, TNF, GAPDH	4.51978	0.218254
GOTERM_BP_DIRECT	GO:0008306~associative learning	3	1.35135	0.0592314	APP, DRD2, DRD5	7.55449	0.220281
GOTERM_BP_DIRECT	GO:0045648~positive regulation of erythrocyte differentiation	3	1.35135	0.0592314	STAT3, MAPK14, HIF1A	7.55449	0.220281
GOTERM_BP_DIRECT	GO:0090050~positive regulation of cell migration involved in sprouting angiogenesis	3	1.35135	0.0592314	KDR, PTGS2, VEGFA	7.55449	0.220281
GOTERM_BP_DIRECT	GO:0019228~neuronal action potential	3	1.35135	0.0592314	SCN9A, DRD1, MTOR	7.55449	0.220281
GOTERM_CC_DIRECT	GO:0030054~cell junction	6	2.7027	0.0606462	HCAR2, PDGFRA, SRC, KDR, PRKCZ, EGFR	2.83852	0.229491
GOTERM_MF_DIRECT	GO:0001228~DNA-binding transcription activator activity, RNA polymerase II-specific	11	4.95495	0.061492	AR, JUN, HNF4A, STAT3, PPARG, PPARA, NR3C1, HIF1A, ESR1, NFKB1, GLI2	1.91947	0.182932
GOTERM_BP_DIRECT	GO:0050821~protein stabilization	7	3.15315	0.0616468	HSP90AA1, AKT2, CHEK2, EP300, PIK3R1, GAPDH, MTOR	2.50793	0.228962
GOTERM_CC_DIRECT	GO:0098591~external side of apical plasma membrane	2	0.900901	0.0621022	ABCB1, ABCG2	31.2237	0.229778
GOTERM_CC_DIRECT	GO:0097443~sorting endosome	2	0.900901	0.0621022	PTPN1, KDR	31.2237	0.229778
GOTERM_BP_DIRECT	GO:0031669~cellular response to nutrient levels	3	1.35135	0.0622619	CREBBP, EP300, MTOR	7.34465	0.229733
GOTERM_BP_DIRECT	GO:0070555~response to interleukin-1	3	1.35135	0.0622619	APP, SRC, SELE	7.34465	0.229733
GOTERM_BP_DIRECT	GO:0050832~defense response to fungus	3	1.35135	0.0622619	TGFB1, MPO, GAPDH	7.34465	0.229733
GOTERM_BP_DIRECT	GO:0048873~homeostasis of number of cells within a tissue	3	1.35135	0.0622619	NOS3, BCL2, VEGFA	7.34465	0.229733
GOTERM_BP_DIRECT	GO:0060612~adipose tissue development	3	1.35135	0.0622619	FTO, XBP1, PIK3CA	7.34465	0.229733
GOTERM_MF_DIRECT	GO:1990837~sequence-specific double-stranded DNA binding	12	5.40541	0.063255	AR, XBP1, JUN, RXRA, HNF4A, AHR, NR3C1, ESR1, SREBF2, ESR2, GLI2, NR3C2	1.83222	0.187393
GOTERM_BP_DIRECT	GO:0045732~positive regulation of protein catabolic process	4	1.8018	0.0639114	GSK3B, VCP, HSP90AA1, TNF	4.35238	0.230173
GOTERM_MF_DIRECT	GO:0004601~peroxidase activity	3	1.35135	0.0640481	PTGS2, MPO, PTGS1	7.2271	0.188955
GOTERM_BP_DIRECT	GO:0002052~positive regulation of neuroblast proliferation	3	1.35135	0.065344	DRD2, HIF1A, VEGFA	7.14614	0.230173
GOTERM_BP_DIRECT	GO:0032008~positive regulation of TOR signaling	3	1.35135	0.065344	XBP1, PIK3CA, F3	7.14614	0.230173
GOTERM_BP_DIRECT	GO:0045765~regulation of angiogenesis	3	1.35135	0.065344	ERBB2, PIK3CG, EPHA2	7.14614	0.230173
GOTERM_BP_DIRECT	GO:2001235~positive regulation of apoptotic signaling pathway	3	1.35135	0.065344	PPARG, JAK2, TGFBR1	7.14614	0.230173
GOTERM_BP_DIRECT	GO:0048709~oligodendrocyte differentiation	3	1.35135	0.065344	HDAC1, ERBB2, MTOR	7.14614	0.230173
GOTERM_BP_DIRECT	GO:0000082~G1/S transition of mitotic cell cycle	4	1.8018	0.0658085	CCND1, CDK4, CDK2, BCL2	4.2993	0.230173
GOTERM_BP_DIRECT	GO:0043457~regulation of cellular respiration	2	0.900901	0.065892	PIK3CA, NOS2	29.3786	0.230173
GOTERM_BP_DIRECT	GO:0045760~positive regulation of action potential	2	0.900901	0.065892	ADRA1A, TNF	29.3786	0.230173
GOTERM_BP_DIRECT	GO:0097398~cellular response to interleukin-17	2	0.900901	0.065892	STAT3, NFKB1	29.3786	0.230173
GOTERM_BP_DIRECT	GO:0072672~neutrophil extravasation	2	0.900901	0.065892	PIK3CD, PIK3CG	29.3786	0.230173
GOTERM_BP_DIRECT	GO:0042596~fear response	2	0.900901	0.065892	ADRA2A, DRD4	29.3786	0.230173
GOTERM_BP_DIRECT	GO:0051142~positive regulation of NK T cell proliferation	2	0.900901	0.065892	TYK2, JAK2	29.3786	0.230173
GOTERM_BP_DIRECT	GO:0003081~regulation of systemic arterial blood pressure by renin-angiotensin	2	0.900901	0.065892	ACE, AGTR1	29.3786	0.230173
GOTERM_BP_DIRECT	GO:0010716~negative regulation of extracellular matrix disassembly	2	0.900901	0.065892	DPP4, TGFB1	29.3786	0.230173
GOTERM_BP_DIRECT	GO:0071529~cementum mineralization	2	0.900901	0.065892	ALPL, FGFR1	29.3786	0.230173
GOTERM_BP_DIRECT	GO:0010646~regulation of cell communication	2	0.900901	0.065892	ERBB2, EGFR	29.3786	0.230173
GOTERM_BP_DIRECT	GO:0043605~amide catabolic process	2	0.900901	0.065892	XDH, ADA	29.3786	0.230173
GOTERM_BP_DIRECT	GO:0043933~protein-containing complex organization	2	0.900901	0.065892	MDM2, PLEC	29.3786	0.230173
GOTERM_BP_DIRECT	GO:2001233~regulation of apoptotic signaling pathway	2	0.900901	0.065892	BCL2, BCL2L1	29.3786	0.230173
GOTERM_BP_DIRECT	GO:0033088~negative regulation of immature T cell proliferation in thymus	2	0.900901	0.065892	BMP4, ERBB2	29.3786	0.230173
GOTERM_BP_DIRECT	GO:0035655~interleukin-18-mediated signaling pathway	2	0.900901	0.065892	AKT1, PIK3R1	29.3786	0.230173
GOTERM_BP_DIRECT	GO:0010891~negative regulation of triglyceride storage	2	0.900901	0.065892	PPARG, PPARA	29.3786	0.230173
GOTERM_BP_DIRECT	GO:0030641~regulation of cellular pH	2	0.900901	0.065892	MAPK1, MAPK3	29.3786	0.230173
GOTERM_BP_DIRECT	GO:0007617~mating behavior	2	0.900901	0.065892	APP, DRD1	29.3786	0.230173
GOTERM_BP_DIRECT	GO:1903038~negative regulation of leukocyte cell-cell adhesion	2	0.900901	0.065892	AKT1, PPARA	29.3786	0.230173
GOTERM_BP_DIRECT	GO:0036446~myofibroblast differentiation	2	0.900901	0.065892	TGFB1, TGFBR1	29.3786	0.230173
GOTERM_BP_DIRECT	GO:0046813~receptor-mediated virion attachment to host cell	2	0.900901	0.065892	DPP4, ICAM1	29.3786	0.230173
GOTERM_BP_DIRECT	GO:0022614~membrane to membrane docking	2	0.900901	0.065892	VCAM1, ICAM1	29.3786	0.230173
GOTERM_BP_DIRECT	GO:0021853~cerebral cortex GABAergic interneuron migration	2	0.900901	0.065892	DRD1, DRD2	29.3786	0.230173
GOTERM_BP_DIRECT	GO:0043401~steroid hormone receptor signaling pathway	2	0.900901	0.065892	MAPK1, ESR1	29.3786	0.230173
GOTERM_BP_DIRECT	GO:0010573~vascular endothelial growth factor production	2	0.900901	0.065892	HIF1A, TNF	29.3786	0.230173
GOTERM_BP_DIRECT	GO:0021696~cerebellar cortex morphogenesis	2	0.900901	0.065892	COMT, GLI2	29.3786	0.230173
GOTERM_BP_DIRECT	GO:1901984~negative regulation of protein acetylation	2	0.900901	0.065892	GSK3B, SIRT1	29.3786	0.230173
GOTERM_BP_DIRECT	GO:0006706~steroid catabolic process	2	0.900901	0.065892	CYP1A2, CYP3A4	29.3786	0.230173
GOTERM_BP_DIRECT	GO:0120041~positive regulation of macrophage proliferation	2	0.900901	0.065892	MAPK1, MAPK3	29.3786	0.230173
GOTERM_BP_DIRECT	GO:0018394~peptidyl-lysine acetylation	2	0.900901	0.065892	EP300, SIRT1	29.3786	0.230173
GOTERM_BP_DIRECT	GO:0009750~response to fructose	2	0.900901	0.065892	PTGS2, TNF	29.3786	0.230173
GOTERM_BP_DIRECT	GO:0036324~vascular endothelial growth factor receptor-2 signaling pathway	2	0.900901	0.065892	KDR, VEGFA	29.3786	0.230173
GOTERM_BP_DIRECT	GO:0042306~regulation of protein import into nucleus	2	0.900901	0.065892	BMP4, TGFB1	29.3786	0.230173
GOTERM_BP_DIRECT	GO:0040012~regulation of locomotion	2	0.900901	0.065892	LRRK2, HTR1D	29.3786	0.230173
GOTERM_BP_DIRECT	GO:0002071~glandular epithelial cell maturation	2	0.900901	0.065892	XBP1, HIF1A	29.3786	0.230173
GOTERM_BP_DIRECT	GO:0043535~regulation of blood vessel endothelial cell migration	2	0.900901	0.065892	ACVRL1, EPHA2	29.3786	0.230173
GOTERM_MF_DIRECT	GO:0003824~catalytic activity	4	1.8018	0.0664038	BCHE, MGAM, GAA, ODC1	4.28273	0.193457
GOTERM_MF_DIRECT	GO:0005412~D-glucose:sodium symporter activity	2	0.900901	0.0669344	SLC5A1, SLC5A2	28.9084	0.193457
GOTERM_MF_DIRECT	GO:0051434~BH3 domain binding	2	0.900901	0.0669344	BCL2, BCL2L1	28.9084	0.193457
GOTERM_MF_DIRECT	GO:0030546~signaling receptor activator activity	2	0.900901	0.0669344	APP, JAK2	28.9084	0.193457
GOTERM_MF_DIRECT	GO:0051525~NFAT protein binding	2	0.900901	0.0669344	MAPK14, PPARA	28.9084	0.193457
GOTERM_BP_DIRECT	GO:0060412~ventricular septum morphogenesis	3	1.35135	0.0684763	ACVR1, NOS3, TGFBR1	6.95809	0.238904
GOTERM_BP_DIRECT	GO:0008360~regulation of cell shape	5	2.25225	0.0699687	KIT, KDR, PTK2B, F2, VEGFA	3.21663	0.243809
GOTERM_MF_DIRECT	GO:0140311~protein sequestering activity	3	1.35135	0.0704246	NFKBIA, STAT3, NFKB1	6.84673	0.20272
GOTERM_BP_DIRECT	GO:0009953~dorsal/ventral pattern formation	3	1.35135	0.0716571	ACVR1, ACVRL1, BMP1	6.77967	0.249077
GOTERM_BP_DIRECT	GO:0033627~cell adhesion mediated by integrin	3	1.35135	0.0716571	ADAM17, ITGAL, ICAM1	6.77967	0.249077
GOTERM_CC_DIRECT	GO:0048179~activin receptor complex	2	0.900901	0.0720727	ACVR1, TGFBR1	26.7632	0.262863
GOTERM_MF_DIRECT	GO:0005125~cytokine activity	6	2.7027	0.0733292	BMP4, TGFB1, BMP1, TNF, IL2, VEGFA	2.68222	0.21023
GOTERM_CC_DIRECT	GO:0002102~podosome	3	1.35135	0.0733813	VCAM1, SRC, PLEC	6.6908	0.262863
GOTERM_CC_DIRECT	GO:0072562~blood microparticle	5	2.25225	0.0734121	BCHE, TGFB1, PON1, PLG, F2	3.16457	0.262863
GOTERM_BP_DIRECT	GO:0001503~ossification	4	1.8018	0.0736511	BMP1, BCL2, EIF2AK3, EGFR	4.09934	0.255378
GOTERM_BP_DIRECT	GO:0010508~positive regulation of autophagy	4	1.8018	0.0736511	GSK3B, XBP1, LRRK2, PIK3CB	4.09934	0.255378
GOTERM_MF_DIRECT	GO:0042277~peptide binding	3	1.35135	0.0736875	RXRA, MME, PPARG	6.67117	0.210409
GOTERM_BP_DIRECT	GO:0050830~defense response to Gram-positive bacterium	5	2.25225	0.0744627	APP, ADAM17, PLA2G2A, TNF, EPHA2	3.14771	0.256548
GOTERM_BP_DIRECT	GO:1902462~positive regulation of mesenchymal stem cell proliferation	2	0.900901	0.0764458	TGFB1, TGFBR1	25.1816	0.256548
GOTERM_BP_DIRECT	GO:0060736~prostate gland growth	2	0.900901	0.0764458	AR, CYP19A1	25.1816	0.256548
GOTERM_BP_DIRECT	GO:1901331~positive regulation of odontoblast differentiation	2	0.900901	0.0764458	BMP4, SERPINE1	25.1816	0.256548
GOTERM_BP_DIRECT	GO:0009298~GDP-mannose biosynthetic process	2	0.900901	0.0764458	MPI, HK1	25.1816	0.256548
GOTERM_BP_DIRECT	GO:0038154~interleukin-11-mediated signaling pathway	2	0.900901	0.0764458	STAT3, JAK1	25.1816	0.256548
GOTERM_BP_DIRECT	GO:0071393~cellular response to progesterone stimulus	2	0.900901	0.0764458	SRC, IGF1R	25.1816	0.256548
GOTERM_BP_DIRECT	GO:0002318~myeloid progenitor cell differentiation	2	0.900901	0.0764458	KIT, BRAF	25.1816	0.256548
GOTERM_BP_DIRECT	GO:0008211~glucocorticoid metabolic process	2	0.900901	0.0764458	HSD11B2, NR3C1	25.1816	0.256548
GOTERM_BP_DIRECT	GO:0010815~bradykinin catabolic process	2	0.900901	0.0764458	ACE, MME	25.1816	0.256548
GOTERM_BP_DIRECT	GO:0051902~negative regulation of mitochondrial depolarization	2	0.900901	0.0764458	SRC, BCL2	25.1816	0.256548
GOTERM_BP_DIRECT	GO:0034616~response to laminar fluid shear stress	2	0.900901	0.0764458	TGFB1, ACE	25.1816	0.256548
GOTERM_BP_DIRECT	GO:1902074~response to salt	2	0.900901	0.0764458	TGFB1, COMT	25.1816	0.256548
GOTERM_BP_DIRECT	GO:0061450~trophoblast cell migration	2	0.900901	0.0764458	MMP2, TGFBR1	25.1816	0.256548
GOTERM_BP_DIRECT	GO:0033210~leptin-mediated signaling pathway	2	0.900901	0.0764458	STAT3, SIRT1	25.1816	0.256548
GOTERM_BP_DIRECT	GO:0006704~glucocorticoid biosynthetic process	2	0.900901	0.0764458	CYP11B2, CYP17A1	25.1816	0.256548
GOTERM_BP_DIRECT	GO:0007435~salivary gland morphogenesis	2	0.900901	0.0764458	TGFB1, EGFR	25.1816	0.256548
GOTERM_BP_DIRECT	GO:1903944~negative regulation of hepatocyte apoptotic process	2	0.900901	0.0764458	PPARA, IGF1R	25.1816	0.256548
GOTERM_BP_DIRECT	GO:0034405~response to fluid shear stress	2	0.900901	0.0764458	NOS3, AKT1	25.1816	0.256548
GOTERM_BP_DIRECT	GO:0036016~cellular response to interleukin-3	2	0.900901	0.0764458	GSK3B, JAK2	25.1816	0.256548
GOTERM_BP_DIRECT	GO:0046321~positive regulation of fatty acid oxidation	2	0.900901	0.0764458	PPARG, PPARA	25.1816	0.256548
GOTERM_BP_DIRECT	GO:1990384~hyaloid vascular plexus regression	2	0.900901	0.0764458	FLT1, DRD2	25.1816	0.256548
GOTERM_BP_DIRECT	GO:0060603~mammary gland duct morphogenesis	2	0.900901	0.0764458	NR3C1, GLI2	25.1816	0.256548
GOTERM_BP_DIRECT	GO:0071870~cellular response to catecholamine stimulus	2	0.900901	0.0764458	DRD1, DRD5	25.1816	0.256548
GOTERM_BP_DIRECT	GO:0002933~lipid hydroxylation	2	0.900901	0.0764458	CYP1A1, CYP3A4	25.1816	0.256548
GOTERM_BP_DIRECT	GO:0031000~response to caffeine	2	0.900901	0.0764458	HDAC2, PPARG	25.1816	0.256548
GOTERM_BP_DIRECT	GO:0038162~erythropoietin-mediated signaling pathway	2	0.900901	0.0764458	KIT, JAK2	25.1816	0.256548
GOTERM_MF_DIRECT	GO:0017046~peptide hormone binding	3	1.35135	0.0769981	ACVR1, EDNRB, GCGR	6.50439	0.217354
GOTERM_MF_DIRECT	GO:0008131~primary methylamine oxidase activity	2	0.900901	0.0776481	VCAM1, MAOB	24.7786	0.217354
GOTERM_MF_DIRECT	GO:0050693~LBD domain binding	2	0.900901	0.0776481	RXRA, PPARG	24.7786	0.217354
GOTERM_MF_DIRECT	GO:0042903~tubulin deacetylase activity	2	0.900901	0.0776481	HDAC2, HDAC1	24.7786	0.217354
GOTERM_MF_DIRECT	GO:0035800~deubiquitinase activator activity	2	0.900901	0.0776481	VCP, TGFB1	24.7786	0.217354
GOTERM_BP_DIRECT	GO:0032467~positive regulation of cytokinesis	3	1.35135	0.0781585	DRD2, DRD3, IGF1R	6.44896	0.261673
GOTERM_BP_DIRECT	GO:0019233~sensory perception of pain	3	1.35135	0.0781585	MME, SCN9A, MAPK3	6.44896	0.261673
GOTERM_CC_DIRECT	GO:0030141~secretory granule	4	1.8018	0.0787092	TGFB1, PLA2G2A, MPO, VEGFA	3.98601	0.278832
GOTERM_MF_DIRECT	GO:0042056~chemoattractant activity	3	1.35135	0.0803549	BMP4, APP, VEGFA	6.34575	0.223173
GOTERM_MF_DIRECT	GO:0030295~protein kinase activator activity	3	1.35135	0.0803549	MAP2K1, PIK3CA, INSR	6.34575	0.223173
GOTERM_BP_DIRECT	GO:0045454~cell redox homeostasis	3	1.35135	0.0814763	NOS2, NOS3, NOS1	6.29541	0.271491
GOTERM_BP_DIRECT	GO:0032733~positive regulation of interleukin-10 production	3	1.35135	0.0814763	STAT3, F2RL1, PRKCZ	6.29541	0.271491
GOTERM_BP_DIRECT	GO:0007405~neuroblast proliferation	3	1.35135	0.0814763	DRD2, HIF1A, VEGFA	6.29541	0.271491
GOTERM_BP_DIRECT	GO:0086091~regulation of heart rate by cardiac conduction	3	1.35135	0.0814763	KCNH2, ACE, SRC	6.29541	0.271491
GOTERM_BP_DIRECT	GO:0030010~establishment of cell polarity	3	1.35135	0.0848368	GSK3B, PRKCZ, IGF1R	6.14901	0.282355
GOTERM_CC_DIRECT	GO:0000307~cyclin-dependent protein kinase holoenzyme complex	3	1.35135	0.0858476	CCND1, CDK4, CDK2	6.10899	0.300634
GOTERM_CC_DIRECT	GO:0043202~lysosomal lumen	4	1.8018	0.0866693	PDGFRB, HSP90AA1, GAA, GUSB	3.82331	0.300634
GOTERM_BP_DIRECT	GO:0090140~regulation of mitochondrial fission	2	0.900901	0.0868809	LRRK2, MAPT	22.0339	0.283469
GOTERM_BP_DIRECT	GO:0002291~T cell activation via T cell receptor contact with antigen bound to MHC molecule on antigen presenting cell	2	0.900901	0.0868809	ITGAL, ICAM1	22.0339	0.283469
GOTERM_BP_DIRECT	GO:0031670~cellular response to nutrient	2	0.900901	0.0868809	XBP1, MTOR	22.0339	0.283469
GOTERM_BP_DIRECT	GO:2000270~negative regulation of fibroblast apoptotic process	2	0.900901	0.0868809	PIK3CA, PIK3CG	22.0339	0.283469
GOTERM_BP_DIRECT	GO:0001955~blood vessel maturation	2	0.900901	0.0868809	ACVRL1, MMP2	22.0339	0.283469
GOTERM_BP_DIRECT	GO:0038134~ERBB2-EGFR signaling pathway	2	0.900901	0.0868809	ERBB2, EGFR	22.0339	0.283469
GOTERM_BP_DIRECT	GO:0061044~negative regulation of vascular wound healing	2	0.900901	0.0868809	SERPINE1, TNF	22.0339	0.283469
GOTERM_BP_DIRECT	GO:0007172~signal complex assembly	2	0.900901	0.0868809	SRC, PTK2B	22.0339	0.283469
GOTERM_BP_DIRECT	GO:0003179~heart valve morphogenesis	2	0.900901	0.0868809	TGFB1, MTOR	22.0339	0.283469
GOTERM_BP_DIRECT	GO:0048312~intracellular distribution of mitochondria	2	0.900901	0.0868809	LRRK2, MAPT	22.0339	0.283469
GOTERM_BP_DIRECT	GO:0060740~prostate gland epithelium morphogenesis	2	0.900901	0.0868809	AR, MMP2	22.0339	0.283469
GOTERM_BP_DIRECT	GO:0009804~coumarin metabolic process	2	0.900901	0.0868809	CYP2D6, CYP1A1	22.0339	0.283469
GOTERM_BP_DIRECT	GO:0038113~interleukin-9-mediated signaling pathway	2	0.900901	0.0868809	STAT3, JAK1	22.0339	0.283469
GOTERM_BP_DIRECT	GO:0045602~negative regulation of endothelial cell differentiation	2	0.900901	0.0868809	ACVRL1, XDH	22.0339	0.283469
GOTERM_BP_DIRECT	GO:0060336~negative regulation of type II interferon-mediated signaling pathway	2	0.900901	0.0868809	ARG1, PPARG	22.0339	0.283469
GOTERM_BP_DIRECT	GO:1904045~cellular response to aldosterone	2	0.900901	0.0868809	ACE, IGF1R	22.0339	0.283469
GOTERM_BP_DIRECT	GO:0000255~allantoin metabolic process	2	0.900901	0.0868809	XDH, ADA	22.0339	0.283469
GOTERM_MF_DIRECT	GO:0016922~nuclear receptor binding	3	1.35135	0.0872011	EP300, HIF1A, SIRT1	6.0506	0.241245
GOTERM_BP_DIRECT	GO:0030513~positive regulation of BMP signaling pathway	3	1.35135	0.0882388	BMP4, ACVRL1, KDR	6.00926	0.287235
GOTERM_BP_DIRECT	GO:0071526~semaphorin-plexin signaling pathway	3	1.35135	0.0882388	ERBB2, KDR, MET	6.00926	0.287235
GOTERM_BP_DIRECT	GO:0032880~regulation of protein localization	4	1.8018	0.0905044	HSP90AA1, MAPK8, PARP1, BCL2	3.75046	0.29427
GOTERM_BP_DIRECT	GO:0032526~response to retinoic acid	3	1.35135	0.0916808	RXRA, MMP2, IGFBP2	5.87572	0.297067
GOTERM_BP_DIRECT	GO:0032091~negative regulation of protein binding	3	1.35135	0.0916808	MAPK8, LRRK2, AKT1	5.87572	0.297067
GOTERM_BP_DIRECT	GO:0007566~embryo implantation	3	1.35135	0.0916808	MMP2, PTGS2, MMP9	5.87572	0.297067
GOTERM_CC_DIRECT	GO:0097136~Bcl-2 family protein complex	2	0.900901	0.0916981	BCL2, BCL2L1	20.8158	0.311586
GOTERM_CC_DIRECT	GO:0044294~dendritic growth cone	2	0.900901	0.0916981	HSP90AA1, SRC	20.8158	0.311586
GOTERM_CC_DIRECT	GO:0010008~endosome membrane	7	3.15315	0.092984	NTRK1, RET, INSR, ERBB2, ADRB2, EGFR, CFTR	2.24554	0.312764
GOTERM_MF_DIRECT	GO:0052689~carboxylic ester hydrolase activity	3	1.35135	0.0942145	ACHE, CES2, CES1	5.78168	0.259638
GOTERM_CC_DIRECT	GO:0042470~melanosome	4	1.8018	0.0949554	MMP14, HSP90AA1, HSPA5, TYR	3.67338	0.315138
GOTERM_BP_DIRECT	GO:0071364~cellular response to epidermal growth factor stimulus	3	1.35135	0.0951616	ERBB2, AKT1, EGFR	5.74798	0.305466
GOTERM_BP_DIRECT	GO:0042177~negative regulation of protein catabolic process	3	1.35135	0.0951616	NOS2, HMGCR, EGFR	5.74798	0.305466
GOTERM_CC_DIRECT	GO:0016529~sarcoplasmic reticulum	3	1.35135	0.0955825	NOS1, XDH, HK2	5.73497	0.315138
GOTERM_BP_DIRECT	GO:0044320~cellular response to leptin stimulus	2	0.900901	0.0971986	STAT3, GCK	19.5857	0.305466
GOTERM_BP_DIRECT	GO:0051248~negative regulation of protein metabolic process	2	0.900901	0.0971986	EDNRB, NFKB1	19.5857	0.305466
GOTERM_BP_DIRECT	GO:1990314~cellular response to insulin-like growth factor stimulus	2	0.900901	0.0971986	TGFB1, IGF1R	19.5857	0.305466
GOTERM_BP_DIRECT	GO:1901797~negative regulation of signal transduction by p53 class mediator	2	0.900901	0.0971986	MDM2, SIRT1	19.5857	0.305466
GOTERM_BP_DIRECT	GO:1903351~cellular response to dopamine	2	0.900901	0.0971986	HDAC2, LRRK2	19.5857	0.305466
GOTERM_BP_DIRECT	GO:0031642~negative regulation of myelination	2	0.900901	0.0971986	EIF2AK3, TNF	19.5857	0.305466
GOTERM_BP_DIRECT	GO:0060426~lung vasculature development	2	0.900901	0.0971986	BMP4, VEGFA	19.5857	0.305466
GOTERM_BP_DIRECT	GO:0031017~exocrine pancreas development	2	0.900901	0.0971986	XBP1, INSR	19.5857	0.305466
GOTERM_BP_DIRECT	GO:0051901~positive regulation of mitochondrial depolarization	2	0.900901	0.0971986	PARP1, KDR	19.5857	0.305466
GOTERM_BP_DIRECT	GO:0015872~dopamine transport	2	0.900901	0.0971986	SLC22A2, DRD1	19.5857	0.305466
GOTERM_BP_DIRECT	GO:0035722~interleukin-12-mediated signaling pathway	2	0.900901	0.0971986	TYK2, JAK2	19.5857	0.305466
GOTERM_BP_DIRECT	GO:0060982~coronary artery morphogenesis	2	0.900901	0.0971986	TGFBR1, VEGFA	19.5857	0.305466
GOTERM_BP_DIRECT	GO:0007220~Notch receptor processing	2	0.900901	0.0971986	ADAM17, PSEN2	19.5857	0.305466
GOTERM_BP_DIRECT	GO:0071499~cellular response to laminar fluid shear stress	2	0.900901	0.0971986	XBP1, SREBF2	19.5857	0.305466
GOTERM_BP_DIRECT	GO:2000669~negative regulation of dendritic cell apoptotic process	2	0.900901	0.0971986	BCL2, BCL2L1	19.5857	0.305466
GOTERM_BP_DIRECT	GO:2000242~negative regulation of reproductive process	2	0.900901	0.0971986	KIT, BCL2L1	19.5857	0.305466
GOTERM_BP_DIRECT	GO:0060081~membrane hyperpolarization	2	0.900901	0.0971986	PRKCZ, CFTR	19.5857	0.305466
GOTERM_BP_DIRECT	GO:0097700~vascular endothelial cell response to laminar fluid shear stress	2	0.900901	0.0971986	AKT1, MTOR	19.5857	0.305466
GOTERM_BP_DIRECT	GO:0060346~bone trabecula formation	2	0.900901	0.0971986	MMP2, VEGFA	19.5857	0.305466
GOTERM_BP_DIRECT	GO:1904515~positive regulation of TORC2 signaling	2	0.900901	0.0971986	EP300, AKT1	19.5857	0.305466
GOTERM_BP_DIRECT	GO:0009651~response to salt stress	2	0.900901	0.0971986	HSP90AA1, TNF	19.5857	0.305466
GOTERM_BP_DIRECT	GO:0060452~positive regulation of cardiac muscle contraction	2	0.900901	0.0971986	HSP90AA1, ADRA1A	19.5857	0.305466
GOTERM_BP_DIRECT	GO:0045906~negative regulation of vasoconstriction	2	0.900901	0.0971986	MTNR1B, MMP2	19.5857	0.305466
GOTERM_BP_DIRECT	GO:0009308~amine metabolic process	2	0.900901	0.0971986	VCAM1, CYP1A1	19.5857	0.305466
GOTERM_BP_DIRECT	GO:0061042~vascular wound healing	2	0.900901	0.0971986	KDR, VEGFA	19.5857	0.305466
GOTERM_BP_DIRECT	GO:0008283~cell population proliferation	5	2.25225	0.0985996	ERBB2, STAT3, ODC1, AKT1, TYR	2.84309	0.309524
GOTERM_MF_DIRECT	GO:0015143~urate transmembrane transporter activity	2	0.900901	0.0987096	SLC22A12, ABCG2	19.2723	0.270975
GOTERM_BP_DIRECT	GO:0030855~epithelial cell differentiation	4	1.8018	0.0994808	CPT1A, PPARG, CES1, VEGFA	3.59738	0.311943
