# Supplementary material for: Exploring the Mechanisms of n-Butanol Extract from Tibetan Medicine Biebersteinia heterostemon in Improving Type 2 Diabetes Based on Network Pharmacology and Cellular Experiments
Source: Int J Mol Sci. 2025 Oct 10;26(20):9866. doi: 10.3390/ijms26209866 (PMC12564757; doi:10.3390/ijms26209866)
Supplement: Supplementary file 1 [file ijms-26-09866-s001.zip › Table S7.xlsx]

## Sheet: Sheet 1
Table S7 KEGG enrichment analysis of common targets
Category	Term	Count	%	PValue	Genes	Fold Enrichment	FDR
KEGG_PATHWAY	hsa01100:Metabolic pathways	52	23.4234	0.0142096	MPI, PIK3CD, AKR1B1, PYGM, PIK3CB, COMT, HK2, PIK3CG, HK1, CA1, ALDH2, CA3, CA2, CA4, NOS1, GUSB, ARG1, PDE4D, GAA, SIRT1, PIK3CA, TKT, FBP1, GAPDH, MAOB, ODC1, HMGCR, CYP2C19, CYP3A4, PTGS2, PLA2G7, CYP19A1, CYP17A1, TYMP, PTGS1, HSD11B2, XDH, MGAM, NOS2, NOS3, IDH1, PLA2G2A, TYR, GCK, CYP2C9, SCD, CYP11B2, TBXAS1, CYP1A2, CYP1A1, ALPL, ADA	1.35892	0.0142096
KEGG_PATHWAY	hsa04151:PI3K-Akt signaling pathway	42	18.9189	3.37852e-17	RET, GSK3B, FLT1, PIK3CD, PIK3CB, PIK3R1, EGFR, PIK3CG, IGF1R, IKBKB, RXRA, CCND1, AKT2, ERBB2, KDR, AKT1, MAPK1, JAK2, JAK1, MAPK3, PDGFRB, NTRK1, PDGFRA, MAP2K1, HSP90AA1, NOS3, INSR, IL2, MTOR, NFKB1, VEGFA, PIK3CA, CDK4, KIT, CDK2, BCL2, MDM2, RAF1, MET, FGFR1, BCL2L1, EPHA2	4.76025	2.6803e-16
KEGG_PATHWAY	hsa05417:Lipid and atherosclerosis	41	18.4685	8.70304e-25	GSK3B, ROCK2, SRC, PIK3CD, PIK3CB, PIK3R1, TNF, ICAM1, IKBKB, MAPK8, CASP8, RXRA, AKT2, CASP1, AKT1, MAPK1, JAK2, MAPK3, XBP1, JUN, HSP90AA1, VCAM1, HSPA5, MMP1, NOS3, MMP3, STAT3, EIF2AK3, MAPK14, SELE, MMP9, NFKB1, SELP, MAPK10, NFKBIA, CYP2C9, PIK3CA, CYP1A1, BCL2, PPARG, BCL2L1	7.78788	2.58915e-23
KEGG_PATHWAY	hsa04010:MAPK signaling pathway	32	14.4144	5.10622e-12	RET, FLT1, TNF, EGFR, IGF1R, IKBKB, MAPK8, AKT2, ERBB2, KDR, AKT1, MAPK1, MAPK3, PDGFRB, NTRK1, PDGFRA, JUN, MAP2K1, TGFB1, INSR, BRAF, MAPK14, TGFBR1, NFKB1, VEGFA, MAPK10, KIT, MAPT, RAF1, MET, FGFR1, EPHA2	4.37641	1.14649e-11
KEGG_PATHWAY	hsa04933:AGE-RAGE signaling pathway in diabetic complications	31	13.964	3.77605e-25	SERPINE1, PIK3CD, PIK3CB, PIK3R1, TNF, PRKCZ, ICAM1, MAPK8, CCND1, AKT2, AKT1, MAPK1, JAK2, MAPK3, JUN, TGFB1, VCAM1, NOS3, MMP2, STAT3, MAPK14, SELE, F3, TGFBR1, NFKB1, VEGFA, MAPK10, PIK3CA, CDK4, BCL2, AGTR1	12.593	1.49783e-23
KEGG_PATHWAY	hsa04080:Neuroactive ligand-receptor interaction	31	13.964	4.5094e-09	HTR2C, ADRA1D, PLG, ADRB2, HTR2A, ADRA1B, NR3C1, ADRA1A, HRH1, HTR7, EDNRB, DRD1, DRD2, DRD3, DRD4, DRD5, GABRA1, GCGR, HTR1D, AVPR2, HTR1A, HTR1B, ADRA2C, F2, ADRA2B, ADRA2A, ADRB3, MTNR1B, ADORA2B, AGTR1, F2RL1	3.43755	6.54413e-09
KEGG_PATHWAY	hsa04926:Relaxin signaling pathway	30	13.5135	1.75016e-20	SRC, PIK3CD, PIK3CB, PIK3R1, PRKCZ, EGFR, MAPK8, EDNRB, AKT2, AKT1, MAPK1, NOS1, MAPK3, JUN, MAP2K1, TGFB1, NOS2, MMP1, NOS3, MMP2, MAPK14, MMP9, TGFBR1, NFKB1, VEGFA, MAPK10, NFKBIA, MMP13, PIK3CA, RAF1	9.4682	2.08269e-19
KEGG_PATHWAY	hsa04024:cAMP signaling pathway	30	13.5135	1.07032e-13	ROCK2, PIK3CD, ADRB2, PIK3CB, PIK3R1, HCAR2, MAPK8, AKT2, AKT1, MAPK1, EP300, DRD1, DRD2, DRD5, MAPK3, JUN, MAP2K1, CREBBP, PDE4D, HTR1D, HTR1A, HTR1B, BRAF, NFKB1, MAPK10, NFKBIA, PIK3CA, RAF1, PPARA, CFTR	5.44631	3.67515e-13
KEGG_PATHWAY	hsa04014:Ras signaling pathway	30	13.5135	4.11946e-13	FLT1, PIK3CD, PIK3CB, PIK3R1, EGFR, IGF1R, IKBKB, MAPK8, HTR7, AKT2, KDR, AKT1, MAPK1, MAPK3, PDGFRB, NTRK1, PDGFRA, MAP2K1, INSR, PLA2G2A, NFKB1, VEGFA, MAPK10, PIK3CA, KIT, RAF1, MET, FGFR1, BCL2L1, EPHA2	5.1717	1.08937e-12
KEGG_PATHWAY	hsa05206:MicroRNAs in cancer	30	13.5135	3.49552e-10	HDAC2, ABCB1, HDAC1, PIK3CD, PIK3CB, PIK3R1, PTGS2, EGFR, IKBKB, CCND1, ERBB2, MAPK1, EP300, MAPK3, PDGFRB, PDGFRA, ABCC1, MAP2K1, CREBBP, STAT3, MMP9, SIRT1, MTOR, NFKB1, VEGFA, PIK3CA, BCL2, MDM2, RAF1, MET	3.94508	5.69817e-10
KEGG_PATHWAY	hsa01522:Endocrine resistance	29	13.0631	7.26241e-23	SRC, PIK3CD, PIK3CB, PIK3R1, EGFR, IGF1R, MAPK8, CCND1, CYP2D6, AKT2, ERBB2, AKT1, MAPK1, MAPK3, JUN, MAP2K1, MMP2, BRAF, MAPK14, MMP9, ESR1, MTOR, ESR2, MAPK10, PIK3CA, CDK4, BCL2, MDM2, RAF1	12.0186	1.44038e-21
KEGG_PATHWAY	hsa04510:Focal adhesion	29	13.0631	4.6759e-14	GSK3B, FLT1, ROCK2, SRC, XIAP, PIK3CD, PIK3CB, PIK3R1, EGFR, IGF1R, MAPK8, CCND1, AKT2, ERBB2, KDR, AKT1, MAPK1, MAPK3, PDGFRB, PDGFRA, JUN, MAP2K1, BRAF, VEGFA, MAPK10, PIK3CA, BCL2, RAF1, MET	5.86126	1.85477e-13
KEGG_PATHWAY	hsa04015:Rap1 signaling pathway	29	13.0631	1.42164e-13	FLT1, SRC, PIK3CD, PIK3CB, PIK3R1, ITGAL, PRKCZ, EGFR, IGF1R, AKT2, KDR, AKT1, MAPK1, DRD2, MAPK3, PDGFRB, PDGFRA, MAP2K1, INSR, BRAF, MAPK14, VEGFA, PIK3CA, ADORA2B, KIT, RAF1, MET, FGFR1, EPHA2	5.61244	4.5723e-13
KEGG_PATHWAY	hsa04081:Hormone signaling	29	13.0631	3.2482e-13	SRC, PIK3CD, ADRA1D, ADRB2, PIK3CB, PIK3R1, ADRA1B, ADRA1A, IGF1R, DRD1, NOS1, JAK2, DRD2, DRD3, DRD4, DRD5, ACVR1, GCGR, INSR, AVPR2, STAT3, ADRA2C, ADRA2B, ESR1, ADRA2A, ESR2, ADRB3, PIK3CA, AGTR1	5.43304	8.9892e-13
KEGG_PATHWAY	hsa04020:Calcium signaling pathway	29	13.0631	1.28414e-11	RET, FLT1, HTR2C, ADRA1D, ADRB2, HTR2A, ADRA1B, ADRA1A, EGFR, HRH1, HTR7, EDNRB, ERBB2, KDR, PTK2B, DRD1, NOS1, DRD5, PDGFRB, NTRK1, PDGFRA, NOS2, NOS3, VEGFA, ADRB3, ADORA2B, AGTR1, MET, FGFR1	4.6844	2.63471e-11
KEGG_PATHWAY	hsa04066:HIF-1 signaling pathway	28	12.6126	2.69835e-20	FLT1, SERPINE1, PIK3CD, PIK3CB, PIK3R1, HIF1A, HK2, EGFR, IGF1R, HK1, AKT2, ERBB2, AKT1, MAPK1, EP300, MAPK3, MAP2K1, CREBBP, NOS2, NOS3, INSR, STAT3, MTOR, NFKB1, VEGFA, PIK3CA, BCL2, GAPDH	10.4437	2.91913e-19
KEGG_PATHWAY	hsa01521:EGFR tyrosine kinase inhibitor resistance	27	12.1622	4.89762e-23	GSK3B, SRC, PIK3CD, PIK3CB, PIK3R1, EGFR, IGF1R, AKT2, ERBB2, KDR, AKT1, MAPK1, JAK2, JAK1, MAPK3, PDGFRB, PDGFRA, MAP2K1, STAT3, BRAF, MTOR, VEGFA, PIK3CA, BCL2, RAF1, MET, BCL2L1	13.8472	1.16563e-21
KEGG_PATHWAY	hsa04668:TNF signaling pathway	27	12.1622	3.2669e-18	XIAP, PIK3CD, PIK3CB, PIK3R1, PTGS2, TNF, ICAM1, IKBKB, MAPK8, CASP8, AKT2, AKT1, MAPK1, MAPK3, JUN, MAP2K1, VCAM1, MMP3, MAPK14, SELE, MMP9, NFKB1, MAPK10, NFKBIA, ADAM17, MMP14, PIK3CA	9.30907	2.77686e-17
KEGG_PATHWAY	hsa04068:FoxO signaling pathway	27	12.1622	6.06146e-17	PIK3CD, PIK3CB, PIK3R1, EGFR, IGF1R, IKBKB, MAPK8, CCND1, AKT2, AKT1, MAPK1, EP300, MAPK3, MAP2K1, CREBBP, TGFB1, INSR, STAT3, BRAF, MAPK14, SIRT1, TGFBR1, MAPK10, PIK3CA, CDK2, MDM2, RAF1	8.32916	4.0073e-16
KEGG_PATHWAY	hsa05418:Fluid shear stress and atherosclerosis	27	12.1622	2.72487e-16	SRC, PIK3CD, PIK3CB, PIK3R1, TNF, PRKCZ, ICAM1, IKBKB, MAPK8, AKT2, KDR, AKT1, ACVR1, JUN, HSP90AA1, VCAM1, NOS3, MMP2, MAPK14, SELE, MMP9, NFKB1, VEGFA, BMP4, MAPK10, PIK3CA, BCL2	7.85659	1.70663e-15
KEGG_PATHWAY	hsa05160:Hepatitis C	27	12.1622	6.28306e-15	GSK3B, PIK3CD, PIK3CB, PIK3R1, TNF, EGFR, IKBKB, CASP8, RXRA, CCND1, AKT2, AKT1, MAPK1, JAK1, MAPK3, MAP2K1, STAT3, EIF2AK3, BRAF, TYK2, NFKB1, NFKBIA, PIK3CA, CDK4, CDK2, RAF1, PPARA	6.96716	3.11535e-14
KEGG_PATHWAY	hsa05208:Chemical carcinogenesis - reactive oxygen species	27	12.1622	3.10502e-11	SRC, PIK3CD, AHR, PIK3CB, PIK3R1, HIF1A, EGFR, IKBKB, MAPK8, AKT2, AKT1, MAPK1, MAPK3, PTPN1, JUN, MAP2K1, BRAF, MAPK14, NFKB1, VEGFA, MAPK10, NFKBIA, PIK3CA, CYP1A2, CYP1A1, RAF1, MET	4.88008	5.95964e-11
KEGG_PATHWAY	hsa05171:Coronavirus disease - COVID-19	27	12.1622	9.04804e-11	PIK3CD, PIK3CB, PIK3R1, TNF, EGFR, IKBKB, MAPK8, CASP1, MAPK1, JAK1, MAPK3, JUN, ACE, MMP1, MMP3, STAT3, TYK2, MAPK14, F2, IL2, NFKB1, SELP, MAPK10, NFKBIA, ADAM17, PIK3CA, AGTR1	4.65453	1.56046e-10
KEGG_PATHWAY	hsa05131:Shigellosis	27	12.1622	2.71639e-10	GSK3B, ROCK2, SRC, PIK3CD, PIK3CB, PIK3R1, TNF, HK2, EGFR, HK1, IKBKB, MAPK8, AKT2, CASP1, AKT1, MAPK1, MAPK3, JUN, MAPK14, MTOR, NFKB1, MAPK10, NFKBIA, PIK3CA, BCL2, MDM2, BCL2L1	4.43112	4.48958e-10
KEGG_PATHWAY	hsa05022:Pathways of neurodegeneration - multiple diseases	27	12.1622	0.000102116	APP, GSK3B, VCP, LRRK2, PSEN2, PTGS2, TNF, MAPK8, CASP8, MAPK1, NOS1, MAPK3, XBP1, MAP2K1, NOS2, HSPA5, SIGMAR1, EIF2AK3, BRAF, MAPK14, MTOR, NFKB1, MAPK10, BCL2, MAPT, RAF1, BCL2L1	2.29354	0.000102116
KEGG_PATHWAY	hsa05212:Pancreatic cancer	26	11.7117	3.58721e-22	PIK3CD, PIK3CB, PIK3R1, EGFR, IKBKB, MAPK8, CCND1, AKT2, ERBB2, AKT1, MAPK1, JAK1, MAPK3, MAP2K1, TGFB1, STAT3, BRAF, TGFBR1, MTOR, NFKB1, VEGFA, MAPK10, PIK3CA, CDK4, RAF1, BCL2L1	13.8539	6.09826e-21
KEGG_PATHWAY	hsa05230:Central carbon metabolism in cancer	25	11.2613	8.4474e-22	RET, PIK3CD, PIK3CB, PIK3R1, HIF1A, HK2, EGFR, HK1, AKT2, ERBB2, AKT1, MAPK1, MAPK3, PDGFRB, NTRK1, PDGFRA, MAP2K1, IDH1, GCK, MTOR, PIK3CA, KIT, RAF1, MET, FGFR1	14.4468	1.25655e-20
KEGG_PATHWAY	hsa04210:Apoptosis	25	11.2613	1.26541e-14	PRF1, XIAP, PIK3CD, PIK3CB, PIK3R1, TNF, IKBKB, MAPK8, CASP8, AKT2, AKT1, MAPK1, MAPK3, NTRK1, JUN, MAP2K1, PARP1, EIF2AK3, NFKB1, MAPK10, NFKBIA, PIK3CA, BCL2, RAF1, BCL2L1	7.54207	5.49637e-14
KEGG_PATHWAY	hsa05415:Diabetic cardiomyopathy	25	11.2613	1.19384e-10	GSK3B, PIK3CD, PIK3CB, PIK3R1, PRKCZ, MAPK8, AKT2, AKT1, TGFB1, ACE, PARP1, NOS3, MMP2, INSR, MAPK14, MMP9, TGFBR1, MTOR, NFKB1, MAPK10, PIK3CA, AGTR1, REN, PPARA, GAPDH	5.00352	2.02952e-10
KEGG_PATHWAY	hsa04910:Insulin signaling pathway	24	10.8108	1.6744e-13	PTPN1, GSK3B, MAP2K1, INSR, PIK3CD, BRAF, PYGM, PIK3CB, PIK3R1, PRKCZ, MTOR, GCK, HK2, HK1, MAPK10, IKBKB, MAPK8, PIK3CA, AKT2, AKT1, MAPK1, RAF1, FBP1, MAPK3	7.13545	5.10906e-13
KEGG_PATHWAY	hsa05162:Measles	24	10.8108	1.96387e-13	GSK3B, JUN, STAT3, EIF2AK3, PIK3CD, TYK2, PIK3CB, PIK3R1, IL2, NFKB1, MAPK10, NFKBIA, IKBKB, MAPK8, CASP8, PIK3CA, CCND1, CDK4, AKT2, CDK2, BCL2, AKT1, JAK1, BCL2L1	7.08412	5.70001e-13
KEGG_PATHWAY	hsa05226:Gastric cancer	24	10.8108	1.04205e-12	GSK3B, MAP2K1, TGFB1, ABCB1, PIK3CD, BRAF, PIK3CB, PIK3R1, EGFR, TGFBR1, MTOR, RXRA, TERT, PIK3CA, CCND1, AKT2, ERBB2, CDK2, BCL2, AKT1, MAPK1, RAF1, MET, MAPK3	6.56462	2.58343e-12
KEGG_PATHWAY	hsa05164:Influenza A	24	10.8108	2.19547e-11	MAP2K1, CREBBP, PIK3CD, PLG, TYK2, PIK3CB, PIK3R1, TNF, NFKB1, ICAM1, NFKBIA, IKBKB, CASP8, PIK3CA, CDK4, AKT2, CASP1, AKT1, EP300, MAPK1, JAK2, RAF1, JAK1, MAPK3	5.69186	4.28298e-11
KEGG_PATHWAY	hsa05132:Salmonella infection	24	10.8108	3.54376e-08	MAP2K1, JUN, HSP90AA1, ROCK2, PIK3CD, PIK3CB, MAPK14, TNF, PIK3CG, NFKB1, MAPK10, NFKBIA, IKBKB, MAPK8, CASP8, PIK3CA, AKT2, CASP1, BCL2, AKT1, MAPK1, RAF1, GAPDH, MAPK3	3.92308	4.58377e-08
KEGG_PATHWAY	hsa04917:Prolactin signaling pathway	23	10.3604	3.99249e-19	GSK3B, MAP2K1, SRC, STAT3, PIK3CD, PIK3CB, PIK3R1, MAPK14, ESR1, ESR2, GCK, NFKB1, CYP17A1, MAPK10, MAPK8, PIK3CA, CCND1, AKT2, AKT1, MAPK1, JAK2, RAF1, MAPK3	13.291	3.65466e-18
KEGG_PATHWAY	hsa05142:Chagas disease	23	10.3604	2.62363e-15	JUN, TGFB1, ACE, NOS2, SERPINE1, PIK3CD, PIK3CB, PIK3R1, MAPK14, TNF, TGFBR1, IL2, NFKB1, MAPK10, NFKBIA, IKBKB, MAPK8, CASP8, PIK3CA, AKT2, AKT1, MAPK1, MAPK3	9.16178	1.48673e-14
KEGG_PATHWAY	hsa04625:C-type lectin receptor signaling pathway	23	10.3604	4.01908e-15	JUN, SRC, PIK3CD, PIK3CB, PIK3R1, PTGS2, MAPK14, TNF, IL2, NFKB1, MAPK10, NFKBIA, IKBKB, MAPK8, CASP8, PIK3CA, AKT2, MDM2, CASP1, AKT1, MAPK1, RAF1, MAPK3	8.98727	2.17396e-14
KEGG_PATHWAY	hsa04919:Thyroid hormone signaling pathway	23	10.3604	1.08093e-13	GSK3B, MAP2K1, CREBBP, HDAC2, HDAC1, SRC, PIK3CD, PIK3CB, PIK3R1, HIF1A, ESR1, MTOR, BMP4, RXRA, PIK3CA, CCND1, AKT2, MDM2, AKT1, EP300, MAPK1, RAF1, MAPK3	7.73495	3.67515e-13
KEGG_PATHWAY	hsa05135:Yersinia infection	23	10.3604	1.48379e-12	GSK3B, MAP2K1, JUN, ROCK2, SRC, PIK3CD, PIK3CB, PIK3R1, MAPK14, TNF, IL2, NFKB1, MAPK10, NFKBIA, IKBKB, MAPK8, PIK3CA, AKT2, CASP1, PTK2B, AKT1, MAPK1, MAPK3	6.83814	3.46218e-12
KEGG_PATHWAY	hsa04380:Osteoclast differentiation	23	10.3604	3.1174e-12	MAP2K1, JUN, TGFB1, PIK3CD, TYK2, PIK3CB, PIK3R1, MAPK14, TNF, TGFBR1, NFKB1, MAPK10, NFKBIA, IKBKB, MAPK8, PIK3CA, AKT2, BTK, AKT1, MAPK1, PPARG, JAK1, MAPK3	6.59905	7.13404e-12
KEGG_PATHWAY	hsa05224:Breast cancer	23	10.3604	6.34578e-12	GSK3B, MAP2K1, JUN, PIK3CD, BRAF, PIK3CB, PIK3R1, ESR1, EGFR, MTOR, ESR2, IGF1R, PIK3CA, CCND1, CDK4, AKT2, KIT, ERBB2, AKT1, MAPK1, RAF1, FGFR1, MAPK3	6.3761	1.39842e-11
KEGG_PATHWAY	hsa04218:Cellular senescence	23	10.3604	2.12142e-11	MAP2K1, TGFB1, IGFBP3, SERPINE1, PIK3CD, PIK3CB, PIK3R1, MAPK14, SIRT1, TGFBR1, MTOR, NFKB1, PIK3CA, CCND1, CDK4, CHEK2, AKT2, CDK2, MDM2, AKT1, MAPK1, RAF1, MAPK3	6.0106	4.20749e-11
KEGG_PATHWAY	hsa05170:Human immunodeficiency virus 1 infection	23	10.3604	8.09786e-09	MAP2K1, JUN, PIK3CD, PIK3CB, PIK3R1, MAPK14, TNF, MTOR, NFKB1, MAPK10, NFKBIA, IKBKB, MAPK8, CASP8, PIK3CA, AKT2, BCL2, PTK2B, AKT1, MAPK1, RAF1, BCL2L1, MAPK3	4.43034	1.13799e-08
KEGG_PATHWAY	hsa05220:Chronic myeloid leukemia	22	9.90991	4.99622e-17	MAP2K1, HDAC2, TGFB1, HDAC1, PIK3CD, BRAF, PIK3CB, PIK3R1, TGFBR1, NFKB1, NFKBIA, IKBKB, PIK3CA, CCND1, CDK4, AKT2, MDM2, AKT1, MAPK1, RAF1, BCL2L1, MAPK3	11.7225	3.71594e-16
KEGG_PATHWAY	hsa04931:Insulin resistance	22	9.90991	1.02578e-13	PTPN1, GSK3B, CPT1A, NOS3, INSR, STAT3, PIK3CD, PYGM, PIK3CB, PIK3R1, TNF, PRKCZ, MTOR, NFKB1, MAPK10, NFKBIA, IKBKB, MAPK8, PIK3CA, AKT2, AKT1, PPARA	8.28105	3.67515e-13
KEGG_PATHWAY	hsa05145:Toxoplasmosis	22	9.90991	1.80576e-13	TGFB1, NOS2, STAT3, XIAP, TYK2, MAPK14, TNF, PIK3CG, NFKB1, MAPK10, NFKBIA, IKBKB, MAPK8, CASP8, AKT2, BCL2, AKT1, MAPK1, JAK2, JAK1, BCL2L1, MAPK3	8.05924	5.37215e-13
KEGG_PATHWAY	hsa04722:Neurotrophin signaling pathway	22	9.90991	7.48011e-13	NTRK1, GSK3B, MAP2K1, JUN, PSEN2, PIK3CD, BRAF, PIK3CB, PIK3R1, MAPK14, NFKB1, MAPK10, NFKBIA, IKBKB, MAPK8, PIK3CA, AKT2, BCL2, AKT1, MAPK1, RAF1, MAPK3	7.52196	1.8939e-12
KEGG_PATHWAY	hsa04932:Non-alcoholic fatty liver disease	22	9.90991	1.52486e-10	GSK3B, XBP1, JUN, TGFB1, INSR, EIF2AK3, PIK3CD, PIK3CB, PIK3R1, MAPK14, TNF, NFKB1, MAPK10, IKBKB, MAPK8, CASP8, RXRA, PIK3CA, AKT2, AKT1, PPARG, PPARA	5.74927	2.55575e-10
KEGG_PATHWAY	hsa05225:Hepatocellular carcinoma	22	9.90991	6.87471e-10	GSK3B, MAP2K1, TGFB1, PIK3CD, BRAF, PIK3CB, PIK3R1, EGFR, TGFBR1, MTOR, IGF1R, TERT, PIK3CA, CCND1, CDK4, AKT2, AKT1, MAPK1, RAF1, MET, BCL2L1, MAPK3	5.30962	1.07643e-09
KEGG_PATHWAY	hsa04062:Chemokine signaling pathway	22	9.90991	7.11263e-09	GSK3B, MAP2K1, ROCK2, SRC, STAT3, PIK3CD, BRAF, PIK3CB, PIK3R1, PRKCZ, PIK3CG, NFKB1, NFKBIA, IKBKB, PIK3CA, AKT2, PTK2B, AKT1, MAPK1, JAK2, RAF1, MAPK3	4.67686	1.01976e-08
KEGG_PATHWAY	hsa05210:Colorectal cancer	21	9.45946	1.12784e-14	GSK3B, MAP2K1, JUN, TGFB1, PIK3CD, BRAF, PIK3CB, PIK3R1, EGFR, TGFBR1, MTOR, MAPK10, MAPK8, PIK3CA, CCND1, AKT2, BCL2, AKT1, MAPK1, RAF1, MAPK3	9.90351	5.36852e-14
KEGG_PATHWAY	hsa05235:PD-L1 expression and PD-1 checkpoint pathway in cancer	21	9.45946	2.27385e-14	MAP2K1, JUN, STAT3, PIK3CD, PIK3CB, PIK3R1, MAPK14, HIF1A, EGFR, MTOR, NFKB1, NFKBIA, IKBKB, PIK3CA, AKT2, AKT1, MAPK1, JAK2, RAF1, JAK1, MAPK3	9.5734	9.33062e-14
KEGG_PATHWAY	hsa04659:Th17 cell differentiation	21	9.45946	1.07318e-12	JUN, HSP90AA1, TGFB1, STAT3, TYK2, AHR, MAPK14, HIF1A, TGFBR1, IL2, MTOR, NFKB1, MAPK10, NFKBIA, IKBKB, MAPK8, RXRA, MAPK1, JAK2, JAK1, MAPK3	7.90464	2.60629e-12
KEGG_PATHWAY	hsa04660:T cell receptor signaling pathway	21	9.45946	9.55927e-12	GSK3B, MAP2K1, JUN, PIK3CD, PIK3CB, PIK3R1, MAPK14, TNF, IL2, NFKB1, MAPK10, NFKBIA, IKBKB, MAPK8, PIK3CA, CDK4, AKT2, AKT1, MAPK1, RAF1, MAPK3	7.06234	2.03135e-11
KEGG_PATHWAY	hsa04072:Phospholipase D signaling pathway	21	9.45946	4.01168e-10	PDGFRB, PDGFRA, MAP2K1, INSR, AVPR2, PIK3CD, PIK3CB, PIK3R1, F2, EGFR, MTOR, PIK3CG, PIK3CA, AKT2, KIT, AGTR1, PTK2B, AKT1, MAPK1, RAF1, MAPK3	5.78259	6.45121e-10
KEGG_PATHWAY	hsa04630:JAK-STAT signaling pathway	21	9.45946	3.45386e-09	PDGFRB, PDGFRA, CREBBP, STAT3, PIK3CD, TYK2, PIK3CB, PIK3R1, EGFR, IL2, MTOR, PIK3CA, CCND1, AKT2, BCL2, AKT1, EP300, JAK2, RAF1, JAK1, BCL2L1	5.12861	5.13762e-09
KEGG_PATHWAY	hsa05203:Viral carcinogenesis	21	9.45946	1.04575e-07	CREBBP, JUN, HDAC2, HDAC1, SRC, STAT3, PIK3CD, PIK3CB, PIK3R1, NFKB1, NFKBIA, CASP8, PIK3CA, CCND1, CDK4, CDK2, MDM2, EP300, MAPK1, JAK1, MAPK3	4.20295	1.33811e-07
KEGG_PATHWAY	hsa05218:Melanoma	20	9.00901	4.45799e-15	PDGFRB, PDGFRA, MAP2K1, PIK3CD, BRAF, PIK3CB, PIK3R1, EGFR, IGF1R, PIK3CA, CCND1, CDK4, AKT2, MDM2, AKT1, MAPK1, RAF1, MET, FGFR1, MAPK3	11.2408	2.30652e-14
KEGG_PATHWAY	hsa04620:Toll-like receptor signaling pathway	20	9.00901	1.05244e-11	MAP2K1, JUN, PIK3CD, TYK2, PIK3CB, PIK3R1, MAPK14, TNF, NFKB1, MAPK10, NFKBIA, IKBKB, MAPK8, CASP8, PIK3CA, AKT2, AKT1, MAPK1, JAK1, MAPK3	7.52823	2.1972e-11
KEGG_PATHWAY	hsa04935:Growth hormone synthesis, secretion and action	20	9.00901	8.18652e-11	GSK3B, MAP2K1, CREBBP, IGFBP3, STAT3, PIK3CD, PIK3CB, PIK3R1, MAPK14, MTOR, MAPK10, MAPK8, PIK3CA, AKT2, AKT1, EP300, MAPK1, JAK2, RAF1, MAPK3	6.72604	1.45402e-10
KEGG_PATHWAY	hsa04071:Sphingolipid signaling pathway	20	9.00901	8.18652e-11	MAP2K1, ABCC1, ROCK2, NOS3, PIK3CD, PIK3CB, PIK3R1, MAPK14, TNF, PRKCZ, NFKB1, MAPK10, MAPK8, PIK3CA, AKT2, BCL2, AKT1, MAPK1, RAF1, MAPK3	6.72604	1.45402e-10
KEGG_PATHWAY	hsa04915:Estrogen signaling pathway	20	9.00901	8.21312e-10	MAP2K1, JUN, HSP90AA1, NOS3, SRC, MMP2, PIK3CD, PIK3CB, PIK3R1, ESR1, MMP9, EGFR, ESR2, PIK3CA, AKT2, BCL2, AKT1, MAPK1, RAF1, MAPK3	5.90343	1.25303e-09
KEGG_PATHWAY	hsa04022:cGMP-PKG signaling pathway	20	9.00901	1.67404e-08	MAP2K1, ROCK2, NOS3, INSR, ADRA1D, ADRB2, ADRA1B, ADRA2C, ADRA1A, ADRA2B, PIK3CG, ADRA2A, EDNRB, ADRB3, AKT2, AGTR1, AKT1, MAPK1, RAF1, MAPK3	4.94323	2.21345e-08
KEGG_PATHWAY	hsa04613:Neutrophil extracellular trap formation	20	9.00901	1.92791e-07	MAP2K1, HDAC2, HDAC1, SRC, PIK3CD, PIK3CB, PIK3R1, ITGAL, MAPK14, MPO, MTOR, NFKB1, SELP, PIK3CA, AKT2, CASP1, AKT1, MAPK1, RAF1, MAPK3	4.25169	2.44065e-07
KEGG_PATHWAY	hsa05223:Non-small cell lung cancer	19	8.55856	6.86053e-14	RET, MAP2K1, STAT3, PIK3CD, BRAF, PIK3CB, PIK3R1, EGFR, RXRA, PIK3CA, CCND1, CDK4, AKT2, ERBB2, AKT1, MAPK1, RAF1, MET, MAPK3	10.6787	2.63356e-13
KEGG_PATHWAY	hsa05214:Glioma	19	8.55856	1.46585e-13	PDGFRB, PDGFRA, MAP2K1, PIK3CD, BRAF, PIK3CB, PIK3R1, EGFR, MTOR, IGF1R, PIK3CA, CCND1, CDK4, AKT2, MDM2, AKT1, MAPK1, RAF1, MAPK3	10.2572	4.59042e-13
KEGG_PATHWAY	hsa04012:ErbB signaling pathway	19	8.55856	1.44203e-12	GSK3B, MAP2K1, JUN, SRC, PIK3CD, BRAF, PIK3CB, PIK3R1, EGFR, MTOR, MAPK10, MAPK8, PIK3CA, AKT2, ERBB2, AKT1, MAPK1, RAF1, MAPK3	9.06451	3.43203e-12
KEGG_PATHWAY	hsa05231:Choline metabolism in cancer	19	8.55856	1.80111e-11	PDGFRB, PDGFRA, MAP2K1, JUN, SLC22A2, PIK3CD, PIK3CB, PIK3R1, HIF1A, EGFR, MTOR, MAPK10, MAPK8, PIK3CA, AKT2, AKT1, MAPK1, RAF1, MAPK3	7.87422	3.63275e-11
KEGG_PATHWAY	hsa04152:AMPK signaling pathway	19	8.55856	6.56664e-10	CPT1A, INSR, PIK3CD, PIK3CB, PIK3R1, HMGCR, SIRT1, ADRA1A, MTOR, IGF1R, PIK3CA, CCND1, SCD, HNF4A, AKT2, AKT1, PPARG, FBP1, CFTR	6.38974	1.04191e-09
KEGG_PATHWAY	hsa04550:Signaling pathways regulating pluripotency of stem cells	19	8.55856	1.00166e-08	ACVR1, GSK3B, MAP2K1, STAT3, PIK3CD, PIK3CB, PIK3R1, MAPK14, IGF1R, BMP4, PIK3CA, AKT2, AKT1, MAPK1, JAK2, RAF1, JAK1, FGFR1, MAPK3	5.41353	1.35452e-08
KEGG_PATHWAY	hsa05152:Tuberculosis	19	8.55856	3.83385e-07	CREBBP, TGFB1, NOS2, SRC, MAPK14, TNF, NFKB1, MAPK10, MAPK8, CASP8, AKT2, BCL2, AKT1, EP300, MAPK1, JAK2, RAF1, JAK1, MAPK3	4.28323	4.56229e-07
KEGG_PATHWAY	hsa05168:Herpes simplex virus 1 infection	19	8.55856	3.83385e-07	SRC, EIF2AK3, PIK3CD, TYK2, PIK3CB, PIK3R1, TNF, MTOR, NFKB1, NFKBIA, IKBKB, CASP8, PIK3CA, AKT2, BCL2, AKT1, JAK2, JAK1, BCL2L1	4.28323	4.56229e-07
KEGG_PATHWAY	hsa04810:Regulation of actin cytoskeleton	19	8.55856	1.25645e-05	PDGFRB, PDGFRA, MAP2K1, ROCK2, SRC, PIK3CD, BRAF, PIK3CB, PIK3R1, ITGAL, F2, EGFR, PIK3CA, AKT2, AKT1, MAPK1, RAF1, FGFR1, MAPK3	3.36012	1.27259e-05
KEGG_PATHWAY	hsa05221:Acute myeloid leukemia	18	8.10811	2.73009e-13	MAP2K1, STAT3, PIK3CD, BRAF, PIK3CB, PIK3R1, MPO, MTOR, NFKB1, IKBKB, PIK3CA, CCND1, AKT2, KIT, AKT1, MAPK1, RAF1, MAPK3	10.8606	7.73526e-13
KEGG_PATHWAY	hsa05211:Renal cell carcinoma	18	8.10811	4.58524e-13	MAP2K1, CREBBP, JUN, TGFB1, PIK3CD, BRAF, PIK3CB, PIK3R1, HIF1A, VEGFA, PIK3CA, AKT2, AKT1, EP300, MAPK1, RAF1, MET, MAPK3	10.5503	1.18618e-12
KEGG_PATHWAY	hsa05222:Small cell lung cancer	18	8.10811	6.14371e-11	NOS2, XIAP, PIK3CD, PIK3CB, PIK3R1, PTGS2, NFKB1, NFKBIA, IKBKB, RXRA, PIK3CA, CCND1, CDK4, AKT2, CDK2, BCL2, AKT1, BCL2L1	7.94107	1.16048e-10
KEGG_PATHWAY	hsa04657:IL-17 signaling pathway	18	8.10811	8.75278e-11	GSK3B, JUN, HSP90AA1, MMP1, MMP3, PTGS2, MAPK14, TNF, MMP9, NFKB1, MAPK10, NFKBIA, IKBKB, MAPK8, MMP13, CASP8, MAPK1, MAPK3	7.77389	1.53174e-10
KEGG_PATHWAY	hsa04726:Serotonergic synapse	18	8.10811	1.94207e-09	APP, MAP2K1, MAOB, HTR1D, HTR1A, HTR1B, HTR2C, BRAF, HTR2A, PTGS2, CYP2C19, PTGS1, CYP2C9, HTR7, CYP2D6, MAPK1, RAF1, MAPK3	6.42191	2.92539e-09
KEGG_PATHWAY	hsa04611:Platelet activation	18	8.10811	8.12848e-09	ROCK2, NOS3, SRC, PIK3CD, PIK3CB, PIK3R1, F2, MAPK14, PRKCZ, PIK3CG, PTGS1, PIK3CA, AKT2, TBXAS1, BTK, AKT1, MAPK1, MAPK3	5.86126	1.13799e-08
KEGG_PATHWAY	hsa04140:Autophagy - animal	18	8.10811	6.42148e-07	MAP2K1, EIF2AK3, PIK3CD, PIK3CB, PIK3R1, HIF1A, MTOR, IGF1R, MAPK10, MAPK8, PIK3CA, AKT2, BCL2, AKT1, MAPK1, RAF1, BCL2L1, MAPK3	4.36994	7.5659e-07
KEGG_PATHWAY	hsa04621:NOD-like receptor signaling pathway	18	8.10811	3.07658e-06	JUN, HSP90AA1, XIAP, TYK2, MAPK14, TNF, NFKB1, MAPK10, NFKBIA, IKBKB, MAPK8, CASP8, CASP1, BCL2, MAPK1, JAK1, BCL2L1, MAPK3	3.90751	3.38993e-06
KEGG_PATHWAY	hsa04914:Progesterone-mediated oocyte maturation	17	7.65766	8.61283e-09	MAP2K1, HSP90AA1, PIK3CD, BRAF, PIK3CB, PIK3R1, MAPK14, IGF1R, MAPK10, MAPK8, PIK3CA, AKT2, CDK2, AKT1, MAPK1, RAF1, MAPK3	6.2837	1.19178e-08
KEGG_PATHWAY	hsa04936:Alcoholic liver disease	17	7.65766	3.58619e-07	GSK3B, CPT1A, MAPK14, SIRT1, TNF, NFKB1, MAPK10, NFKBIA, IKBKB, MAPK8, CASP8, CCND1, ALDH2, SCD, AKT2, AKT1, PPARA	4.84368	4.35465e-07
KEGG_PATHWAY	hsa04150:mTOR signaling pathway	17	7.65766	1.26979e-06	GSK3B, MAP2K1, INSR, PIK3CD, BRAF, PIK3CB, PIK3R1, TNF, MTOR, IGF1R, IKBKB, PIK3CA, AKT2, AKT1, MAPK1, RAF1, MAPK3	4.4145	1.46704e-06
KEGG_PATHWAY	hsa05219:Bladder cancer	16	7.20721	1.29326e-14	MAP2K1, MMP1, SRC, MMP2, BRAF, MMP9, EGFR, TYMP, VEGFA, CCND1, CDK4, ERBB2, MDM2, MAPK1, RAF1, MAPK3	16.0113	5.49637e-14
KEGG_PATHWAY	hsa04930:Type II diabetes mellitus	16	7.20721	1.35219e-13	INSR, PIK3CD, PIK3CB, PIK3R1, TNF, PRKCZ, MTOR, GCK, HK2, HK1, MAPK10, IKBKB, MAPK8, PIK3CA, MAPK1, MAPK3	13.9673	4.46974e-13
KEGG_PATHWAY	hsa04370:VEGF signaling pathway	16	7.20721	7.24906e-12	MAP2K1, NOS3, SRC, PIK3CD, PIK3CB, PIK3R1, PTGS2, MAPK14, VEGFA, PIK3CA, AKT2, KDR, AKT1, MAPK1, RAF1, MAPK3	10.941	1.56843e-11
KEGG_PATHWAY	hsa04662:B cell receptor signaling pathway	16	7.20721	3.85153e-09	GSK3B, MAP2K1, JUN, PIK3CD, PIK3CB, PIK3R1, NFKB1, NFKBIA, IKBKB, PIK3CA, AKT2, BTK, AKT1, MAPK1, RAF1, MAPK3	7.21386	5.65842e-09
KEGG_PATHWAY	hsa04148:Efferocytosis	16	7.20721	5.69947e-06	MAP2K1, CPT1A, TGFB1, ARG1, ODC1, PTGS2, MAPK14, HIF1A, SIRT1, ADAM17, RXRA, CASP1, MAPK1, PPARG, JAK2, MAPK3	4.18128	6.0021e-06
KEGG_PATHWAY	hsa05130:Pathogenic Escherichia coli infection	16	7.20721	0.000118547	JUN, ROCK2, SRC, F2, MAPK14, TNF, NFKB1, MAPK10, NFKBIA, IKBKB, MAPK8, CASP8, CASP1, MAPK1, GAPDH, MAPK3	3.2338	0.000118547
KEGG_PATHWAY	hsa05213:Endometrial cancer	15	6.75676	7.99763e-11	GSK3B, MAP2K1, PIK3CD, BRAF, PIK3CB, PIK3R1, EGFR, PIK3CA, CCND1, AKT2, ERBB2, AKT1, MAPK1, RAF1, MAPK3	10.4311	1.45402e-10
KEGG_PATHWAY	hsa04664:Fc epsilon RI signaling pathway	15	6.75676	7.50828e-10	MAP2K1, PIK3CD, PIK3CB, PIK3R1, MAPK14, TNF, MAPK10, MAPK8, PIK3CA, AKT2, BTK, AKT1, MAPK1, RAF1, MAPK3	8.91931	1.16037e-09
KEGG_PATHWAY	hsa04371:Apelin signaling pathway	15	6.75676	6.93419e-06	MAP2K1, NOS2, NOS3, SERPINE1, TGFBR1, MTOR, PIK3CG, CCND1, AKT2, AGTR1, AKT1, MAPK1, NOS1, RAF1, MAPK3	4.39595	7.23832e-06
KEGG_PATHWAY	hsa05202:Transcriptional misregulation in cancer	15	6.75676	0.000316815	NTRK1, HDAC2, FLT1, HDAC1, IGFBP3, MMP3, MPO, MMP9, NFKB1, IGF1R, RXRA, MDM2, PPARG, MET, BCL2L1	3.10825	0.000316815
KEGG_PATHWAY	hsa04920:Adipocytokine signaling pathway	14	6.30631	9.70731e-09	CPT1A, STAT3, TNF, MTOR, NFKB1, MAPK10, NFKBIA, IKBKB, MAPK8, RXRA, AKT2, AKT1, JAK2, PPARA	8.20577	1.32778e-08
KEGG_PATHWAY	hsa01524:Platinum drug resistance	14	6.30631	2.32694e-08	XIAP, PIK3CD, PIK3CB, PIK3R1, CASP8, PIK3CA, AKT2, ERBB2, MDM2, BCL2, AKT1, MAPK1, BCL2L1, MAPK3	7.65872	3.04292e-08
KEGG_PATHWAY	hsa04520:Adherens junction	14	6.30631	3.24874e-07	PTPN1, CREBBP, ROCK2, SRC, INSR, EGFR, TGFBR1, IGF1R, ERBB2, EP300, MAPK1, MET, FGFR1, MAPK3	6.17639	3.98556e-07
KEGG_PATHWAY	hsa04650:Natural killer cell mediated cytotoxicity	14	6.30631	4.64336e-06	MAP2K1, PRF1, PIK3CD, BRAF, PIK3CB, PIK3R1, ITGAL, TNF, ICAM1, PIK3CA, PTK2B, MAPK1, RAF1, MAPK3	4.90943	4.93357e-06
KEGG_PATHWAY	hsa04217:Necroptosis	14	6.30631	0.000123485	HSP90AA1, PARP1, STAT3, XIAP, PYGM, TYK2, TNF, MAPK10, MAPK8, CASP8, CASP1, BCL2, JAK2, JAK1	3.6126	0.000123485
KEGG_PATHWAY	hsa04360:Axon guidance	14	6.30631	0.000521251	GSK3B, ROCK2, SRC, PIK3CD, PIK3CB, PIK3R1, PRKCZ, PIK3CA, MAPK1, EPHB2, RAF1, MET, EPHA2, MAPK3	3.12176	0.000521251
KEGG_PATHWAY	hsa04912:GnRH signaling pathway	13	5.85586	2.23728e-06	MAP2K1, JUN, SRC, MMP2, MAPK14, EGFR, MAPK10, MMP14, MAPK8, PTK2B, MAPK1, RAF1, MAPK3	5.73522	2.51167e-06
KEGG_PATHWAY	hsa04658:Th1 and Th2 cell differentiation	13	5.85586	2.23728e-06	JUN, TYK2, MAPK14, IL2, NFKB1, MAPK10, NFKBIA, IKBKB, MAPK8, MAPK1, JAK2, JAK1, MAPK3	5.73522	2.51167e-06
KEGG_PATHWAY	hsa04750:Inflammatory mediator regulation of TRP channels	13	5.85586	4.36936e-06	NTRK1, SRC, PIK3CD, HTR2C, PIK3CB, PIK3R1, HTR2A, MAPK14, MAPK10, HRH1, MAPK8, PIK3CA, F2RL1	5.38763	4.68427e-06
KEGG_PATHWAY	hsa04725:Cholinergic synapse	13	5.85586	2.26485e-05	ACHE, MAP2K1, PIK3CD, PIK3CB, PIK3R1, PIK3CG, PIK3CA, AKT2, BCL2, AKT1, MAPK1, JAK2, MAPK3	4.59806	2.26485e-05
KEGG_PATHWAY	hsa04728:Dopaminergic synapse	13	5.85586	8.18074e-05	GSK3B, MAOB, COMT, MAPK14, MAPK10, MAPK8, AKT2, AKT1, DRD1, DRD2, DRD3, DRD4, DRD5	4.04072	8.18074e-05
KEGG_PATHWAY	hsa05020:Prion disease	13	5.85586	0.0380979	GSK3B, HSPA5, EIF2AK3, PIK3CD, PIK3CB, PIK3R1, MAPK14, TNF, MAPK10, MAPK8, PIK3CA, MAPK1, MAPK3	1.91862	0.0380979
KEGG_PATHWAY	hsa04213:Longevity regulating pathway - multiple species	12	5.40541	2.2553e-07	HDAC2, PIK3CA, HDAC1, AKT2, INSR, PIK3CD, AKT1, PIK3CB, PIK3R1, SIRT1, MTOR, IGF1R	7.94107	2.79564e-07
KEGG_PATHWAY	hsa05140:Leishmaniasis	12	5.40541	2.79497e-06	NFKBIA, JUN, TGFB1, NOS2, MAPK1, JAK2, MAPK14, PTGS2, TNF, NFKB1, JAK1, MAPK3	6.23223	3.10843e-06
KEGG_PATHWAY	hsa04211:Longevity regulating pathway	12	5.40541	1.01901e-05	PIK3CA, AKT2, INSR, PIK3CD, AKT1, PPARG, PIK3CB, PIK3R1, SIRT1, NFKB1, MTOR, IGF1R	5.47051	1.04537e-05
KEGG_PATHWAY	hsa04540:Gap junction	12	5.40541	1.26189e-05	PDGFRB, PDGFRA, MAP2K1, SRC, MAPK1, HTR2C, DRD1, HTR2A, DRD2, RAF1, EGFR, MAPK3	5.35159	1.27259e-05
KEGG_PATHWAY	hsa04064:NF-kappa B signaling pathway	12	5.40541	4.44111e-05	NFKBIA, IKBKB, VCAM1, PARP1, BCL2, BTK, XIAP, PTGS2, TNF, NFKB1, BCL2L1, ICAM1	4.68901	4.44111e-05
KEGG_PATHWAY	hsa04928:Parathyroid hormone synthesis, secretion and action	12	5.40541	0.000102646	MMP14, MAP2K1, RXRA, MMP13, PDE4D, BCL2, MAPK1, BRAF, RAF1, EGFR, FGFR1, MAPK3	4.28127	0.000102646
KEGG_PATHWAY	hsa04670:Leukocyte transendothelial migration	12	5.40541	0.000111026	VCAM1, PIK3CA, ROCK2, MMP2, PTK2B, PIK3CD, PIK3CB, PIK3R1, ITGAL, MAPK14, MMP9, ICAM1	4.24436	0.000111026
KEGG_PATHWAY	hsa04270:Vascular smooth muscle contraction	12	5.40541	0.000396952	MAP2K1, ROCK2, ADORA2B, PLA2G2A, AGTR1, MAPK1, BRAF, ADRA1D, ADRA1B, RAF1, ADRA1A, MAPK3	3.67423	0.000396952
KEGG_PATHWAY	hsa04261:Adrenergic signaling in cardiomyocytes	12	5.40541	0.00127237	AKT2, BCL2, AGTR1, MAPK1, AKT1, ADRA1D, ADRB2, ADRA1B, MAPK14, ADRA1A, PIK3CG, MAPK3	3.19705	0.00127237
KEGG_PATHWAY	hsa04934:Cushing syndrome	12	5.40541	0.00134104	GSK3B, MAP2K1, CCND1, CDK4, CDK2, AGTR1, MAPK1, BRAF, AHR, EGFR, CYP17A1, MAPK3	3.17643	0.00134104
KEGG_PATHWAY	hsa04921:Oxytocin signaling pathway	12	5.40541	0.00134104	MAP2K1, JUN, CCND1, ROCK2, SRC, NOS3, MAPK1, RAF1, PTGS2, EGFR, PIK3CG, MAPK3	3.17643	0.00134104
KEGG_PATHWAY	hsa04923:Regulation of lipolysis in adipocytes	11	4.95495	1.26403e-06	PIK3CA, ADRB3, AKT2, INSR, PIK3CD, AKT1, ADRB2, PIK3CB, PIK3R1, PTGS2, PTGS1	7.64945	1.46704e-06
KEGG_PATHWAY	hsa04929:GnRH secretion	11	4.95495	3.17258e-06	MAP2K1, PIK3CA, AKT2, MAPK1, PIK3CD, AKT1, PIK3CB, PIK3R1, RAF1, ESR2, MAPK3	6.94334	3.46364e-06
KEGG_PATHWAY	hsa05120:Epithelial cell signaling in Helicobacter pylori infection	11	4.95495	7.2091e-06	MAPK10, NFKBIA, IKBKB, ADAM17, JUN, MAPK8, SRC, MAPK14, MET, EGFR, NFKB1	6.35658	7.45985e-06
KEGG_PATHWAY	hsa04922:Glucagon signaling pathway	11	4.95495	0.00025696	CREBBP, CPT1A, AKT2, GCGR, EP300, AKT1, PYGM, PPARA, SIRT1, FBP1, GCK	4.21792	0.00025696
KEGG_PATHWAY	hsa04350:TGF-beta signaling pathway	11	4.95495	0.000277292	ACVR1, BMP4, HDAC2, CREBBP, TGFB1, HDAC1, EP300, MAPK1, TNF, TGFBR1, MAPK3	4.17886	0.000277292
KEGG_PATHWAY	hsa04110:Cell cycle	11	4.95495	0.00502457	GSK3B, HDAC2, CREBBP, TGFB1, CCND1, HDAC1, CDK4, CHEK2, CDK2, MDM2, EP300	2.85644	0.00502457
KEGG_PATHWAY	hsa05034:Alcoholism	11	4.95495	0.016138	MAP2K1, HDAC2, MAOB, ADORA2B, HDAC1, MAPK1, BRAF, DRD1, DRD2, RAF1, MAPK3	2.40062	0.016138
KEGG_PATHWAY	hsa04960:Aldosterone-regulated sodium reabsorption	10	4.5045	2.16375e-07	HSD11B2, PIK3CA, INSR, MAPK1, PIK3CD, PIK3CB, PIK3R1, KCNJ1, NR3C2, MAPK3	10.7971	2.71038e-07
KEGG_PATHWAY	hsa04973:Carbohydrate digestion and absorption	10	4.5045	3.63794e-06	MGAM, PIK3CA, AKT2, PIK3CD, AKT1, PIK3CB, SLC5A1, PIK3R1, HK2, HK1	7.89016	3.93559e-06
KEGG_PATHWAY	hsa04115:p53 signaling pathway	10	4.5045	7.66658e-05	CASP8, CCND1, CDK4, CHEK2, IGFBP3, CDK2, SERPINE1, MDM2, BCL2, BCL2L1	5.47051	7.66658e-05
KEGG_PATHWAY	hsa05133:Pertussis	10	4.5045	0.000104544	MAPK10, JUN, MAPK8, NOS2, CASP1, MAPK1, MAPK14, TNF, NFKB1, MAPK3	5.26011	0.000104544
KEGG_PATHWAY	hsa04666:Fc gamma R-mediated phagocytosis	10	4.5045	0.000640049	MAP2K1, PIK3CA, AKT2, MAPK1, PIK3CD, AKT1, PIK3CB, PIK3R1, RAF1, MAPK3	4.14433	0.000640049
KEGG_PATHWAY	hsa04916:Melanogenesis	10	4.5045	0.00074064	GSK3B, MAP2K1, CREBBP, EDNRB, KIT, EP300, MAPK1, TYR, RAF1, MAPK3	4.06226	0.00074064
KEGG_PATHWAY	hsa05017:Spinocerebellar ataxia	10	4.5045	0.00826643	MAPK10, XBP1, MAPK8, PIK3CA, AKT2, PIK3CD, AKT1, PIK3CB, PIK3R1, MTOR	2.84923	0.00826643
KEGG_PATHWAY	hsa04530:Tight junction	10	4.5045	0.0224503	MAPK10, JUN, MAPK8, CCND1, ROCK2, SRC, CDK4, ERBB2, PRKCZ, CFTR	2.41346	0.0224503
KEGG_PATHWAY	hsa05216:Thyroid cancer	9	4.05405	2.20679e-06	NTRK1, RET, MAP2K1, RXRA, CCND1, MAPK1, BRAF, PPARG, MAPK3	9.97999	2.51167e-06
KEGG_PATHWAY	hsa05323:Rheumatoid arthritis	9	4.05405	0.00208784	JUN, TGFB1, FLT1, MMP1, MMP3, ITGAL, TNF, ICAM1, VEGFA	3.88694	0.00208784
KEGG_PATHWAY	hsa05146:Amoebiasis	9	4.05405	0.00346457	TGFB1, PIK3CA, NOS2, ARG1, PIK3CD, PIK3CB, PIK3R1, TNF, NFKB1	3.58504	0.00346457
KEGG_PATHWAY	hsa04310:Wnt signaling pathway	9	4.05405	0.0613071	MAPK10, GSK3B, CREBBP, JUN, MAPK8, CCND1, ROCK2, EP300, SIRT1	2.12218	0.0613071
KEGG_PATHWAY	hsa05144:Malaria	8	3.6036	0.000183888	SELP, TGFB1, VCAM1, ITGAL, SELE, TNF, MET, ICAM1	6.56462	0.000183888
KEGG_PATHWAY	hsa00140:Steroid hormone biosynthesis	8	3.6036	0.000780631	HSD11B2, CYP11B2, CYP1A2, CYP1A1, COMT, CYP3A4, CYP19A1, CYP17A1	5.21001	0.000780631
KEGG_PATHWAY	hsa04622:RIG-I-like receptor signaling pathway	8	3.6036	0.00172993	MAPK10, NFKBIA, IKBKB, MAPK8, CASP8, MAPK14, TNF, NFKB1	4.55876	0.00172993
KEGG_PATHWAY	hsa04976:Bile secretion	8	3.6036	0.00608839	RXRA, ABCB1, CA2, HMGCR, SLC5A1, CYP3A4, CFTR, ABCG2	3.64701	0.00608839
KEGG_PATHWAY	hsa04137:Mitophagy - animal	8	3.6036	0.0137042	MAPK10, VCP, JUN, MAPK8, SRC, EIF2AK3, HIF1A, BCL2L1	3.12601	0.0137042
KEGG_PATHWAY	hsa04390:Hippo signaling pathway	8	3.6036	0.0872079	BMP4, GSK3B, TGFB1, CCND1, SERPINE1, PRKCZ, TGFBR1, GLI2	2.09064	0.0872079
KEGG_PATHWAY	hsa00330:Arginine and proline metabolism	7	3.15315	0.00123612	MAOB, ALDH2, NOS2, NOS3, ARG1, ODC1, NOS1	5.74404	0.00123612
KEGG_PATHWAY	hsa05134:Legionellosis	7	3.15315	0.00223938	NFKBIA, CLK1, VCP, CASP8, CASP1, TNF, NFKB1	5.12861	0.00223938
KEGG_PATHWAY	hsa04730:Long-term depression	7	3.15315	0.00318737	MAP2K1, MAPK1, BRAF, NOS1, RAF1, IGF1R, MAPK3	4.7867	0.00318737
KEGG_PATHWAY	hsa04720:Long-term potentiation	7	3.15315	0.00552514	MAP2K1, CREBBP, EP300, MAPK1, BRAF, RAF1, MAPK3	4.2866	0.00552514
KEGG_PATHWAY	hsa00983:Drug metabolism - other enzymes	7	3.15315	0.0136066	CYP3A4, GUSB, MPO, XDH, CES2, TYMP, CES1	3.5457	0.0136066
KEGG_PATHWAY	hsa01200:Carbon metabolism	7	3.15315	0.0626345	IDH1, TKT, GAPDH, FBP1, GCK, HK2, HK1	2.47588	0.0626345
KEGG_PATHWAY	hsa00052:Galactose metabolism	6	2.7027	0.00094461	MGAM, GAA, AKR1B1, GCK, HK2, HK1	7.69291	0.00094461
KEGG_PATHWAY	hsa04215:Apoptosis - multiple species	6	2.7027	0.00094461	MAPK10, MAPK8, CASP8, BCL2, XIAP, BCL2L1	7.69291	0.00094461
KEGG_PATHWAY	hsa00500:Starch and sucrose metabolism	6	2.7027	0.00263826	MGAM, GAA, PYGM, GCK, HK2, HK1	6.15433	0.00263826
KEGG_PATHWAY	hsa04913:Ovarian steroidogenesis	6	2.7027	0.00824608	INSR, CYP1A1, PTGS2, CYP19A1, CYP17A1, IGF1R	4.7341	0.00824608
KEGG_PATHWAY	hsa04330:Notch signaling pathway	6	2.7027	0.0169161	ADAM17, HDAC2, CREBBP, HDAC1, PSEN2, EP300	3.97053	0.0169161
KEGG_PATHWAY	hsa00590:Arachidonic acid metabolism	6	2.7027	0.0180232	CYP2C9, TBXAS1, PLA2G2A, CYP2C19, PTGS2, PTGS1	3.90751	0.0180232
KEGG_PATHWAY	hsa05321:Inflammatory bowel disease	6	2.7027	0.0216283	JUN, TGFB1, STAT3, TNF, NFKB1, IL2	3.7299	0.0216283
KEGG_PATHWAY	hsa00010:Glycolysis / Gluconeogenesis	6	2.7027	0.022927	ALDH2, GAPDH, FBP1, GCK, HK2, HK1	3.67423	0.022927
KEGG_PATHWAY	hsa05031:Amphetamine addiction	6	2.7027	0.0256734	HDAC2, JUN, MAOB, HDAC1, DRD1, SIRT1	3.56773	0.0256734
KEGG_PATHWAY	hsa05416:Viral myocarditis	6	2.7027	0.0271222	CASP8, CCND1, PRF1, NOS1, ITGAL, ICAM1	3.51676	0.0271222
KEGG_PATHWAY	hsa05204:Chemical carcinogenesis - DNA adducts	6	2.7027	0.0286222	CYP2C9, CYP1A2, CYP1A1, CYP2C19, CYP3A4, PTGS2	3.46723	0.0286222
KEGG_PATHWAY	hsa00982:Drug metabolism - cytochrome P450	6	2.7027	0.0317775	CYP2C9, MAOB, CYP2D6, CYP1A2, CYP2C19, CYP3A4	3.37223	0.0317775
KEGG_PATHWAY	hsa03320:PPAR signaling pathway	6	2.7027	0.0369047	CPT1A, RXRA, MMP1, SCD, PPARG, PPARA	3.23912	0.0369047
KEGG_PATHWAY	hsa05100:Bacterial invasion of epithelial cells	6	2.7027	0.0405896	PIK3CA, SRC, PIK3CD, PIK3CB, PIK3R1, MET	3.15607	0.0405896
KEGG_PATHWAY	hsa04970:Salivary secretion	6	2.7027	0.0864293	ADRB3, ADRA1D, ADRB2, NOS1, ADRA1B, ADRA1A	2.53787	0.0864293
KEGG_PATHWAY	hsa00591:Linoleic acid metabolism	5	2.25225	0.00561988	CYP2C9, CYP1A2, PLA2G2A, CYP2C19, CYP3A4	6.83814	0.00561988
KEGG_PATHWAY	hsa01523:Antifolate resistance	5	2.25225	0.00561988	IKBKB, ABCC1, TNF, NFKB1, ABCG2	6.83814	0.00561988
KEGG_PATHWAY	hsa00051:Fructose and mannose metabolism	5	2.25225	0.00882073	MPI, AKR1B1, FBP1, HK2, HK1	6.03365	0.00882073
KEGG_PATHWAY	hsa05143:African trypanosomiasis	5	2.25225	0.0118743	VCAM1, F2RL1, SELE, TNF, ICAM1	5.54444	0.0118743
KEGG_PATHWAY	hsa05030:Cocaine addiction	5	2.25225	0.0304598	JUN, MAOB, DRD1, DRD2, NFKB1	4.18662	0.0304598
KEGG_PATHWAY	hsa04924:Renin secretion	5	2.25225	0.08609	ACE, ADRB3, AGTR1, REN, ADRB2	2.9731	0.08609
KEGG_PATHWAY	hsa00910:Nitrogen metabolism	4	1.8018	0.00744026	CA1, CA3, CA2, CA4	9.65385	0.00744026
KEGG_PATHWAY	hsa00220:Arginine biosynthesis	4	1.8018	0.0174203	NOS2, NOS3, ARG1, NOS1	7.13545	0.0174203
KEGG_PATHWAY	hsa04614:Renin-angiotensin system	4	1.8018	0.0174203	ACE, MME, AGTR1, REN	7.13545	0.0174203
KEGG_PATHWAY	hsa01250:Biosynthesis of nucleotide sugars	4	1.8018	0.0598056	MPI, GCK, HK2, HK1	4.43555	0.0598056
KEGG_PATHWAY	hsa00520:Amino sugar and nucleotide sugar metabolism	4	1.8018	0.0638154	MPI, GCK, HK2, HK1	4.31883	0.0638154
KEGG_PATHWAY	hsa00380:Tryptophan metabolism	4	1.8018	0.0810412	MAOB, ALDH2, CYP1A2, CYP1A1	3.90751	0.0810412
KEGG_PATHWAY	hsa02010:ABC transporters	4	1.8018	0.0951347	ABCC1, ABCB1, CFTR, ABCG2	3.64701	0.0951347
KEGG_PATHWAY	hsa00524:Neomycin, kanamycin and gentamicin biosynthesis	3	1.35135	0.00557938	GCK, HK2, HK1	24.6173	0.00557938
