# Supplementary material for: Exploring the Mechanisms of n-Butanol Extract from Tibetan Medicine Biebersteinia heterostemon in Improving Type 2 Diabetes Based on Network Pharmacology and Cellular Experiments
Source: Int J Mol Sci. 2025 Oct 10;26(20):9866. doi: 10.3390/ijms26209866 (PMC12564757; doi:10.3390/ijms26209866)
Supplement: Supplementary file 1 [file ijms-26-09866-s001.zip › Table S8.xlsx]

## Sheet: Table S8
Table S8 "BHBE-active components-common targets-pathways-T2DM" interaction network
Average Shortest Path Length	Betweenness unDir	Betweenness Centrality	Closeness Centrality	Degree	Degree unDir	Eccentricity	name	Neighborhood Connectivity	Number Of Undirected Edges	Radiality	tape	Topological Coefficient
1.21071	45879.1	0.58729	0.825959	222	222	3	T2DM	8.97748	222	0.999051	disease	0.139956
1.94286	1903.41	0.0243651	0.514706	37	37	3	Biebersteinia heterostemon Maxim.	29.8649	37	0.995753	drug	0.130022
2.36071	1758.99	0.0225165	0.423601	67	67	4	Pathways in cancer	14.2388	67	0.993871	pathway	0.259584
1.96429	831.617	0.0106454	0.509091	34	34	3	EGFR	42.8235	34	0.995656	gene	0.188394
2.00714	537.841	0.0068848	0.498221	28	28	3	PIK3R1	42.7143	28	0.995463	gene	0.187902
2.01429	502.7	0.00643497	0.496454	27	27	3	AKT1	43.1481	27	0.995431	gene	0.189857
2.475	983.826	0.0125938	0.40404	46	46	3	Acetylcorynoline	15.2889	46	0.993356	mol	0.250682
2.01429	504.782	0.00646162	0.496454	27	27	3	GSK3B	45.5556	27	0.995431	gene	0.200701
2.46786	1158.33	0.0148275	0.40521	47	47	3	Cheilanthifoline	12.4783	47	0.993388	mol	0.201373
2.02143	626.519	0.00801996	0.4947	26	26	3	PIK3CA	41.7692	26	0.995399	gene	0.183645
2.02857	432.523	0.00553665	0.492958	25	25	3	MMP9	46.56	25	0.995367	gene	0.205225
2.03571	473.821	0.00606529	0.491228	29	29	3	CDK2	44.5417	29	0.995335	gene	0.196134
2.04286	413.709	0.00529582	0.48951	23	23	3	PTGS2	48.3478	23	0.995302	gene	0.213278
2.475	1082.61	0.0138583	0.40404	46	46	4	Liquiritigenin	14.1304	46	0.993356	mol	0.234472
2.02857	429.734	0.00550095	0.492958	25	25	3	MAPK1	42.44	25	0.995367	gene	0.186667
2.46786	630.539	0.00807141	0.40521	46	46	3	Dinatin	16.4348	46	0.993388	mol	0.270786
2.03571	410.606	0.00525609	0.491228	25	25	3	PIK3CD	43.125	25	0.995335	gene	0.189752
2.03571	370.04	0.00473681	0.491228	24	24	3	MET	47.4583	24	0.995335	gene	0.209272
2.46071	1284.04	0.0164367	0.406386	47	47	3	Glabridin	11.2979	47	0.99342	mol	0.180664
2.475	724.289	0.00927149	0.40404	46	46	4	Skullcapflavone II	15.6957	46	0.993356	mol	0.262422
2.48929	882.517	0.0112969	0.401722	44	44	3	Bicuculline	14.186	44	0.993292	mol	0.231334
2.04286	350.707	0.00448934	0.48951	23	23	3	PIK3CB	45.1304	23	0.995302	gene	0.198786
2.03571	425.623	0.00544833	0.491228	24	24	3	CA2	44.9167	24	0.995335	gene	0.197823
2.05	328.768	0.0042085	0.487805	22	22	3	SRC	47.0909	22	0.99527	gene	0.207617
2.48929	1015.07	0.0129938	0.401722	43	43	3	Armepavine	10.9767	43	0.993292	mol	0.175031
2.50357	811.568	0.0103887	0.399429	45	45	4	Noscapine	13.4286	45	0.993227	mol	0.221939
2.49643	368.762	0.00472046	0.400572	42	42	3	Luteolin	18.4286	42	0.993259	mol	0.305764
2.05	360.728	0.00461762	0.487805	22	22	3	MMP2	46.8636	22	0.99527	gene	0.206593
2.06429	389.93	0.00499143	0.484429	20	20	3	ACHE	46.65	20	0.995206	gene	0.205631
2.05	353.489	0.00452495	0.487805	22	22	3	ESR2	46.8636	22	0.99527	gene	0.206593
2.49643	366.178	0.00468737	0.400572	42	42	3	Kaempferol	18.3571	42	0.993259	mol	0.304511
2.49643	374.741	0.00479699	0.400572	42	42	3	Azaleatin	18.0476	42	0.993259	mol	0.299081
2.48929	446.345	0.00571358	0.401722	43	43	3	Epicatechin	17.0698	43	0.993292	mol	0.281926
2.48929	446.345	0.00571358	0.401722	43	43	3	Skrofulein	17.0698	43	0.993292	mol	0.281926
2.54643	550.162	0.00704252	0.392707	42	42	4	PI3K-Akt signaling pathway	15.7857	42	0.993034	pathway	0.295714
2.49643	392.258	0.00502122	0.400572	42	42	3	Morin	17.6667	42	0.993259	mol	0.292398
2.48214	1562.32	0.0199989	0.402878	52	52	4	Metabolic pathways	8.5	52	0.993324	pathway	0.153061
2.51786	847.469	0.0108483	0.397163	39	39	3	Moupinamide	12.2564	39	0.993163	mol	0.197481
2.50357	352.252	0.00450912	0.399429	41	41	3	Quercetin	18.2195	41	0.993227	mol	0.302097
2.51071	333.959	0.00427495	0.398293	40	40	3	6-OH-Luteolin	18.525	40	0.993195	mol	0.307456
2.56071	717.25	0.00918139	0.390516	41	41	4	Lipid and atherosclerosis	13.439	41	0.99297	pathway	0.253858
2.05714	263.017	0.00336683	0.486111	21	21	3	KDR	47.9048	21	0.995238	gene	0.211283
2.05714	303.018	0.00387887	0.486111	21	21	3	CA1	48.1905	21	0.995238	gene	0.21257
2.1	266.803	0.0034153	0.47619	15	15	3	DRD4	47.7333	15	0.995045	gene	0.210511
2.07143	281.195	0.00359953	0.482759	19	19	3	ESR1	48.4211	19	0.995174	gene	0.213608
2.11429	276.964	0.00354537	0.472973	13	13	3	DRD2	44.7692	13	0.994981	gene	0.197159
2.06429	241.112	0.00308643	0.484429	20	20	3	MAPK3	43.4	20	0.995206	gene	0.190991
2.06429	242.424	0.00310322	0.484429	20	20	3	CYP19A1	50.6	20	0.995206	gene	0.223423
2.54643	271.035	0.00346947	0.392707	35	35	3	Syringetin	18.8286	35	0.993034	mol	0.312782
2.07143	221.912	0.00284066	0.482759	19	19	3	AKT2	44.7895	19	0.995174	gene	0.19725
2.07143	234.123	0.00299697	0.482759	19	19	3	MAP2K1	43.7368	19	0.995174	gene	0.192508
2.07143	254.4	0.00325652	0.482759	19	19	3	MMP3	49.1053	19	0.995174	gene	0.21669
2.07143	222.394	0.00284682	0.482759	19	19	3	NFKB1	43.8421	19	0.995174	gene	0.192982
2.625	445.129	0.00569801	0.380952	30	30	4	cAMP signaling pathway	14.0333	30	0.99268	pathway	0.255556
2.60357	441.307	0.00564909	0.384088	33	33	4	Chemical carcinogenesis - receptor activation	15.6364	33	0.992777	pathway	0.286988
2.07857	203.889	0.00260994	0.4811	18	18	3	IGF1R	50.0556	18	0.995142	gene	0.220971
2.07143	226.487	0.00289922	0.482759	19	19	3	AKR1B1	48.6316	19	0.995174	gene	0.214557
2.07857	245.481	0.00314236	0.4811	18	18	3	MMP13	47.2222	18	0.995142	gene	0.208208
2.08571	185.929	0.00238004	0.479452	17	17	3	RAF1	46.2353	17	0.995109	gene	0.203763
2.60357	479.288	0.00613527	0.384088	27	27	3	Anisodamine	13.6296	27	0.992777	mol	0.221572
2.61786	260.683	0.00333696	0.381992	32	32	4	Prostate cancer	17.9062	32	0.992712	pathway	0.338125
2.09286	210.07	0.00268907	0.477816	16	16	3	MAPK10	47.875	16	0.995077	gene	0.211149
2.63214	262.174	0.00335604	0.379919	31	31	4	Proteoglycans in cancer	18.129	31	0.992648	pathway	0.349572
2.56786	727.652	0.00931455	0.38943	33	33	4	Flazin	11.6061	33	0.992938	mol	0.189394
2.13571	190.709	0.00244123	0.468227	10	10	3	HTR1A	47	10	0.994884	gene	0.207207
2.625	294.287	0.00376711	0.380952	34	34	4	Kaposi sarcoma-associated herpesvirus infection	16.2647	34	0.99268	pathway	0.324781
2.625	285.215	0.00365099	0.380952	30	30	4	Relaxin signaling pathway	17.3	30	0.99268	pathway	0.319608
2.625	283.265	0.00362602	0.380952	32	32	4	Human papillomavirus infection	16.9688	32	0.99268	pathway	0.325893
2.61786	275.367	0.00352493	0.381992	30	30	4	Ras signaling pathway	16.9667	30	0.992712	pathway	0.307051
2.09286	158.762	0.00203229	0.477816	16	16	3	IKBKB	48.4375	16	0.995077	gene	0.213682
2.09286	194.648	0.00249166	0.477816	16	16	3	CCND1	46.3125	16	0.995077	gene	0.20411
2.61786	271.991	0.00348171	0.381992	33	33	4	Hepatitis B	16.1515	33	0.992712	pathway	0.309215
2.63214	311.084	0.00398213	0.379919	32	32	4	MAPK signaling pathway	15.0625	32	0.992648	pathway	0.292969
2.1	173.332	0.00221879	0.47619	15	15	3	MAPK8	48.6667	15	0.995045	gene	0.214715
2.63929	398.649	0.00510303	0.37889	31	31	4	Alzheimer disease	15.2903	31	0.992616	pathway	0.297715
2.09286	181.128	0.00231859	0.477816	16	16	3	TERT	52.75	16	0.995077	gene	0.233108
2.63929	274.48	0.00351357	0.37889	30	30	4	MicroRNAs in cancer	16.8667	30	0.992616	pathway	0.32381
2.1	150.867	0.00193122	0.47619	15	15	3	MTOR	50.2	15	0.995045	gene	0.221622
2.08571	168.013	0.00215071	0.479452	17	17	3	ABCG2	50.5294	17	0.995109	gene	0.223105
2.10714	178.597	0.00228618	0.474576	14	14	3	KIT	51.7857	14	0.995013	gene	0.228764
2.10714	210.407	0.00269338	0.474576	14	14	3	MMP1	50.5714	14	0.995013	gene	0.223295
2.625	333.424	0.0042681	0.380952	31	31	4	AGE-RAGE signaling pathway in diabetic complications	14.2903	31	0.99268	pathway	0.265806
2.61071	301.636	0.00386119	0.383037	27	27	3	3-Demethylcolchicine	15.5385	27	0.992745	mol	0.255061
2.10714	174.311	0.00223133	0.474576	14	14	3	MAPK14	47.7143	14	0.995013	gene	0.210425
2.13571	235.154	0.00301016	0.468227	10	10	3	SIGMAR1	44.2	10	0.994884	gene	0.194595
2.63929	210.759	0.00269789	0.37889	30	30	4	Human cytomegalovirus infection	17.6667	30	0.992616	pathway	0.340136
2.13571	226.173	0.0028952	0.468227	10	10	3	ADRA1D	43.9	10	0.994884	gene	0.193243
2.10714	221.305	0.00283289	0.474576	14	14	3	PIK3CG	52.2857	14	0.995013	gene	0.231017
2.11429	151.687	0.00194171	0.472973	13	13	3	BRAF	50.6154	13	0.994981	gene	0.223493
2.63929	300.284	0.00384389	0.37889	31	31	4	Human T-cell leukemia virus 1 infection	15	31	0.992616	pathway	0.291667
2.09286	151.514	0.00193951	0.477816	16	16	3	XDH	49.9375	16	0.995077	gene	0.220439
2.09286	151.385	0.00193786	0.477816	16	16	3	ABCC1	51	16	0.995077	gene	0.225225
2.09286	136.919	0.00175267	0.477816	16	16	3	CA4	52	16	0.995077	gene	0.22973
2.11429	162.995	0.00208647	0.472973	13	13	3	MAOB	55.3077	13	0.994981	gene	0.244629
2.11429	167.622	0.00214569	0.472973	13	13	3	HSP90AA1	52.8462	13	0.994981	gene	0.233541
2.10714	133.728	0.00171182	0.474576	14	14	3	VEGFA	49.2857	14	0.995013	gene	0.217503
2.12143	109.076	0.00139626	0.47138	12	12	3	F2	56.3333	12	0.994949	gene	0.249249
2.63214	449.933	0.00575951	0.379919	28	28	4	Iristectorigenin A	13.0357	28	0.992648	mol	0.231456
2.11429	127.496	0.00163205	0.472973	13	13	3	PDGFRB	51.3846	13	0.994981	gene	0.226958
2.14286	196.597	0.0025166	0.466667	9	9	3	HTR2C	47.5556	9	0.994852	gene	0.20971
2.1	126.721	0.00162214	0.47619	15	15	3	ABCB1	52.3333	15	0.995045	gene	0.231231
2.12143	143.98	0.00184307	0.47138	12	12	3	BCL2	52.3333	12	0.994949	gene	0.231231
2.12143	124.046	0.00158789	0.47138	12	12	3	JUN	52.25	12	0.994949	gene	0.230856
2.11429	127.693	0.00163458	0.472973	13	13	3	INSR	51.0769	13	0.994981	gene	0.225572
2.12143	124.093	0.0015885	0.47138	12	12	3	CDK4	53.5833	12	0.994949	gene	0.236862
2.64643	140.36	0.00179672	0.377868	22	22	4	Demethylwedelolactone	20.6818	22	0.992584	mol	0.351461
2.15	130.903	0.00167567	0.465116	8	8	3	HTR7	55.125	8	0.99482	gene	0.243806
2.10714	124.687	0.00159609	0.474576	14	14	3	APP	52.2857	14	0.995013	gene	0.231017
2.15	110.263	0.00141146	0.465116	8	8	3	DRD1	55.5	8	0.99482	gene	0.245495
2.12857	114.131	0.00146098	0.469799	11	11	3	PLG	53.6364	11	0.994916	gene	0.237101
2.12143	134.7	0.00172427	0.47138	12	12	3	TNF	47.4167	12	0.994949	gene	0.209084
2.15	135.387	0.00173307	0.465116	8	8	3	DRD3	52.25	8	0.99482	gene	0.230856
2.12143	118.886	0.00152183	0.47138	12	12	3	AR	56.9167	12	0.994949	gene	0.251877
2.15	129.772	0.00166119	0.465116	8	8	3	HTR2A	51.25	8	0.99482	gene	0.226351
2.12143	102.361	0.0013103	0.47138	12	12	3	STAT3	53.0833	12	0.994949	gene	0.23461
2.12857	98.1575	0.0012565	0.469799	11	11	3	NOS2	60.6364	11	0.994916	gene	0.268632
2.12143	101.836	0.00130358	0.47138	12	12	3	TYR	57.4167	12	0.994949	gene	0.254129
2.12857	87.1829	0.00111601	0.469799	11	11	3	JAK2	57.5455	11	0.994916	gene	0.254709
2.13571	103.326	0.00132266	0.468227	10	10	3	ROCK2	57.7	10	0.994884	gene	0.255405
2.11429	101.25	0.00129608	0.472973	13	13	3	ARG1	54.9231	13	0.994981	gene	0.242897
2.12857	105.275	0.00134761	0.469799	11	11	3	NFKBIA	52	11	0.994916	gene	0.22973
2.12857	84.9719	0.00108771	0.469799	12	12	3	JAK1	56.4545	12	0.994916	gene	0.249795
2.15714	92.0955	0.0011789	0.463576	7	7	3	DRD5	57	7	0.994788	gene	0.252252
2.15714	97.4267	0.00124714	0.463576	7	7	3	ADRA1B	55	7	0.994788	gene	0.243243
2.15714	97.4267	0.00124714	0.463576	7	7	3	ADRA1A	55	7	0.994788	gene	0.243243
2.15714	82.1889	0.00105209	0.463576	7	7	3	ADRB2	59.7143	7	0.994788	gene	0.264479
2.11429	87.8996	0.00112519	0.472973	13	13	3	CA3	56.6154	13	0.994981	gene	0.25052
2.13571	101.712	0.001302	0.468227	10	10	3	ERBB2	54.6	10	0.994884	gene	0.241441
2.13571	72.7604	9.31E-04	0.468227	10	10	3	AVPR2	58.3	10	0.994884	gene	0.258108
2.63929	319.243	0.00408657	0.37889	22	22	3	Triptonide	10.0455	22	0.992616	mol	0.158692
2.13571	84.6324	0.00108336	0.468227	10	10	3	TGFBR1	58	10	0.994884	gene	0.256757
2.14286	88.0889	0.00112761	0.466667	9	9	3	BCHE	60	9	0.994852	gene	0.265766
2.13571	81.6222	0.00104483	0.468227	10	10	3	EP300	55	10	0.994884	gene	0.243243
2.13571	88.2517	0.00112969	0.468227	10	10	3	CREBBP	54.4	10	0.994884	gene	0.240541
2.13571	78.7516	0.00100808	0.468227	10	10	3	TGFB1	56.4	10	0.994884	gene	0.24955
2.73929	463.717	0.00593595	0.365059	31	31	4	Neuroactive ligand-receptor interaction	7	31	0.992165	pathway	0.176471
2.12143	94.8575	0.00121425	0.47138	12	12	3	PARP1	55.3333	12	0.994949	gene	0.244745
2.13571	78.9834	0.00101105	0.468227	10	10	3	PDGFRA	55.3	10	0.994884	gene	0.244595
2.15	306.65	0.00392537	0.465116	8	8	3	SLC5A2	45.5	8	0.99482	gene	0.20045
2.14286	93.6591	0.00119891	0.466667	9	9	3	HDAC1	58.6667	9	0.994852	gene	0.25976
2.16429	65.8847	8.43E-04	0.462046	6	6	3	ADRB3	64.6667	6	0.994755	gene	0.286787
2.13571	70.3429	9.00E-04	0.468227	10	10	3	MAPT	57.3	10	0.994884	gene	0.253604
2.15714	77.2604	9.89E-04	0.463576	7	7	3	F3	63.8571	7	0.994788	gene	0.28314
2.14286	92.9481	0.00118981	0.466667	9	9	3	ADAM17	57.5556	9	0.994852	gene	0.254755
2.16429	50.1317	6.42E-04	0.462046	6	6	3	AGTR1	72.5	6	0.994755	gene	0.322072
2.14286	76.9712	9.85E-04	0.466667	9	9	3	CASP8	56.8889	9	0.994852	gene	0.251752
2.14286	78.0667	9.99E-04	0.466667	9	9	3	FGFR1	57.5556	9	0.994852	gene	0.254755
2.14286	68.2798	8.74E-04	0.466667	9	9	3	MDM2	57	9	0.994852	gene	0.252252
2.13571	84.627	0.00108329	0.468227	10	10	3	SLC22A12	56.7	10	0.994884	gene	0.250901
2.12857	65.8952	8.44E-04	0.469799	11	11	3	AHR	58.3636	11	0.994916	gene	0.258395
2.15	69.3283	8.87E-04	0.465116	8	8	3	NOS3	60.875	8	0.99482	gene	0.269707
2.68929	166.461	0.00213084	0.371846	16	16	4	Moracin O	13.5	16	0.992391	mol	0.223214
2.15714	68.309	8.74E-04	0.463576	7	7	3	RET	66.2857	7	0.994788	gene	0.29408
2.15	58.2587	7.46E-04	0.465116	8	8	3	BCL2L1	64.75	8	0.99482	gene	0.287162
2.12857	60.9257	7.80E-04	0.469799	11	11	3	TTR	59	11	0.994916	gene	0.261261
2.15	50.1849	6.42E-04	0.465116	8	8	3	NTRK1	65.375	8	0.99482	gene	0.289977
2.15	73.0815	9.36E-04	0.465116	8	8	3	FLT1	56.75	8	0.99482	gene	0.251126
2.14286	58.6082	7.50E-04	0.466667	9	9	3	CFTR	61.1111	9	0.994852	gene	0.270771
2.16429	48.2917	6.18E-04	0.462046	6	6	3	HTR1D	66.5	6	0.994755	gene	0.295045
2.17143	45.0201	5.76E-04	0.460526	5	5	3	EDNRB	74.4	5	0.994723	gene	0.330631
2.15	54.007	6.91E-04	0.465116	8	8	3	PLA2G2A	64.625	8	0.99482	gene	0.286599
2.17857	60.8753	7.79E-04	0.459016	4	4	3	HRH1	69.75	4	0.994691	gene	0.309685
2.68929	181.751	0.00232657	0.371846	16	16	4	Skimmin	12.125	16	0.992391	mol	0.198661
2.15714	46.325	5.93E-04	0.463576	7	7	3	CYP2C9	70.2857	7	0.994788	gene	0.312098
2.16429	56.7809	7.27E-04	0.462046	6	6	3	IL2	67.6667	6	0.994755	gene	0.3003
2.17143	42.2558	5.41E-04	0.460526	5	5	3	GCGR	70.8	5	0.994723	gene	0.314414
2.16429	46.7062	5.98E-04	0.462046	6	6	3	NOS1	70	6	0.994755	gene	0.310811
2.17143	41.9911	5.38E-04	0.460526	5	5	3	ADORA2B	73.6	5	0.994723	gene	0.327027
2.17143	33.9832	4.35E-04	0.460526	5	5	3	HTR1B	74.4	5	0.994723	gene	0.330631
2.17857	36.2595	4.64E-04	0.459016	4	4	3	ADRA2B	78	4	0.994691	gene	0.346847
2.15714	39.2289	5.02E-04	0.463576	7	7	3	ODC1	71.2857	7	0.994788	gene	0.316602
2.17857	56.4544	7.23E-04	0.459016	4	4	3	CYP2D6	72.75	4	0.994691	gene	0.323198
2.16429	55.5213	7.11E-04	0.462046	6	6	3	ALDH2	67.3333	6	0.994755	gene	0.298799
2.16429	63.1601	8.09E-04	0.462046	6	6	3	PTGS1	64.3333	6	0.994755	gene	0.285285
2.14286	42.4263	5.43E-04	0.466667	9	9	3	MPO	61.3333	9	0.994852	gene	0.271772
2.16429	32.3796	4.14E-04	0.462046	6	6	3	RXRA	75.1667	6	0.994755	gene	0.334084
2.15714	48.8577	6.25E-04	0.463576	7	7	3	PTPN1	67	7	0.994788	gene	0.297297
2.16429	56.0609	7.18E-04	0.462046	6	6	3	BMP1	65.5	6	0.994755	gene	0.290541
2.16429	35.9338	4.60E-04	0.462046	6	6	3	SIRT1	72.3333	6	0.994755	gene	0.321321
2.16429	36.7867	4.71E-04	0.462046	6	6	3	ICAM1	67	6	0.994755	gene	0.297297
2.16429	38.2116	4.89E-04	0.462046	6	6	3	HDAC2	70.6667	6	0.994755	gene	0.313814
2.16429	42.6398	5.46E-04	0.462046	6	6	3	CHEK2	68.5	6	0.994755	gene	0.304054
2.17143	39.6239	5.07E-04	0.460526	5	5	3	PPARA	69.2	5	0.994723	gene	0.307207
2.16429	33.6107	4.30E-04	0.462046	6	6	3	PTK2B	69.1667	6	0.994755	gene	0.307057
2.16429	33.6424	4.31E-04	0.462046	6	6	3	CYP1A2	73.1667	6	0.994755	gene	0.325075
2.81071	113.01	0.00144662	0.355781	16	16	4	Lobelanine	10.625	16	0.991844	mol	0.246795
2.16429	32.9062	4.21E-04	0.462046	6	6	3	CLK1	74	6	0.994755	gene	0.328829
2.17143	45.5519	5.83E-04	0.460526	5	5	3	GUSB	75.4	5	0.994723	gene	0.335135
2.17143	28.8639	3.69E-04	0.460526	5	5	3	CYP1A1	78.8	5	0.994723	gene	0.35045
2.75357	112.65	0.00144201	0.363165	13	13	4	Phillygenin	12.0769	13	0.992101	mol	0.221538
2.17143	30.097	3.85E-04	0.460526	5	5	3	XIAP	79.2	5	0.994723	gene	0.352252
2.17857	21.6562	2.77E-04	0.459016	4	4	3	MTNR1B	85.5	4	0.994691	gene	0.380631
2.17857	21.6562	2.77E-04	0.459016	4	4	3	ADRA2C	85.5	4	0.994691	gene	0.380631
2.17857	21.6562	2.77E-04	0.459016	4	4	3	ADRA2A	85.5	4	0.994691	gene	0.380631
2.75357	55.2508	7.07E-04	0.363165	11	11	4	Aurantio-obtusin	18.5455	11	0.992101	mol	0.337413
2.17143	35.2477	4.51E-04	0.460526	5	5	3	HIF1A	74	5	0.994723	gene	0.328829
2.17857	37.8399	4.84E-04	0.459016	4	4	3	EIF2AK3	76.75	4	0.994691	gene	0.341216
2.17143	28.4204	3.64E-04	0.460526	5	5	3	EPHA2	73	5	0.994723	gene	0.324324
2.18571	18.9214	2.42E-04	0.457516	3	3	3	GABRA1	98.6667	3	0.994659	gene	0.43994
2.17143	26.9007	3.44E-04	0.460526	5	5	3	TYK2	72.8	5	0.994723	gene	0.323423
2.73929	31.4716	4.03E-04	0.365059	13	13	4	Eupatorin	19.2308	13	0.992165	mol	0.350592
2.17143	30.7482	3.94E-04	0.460526	5	5	3	SELE	74	5	0.994723	gene	0.328829
2.17143	30.6027	3.92E-04	0.460526	5	5	3	PRKCZ	70.8	5	0.994723	gene	0.314414
2.17143	25.7642	3.30E-04	0.460526	5	5	3	CYP11B2	81.2	5	0.994723	gene	0.361261
2.81071	64.21	8.22E-04	0.355781	14	14	4	Tetrahydroberberine	11.0714	14	0.991844	mol	0.245645
2.17857	34.8954	4.47E-04	0.459016	4	4	3	PLA2G7	83.25	4	0.994691	gene	0.370495
2.17857	38.6977	4.95E-04	0.459016	4	4	3	FBP1	80	4	0.994691	gene	0.355856
2.17143	27.9953	3.58E-04	0.460526	5	5	3	VCP	77.4	5	0.994723	gene	0.344144
2.18571	21.9003	2.80E-04	0.457516	3	3	3	NR3C1	91.6667	3	0.994659	gene	0.408408
2.18571	21.9003	2.80E-04	0.457516	3	3	3	F2RL1	91.6667	3	0.994659	gene	0.408408
2.17857	21.2572	2.72E-04	0.459016	4	4	3	XBP1	85	4	0.994691	gene	0.378378
2.18571	24.2428	3.10E-04	0.457516	3	3	3	KCNH2	93.6667	3	0.994659	gene	0.417417
2.17143	30.7553	3.94E-04	0.460526	5	5	3	MMP14	73.4	5	0.994723	gene	0.326126
2.17857	72.6063	9.29E-04	0.459016	4	4	3	SHBG	71.5	4	0.994691	gene	0.317568
2.17857	22.8427	2.92E-04	0.459016	4	4	3	PDE4D	85.75	4	0.994691	gene	0.381757
2.17857	31.1891	3.99E-04	0.459016	4	4	3	GAPDH	80.25	4	0.994691	gene	0.356982
2.825	56.6945	7.26E-04	0.353982	13	13	4	Machiline	11.1538	13	0.991779	mol	0.253846
2.17857	48.4936	6.21E-04	0.459016	4	4	3	SCN9A	68.25	4	0.994691	gene	0.302928
2.17857	19.3427	2.48E-04	0.459016	4	4	3	CYP3A4	88.25	4	0.994691	gene	0.393018
2.17857	18.0475	2.31E-04	0.459016	4	4	3	COMT	91.75	4	0.994691	gene	0.408784
2.17857	15.4874	1.98E-04	0.459016	4	4	3	PPARG	94	4	0.994691	gene	0.418919
2.17857	18.8209	2.41E-04	0.459016	4	4	3	VCAM1	84.25	4	0.994691	gene	0.375
2.17857	16.6436	2.13E-04	0.459016	4	4	3	CYP2C19	89.75	4	0.994691	gene	0.399775
2.17857	30.4052	3.89E-04	0.459016	4	4	3	DPP4	82	4	0.994691	gene	0.364865
2.17857	15.9951	2.05E-04	0.459016	4	4	3	PRF1	89	4	0.994691	gene	0.396396
2.18571	13.4834	1.73E-04	0.457516	3	3	3	MGAM	100.667	3	0.994659	gene	0.448949
2.18571	13.4834	1.73E-04	0.457516	3	3	3	TBXAS1	100.667	3	0.994659	gene	0.448949
2.17857	14.5962	1.87E-04	0.459016	4	4	3	LRRK2	88	4	0.994691	gene	0.391892
2.18571	15.4581	1.98E-04	0.457516	3	3	3	IGFBP3	94.3333	3	0.994659	gene	0.42042
2.84643	41.24	5.28E-04	0.351317	10	10	4	Lobelanidine	11.1	10	0.991683	mol	0.2525
2.18571	14.9989	1.92E-04	0.457516	3	3	3	MME	95.3333	3	0.994659	gene	0.424925
2.18571	15.4797	1.98E-04	0.457516	3	3	3	ITGAL	95.3333	3	0.994659	gene	0.424925
2.18571	20.5487	2.63E-04	0.457516	3	3	3	TYMP	96.6667	3	0.994659	gene	0.430931
2.18571	20.5487	2.63E-04	0.457516	3	3	3	ALPL	96.6667	3	0.994659	gene	0.430931
2.18571	20.9671	2.68E-04	0.457516	3	3	3	HSPA5	93	3	0.994659	gene	0.414414
2.18571	12.4117	1.59E-04	0.457516	3	3	3	HMGCR	102.333	3	0.994659	gene	0.456456
2.18571	12.4117	1.59E-04	0.457516	3	3	3	PYGM	102.333	3	0.994659	gene	0.456456
2.18571	12.9536	1.66E-04	0.457516	3	3	3	SELP	98.6667	3	0.994659	gene	0.43994
2.18571	15.1498	1.94E-04	0.457516	3	3	3	HCAR2	95	3	0.994659	gene	0.423423
2.18571	13.679	1.75E-04	0.457516	3	3	3	MPI	100.333	3	0.994659	gene	0.447447
2.18571	13.679	1.75E-04	0.457516	3	3	3	TKT	100.333	3	0.994659	gene	0.447447
2.18571	20.0256	2.56E-04	0.457516	3	3	3	ADA	96.6667	3	0.994659	gene	0.430931
2.18571	20.0256	2.56E-04	0.457516	3	3	3	GAA	96.6667	3	0.994659	gene	0.430931
2.18571	20.0256	2.56E-04	0.457516	3	3	3	HK1	96.6667	3	0.994659	gene	0.430931
2.18571	20.0256	2.56E-04	0.457516	3	3	3	HK2	96.6667	3	0.994659	gene	0.430931
2.18571	10.119	1.30E-04	0.457516	3	3	3	GCK	105.333	3	0.994659	gene	0.46997
2.18571	11.6567	1.49E-04	0.457516	3	3	3	PSEN2	99.3333	3	0.994659	gene	0.442943
2.18571	17.2989	2.21E-04	0.457516	3	3	3	HSD11B2	98.6667	3	0.994659	gene	0.43994
2.18571	12.8744	1.65E-04	0.457516	3	3	3	SERPINE1	99.6667	3	0.994659	gene	0.444444
2.18571	9.93581	1.27E-04	0.457516	3	3	3	IDH1	107	3	0.994659	gene	0.477477
2.18571	9.93581	1.27E-04	0.457516	3	3	3	SCD	107	3	0.994659	gene	0.477477
2.18571	9.93581	1.27E-04	0.457516	3	3	3	CYP17A1	107	3	0.994659	gene	0.477477
2.18571	17.0662	2.18E-04	0.457516	3	3	3	CASP1	95	3	0.994659	gene	0.423423
2.18571	8.86617	1.13E-04	0.457516	3	3	3	GLI2	109.333	3	0.994659	gene	0.487988
2.18571	8.091	1.04E-04	0.457516	3	3	3	BMP4	112	3	0.994659	gene	0.5
2.775	15.3742	1.97E-04	0.36036	5	5	4	Medioresinol	17.8	5	0.992005	mol	0.305455
2.18571	13.1325	1.68E-04	0.457516	3	3	3	SLC5A1	95.6667	3	0.994659	gene	0.426426
2.18571	9.34579	1.20E-04	0.457516	3	3	3	SLC22A2	102.333	3	0.994659	gene	0.456456
2.19286	17.3905	2.23E-04	0.456026	2	2	3	FTO	116.5	2	0.994627	gene	0.52027
2.19286	7.53215	9.64E-05	0.456026	2	2	3	IGFBP1	125	2	0.994627	gene	0.558559
2.19286	7.53215	9.64E-05	0.456026	2	2	3	IGFBP2	125	2	0.994627	gene	0.558559
2.19286	7.53215	9.64E-05	0.456026	2	2	3	PON1	125	2	0.994627	gene	0.558559
2.19286	6.10408	7.81E-05	0.456026	2	2	3	CPT1A	127.5	2	0.994627	gene	0.56982
2.19286	6.10408	7.81E-05	0.456026	2	2	3	METAP2	127.5	2	0.994627	gene	0.56982
2.19286	6.10408	7.81E-05	0.456026	2	2	3	REN	127.5	2	0.994627	gene	0.56982
2.19286	6.10408	7.81E-05	0.456026	2	2	3	ACE	127.5	2	0.994627	gene	0.56982
2.19286	4.54954	5.82E-05	0.456026	2	2	3	SCN10A	132	2	0.994627	gene	0.59009
2.89643	8.48949	1.09E-04	0.345253	5	5	4	Atropine	17.2	5	0.991458	mol	0.426316
2.19286	4.078	5.22E-05	0.456026	2	2	3	HNF4A	134	2	0.994627	gene	0.599099
2.19286	4.078	5.22E-05	0.456026	2	2	3	CES2	134	2	0.994627	gene	0.599099
2.19286	4.078	5.22E-05	0.456026	2	2	3	CES1	134	2	0.994627	gene	0.599099
2.19286	9.86298	1.26E-04	0.456026	2	2	3	NR3C2	122	2	0.994627	gene	0.545045
2.19286	7.13097	9.13E-05	0.456026	2	2	3	ACVRL1	124.5	2	0.994627	gene	0.556306
2.19286	7.13097	9.13E-05	0.456026	2	2	3	KCNJ1	124.5	2	0.994627	gene	0.556306
2.19286	4.86844	6.23E-05	0.456026	2	2	3	EPHB2	130.5	2	0.994627	gene	0.583333
2.19286	4.32592	5.54E-05	0.456026	2	2	3	BTK	132.5	2	0.994627	gene	0.592342
2.19286	3.99474	5.11E-05	0.456026	2	2	3	ADAMTS4	134.5	2	0.994627	gene	0.601351
2.19286	3.99474	5.11E-05	0.456026	2	2	3	ACVR1	134.5	2	0.994627	gene	0.601351
2.19286	3.99474	5.11E-05	0.456026	2	2	3	PLEC	134.5	2	0.994627	gene	0.601351
2.19286	3.99474	5.11E-05	0.456026	2	2	3	SREBF2	134.5	2	0.994627	gene	0.601351
2.925	1.54372	1.98E-05	0.34188	2	2	4	Coniferin	22.5	2	0.991329	mol	0.581081
