# Supplementary material for: Exploring the Mechanisms of n-Butanol Extract from Tibetan Medicine Biebersteinia heterostemon in Improving Type 2 Diabetes Based on Network Pharmacology and Cellular Experiments
Source: Int J Mol Sci. 2025 Oct 10;26(20):9866. doi: 10.3390/ijms26209866 (PMC12564757; doi:10.3390/ijms26209866)
Supplement: Supplementary file 1 [file ijms-26-09866-s001.zip › Table S9.xlsx]

## Sheet: Sheet1
Table S9 Molecular docking binding energy (kcal·mol-1) of key targets and active ingredients inBHBE
Sample	Cheilanthifoline	Glabridin	Acetylcorynoline	Skullcapflavone II	Liquiritigenin	Dinatin
GAPDH	-9.68	-10.83	-7.61	-9.65	-9.39	-9.83
AKT1	-7.54	-8.08	-7.16	-5.72	-7.33	-6.16
TNF	-9.22	-9.77	-8.88	-7.73	-8.41	-8.17
SRC	-7.61	-9.72	-9.04	-6.34	-8.21	-7.77
EGFR	-8.2	-9.36	-8.91	-6.87	-7.54	-7.96
PPARG	-7.93	-8.21	-7.86	-5.95	-7.5	-6.56
